# Supplementary material for: Correcting for Visuo-Haptic Biases in 3D Haptic Guidance
Source: PLoS One. 2016 Jul 20;11(7):e0158709. doi: 10.1371/journal.pone.0158709 (PMC4954687; doi:10.1371/journal.pone.0158709)
Supplement: S2 File — Filenames indicate the participant (‘pp*’) and the condition (‘cond*’). Condition 1 is condition VA, condition 2 is condition VS, condition 3 is condition VS+H, and condition 4 is condition VO+H. (ZIP) [file pone.0158709.s002.zip]

Archive with 58 entries (55 files):
- S2_Files/
- S2_Files/S2_pp10_cond1_opto.txt
- __MACOSX/
- __MACOSX/S2_Files/
- __MACOSX/S2_Files/._S2_pp10_cond1_opto.txt
- S2_Files/S2_pp10_cond2_opto.txt
- __MACOSX/S2_Files/._S2_pp10_cond2_opto.txt
- S2_Files/S2_pp10_cond3_opto.txt
- __MACOSX/S2_Files/._S2_pp10_cond3_opto.txt
- S2_Files/S2_pp10_cond4_opto.txt
- __MACOSX/S2_Files/._S2_pp10_cond4_opto.txt
- S2_Files/S2_pp11_cond1_opto.txt
- S2_Files/S2_pp11_cond2_opto.txt
- S2_Files/S2_pp11_cond3_opto.txt
- S2_Files/S2_pp11_cond4_opto.txt
- S2_Files/S2_pp12_cond1_opto.txt
- S2_Files/S2_pp12_cond2_opto.txt
- S2_Files/S2_pp12_cond3_opto.txt
- S2_Files/S2_pp12_cond4_opto.txt
- S2_Files/S2_pp1_cond1_opto.txt
- S2_Files/S2_pp1_cond2_opto.txt
- S2_Files/S2_pp1_cond3_opto.txt
- S2_Files/S2_pp1_cond4_opto.txt
- S2_Files/S2_pp2_cond1_opto.txt
- S2_Files/S2_pp2_cond2_opto.txt
- S2_Files/S2_pp2_cond3_opto.txt
- S2_Files/S2_pp2_cond4_opto.txt
- S2_Files/S2_pp3_cond1_opto.txt
- S2_Files/S2_pp3_cond2_opto.txt
- S2_Files/S2_pp3_cond3_opto.txt
- S2_Files/S2_pp3_cond4_opto.txt
- S2_Files/S2_pp4_cond1_opto.txt
- S2_Files/S2_pp4_cond2_opto.txt
- S2_Files/S2_pp4_cond3_opto.txt
- S2_Files/S2_pp4_cond4_opto.txt
- S2_Files/S2_pp5_cond1_opto.txt
- S2_Files/S2_pp5_cond2_opto.txt
- S2_Files/S2_pp5_cond3_opto.txt
- S2_Files/S2_pp5_cond4_opto.txt
- S2_Files/S2_pp6_cond1_opto.txt
- S2_Files/S2_pp6_cond2_opto.txt
- S2_Files/S2_pp6_cond3_opto.txt
- S2_Files/S2_pp6_cond4_opto.txt
- S2_Files/S2_pp7_cond1_opto.txt
- S2_Files/S2_pp7_cond2_opto.txt
- S2_Files/S2_pp7_cond3_opto.txt
- S2_Files/S2_pp7_cond4_opto.txt
- S2_Files/S2_pp8_cond1_opto.txt
- S2_Files/S2_pp8_cond2_opto.txt
- __MACOSX/S2_Files/._S2_pp8_cond2_opto.txt
- S2_Files/S2_pp8_cond3_opto.txt
- __MACOSX/S2_Files/._S2_pp8_cond3_opto.txt
- S2_Files/S2_pp8_cond4_opto.txt
- __MACOSX/S2_Files/._S2_pp8_cond4_opto.txt
- S2_Files/S2_pp9_cond1_opto.txt
- S2_Files/S2_pp9_cond2_opto.txt
- S2_Files/S2_pp9_cond3_opto.txt
- S2_Files/S2_pp9_cond4_opto.txt
