# Supplementary material for: Correcting for Visuo-Haptic Biases in 3D Haptic Guidance
Source: PLoS One. 2016 Jul 20;11(7):e0158709. doi: 10.1371/journal.pone.0158709 (PMC4954687; doi:10.1371/journal.pone.0158709)
Supplement: S2 File — Filenames indicate the participant (‘pp*’) and the condition (‘cond*’). Condition 1 is condition VA, condition 2 is condition VS, condition 3 is condition VS+H, and condition 4 is condition VO+H. (ZIP) [file pone.0158709.s002.zip › S2_Files/S2_pp10_cond1_opto.txt]

time trial target real_target_x real_target_y real_target_z visible_target_x visible_target_y visible_target_z x y z
11.169 0 0 500.00 500.00 500.00 500.00 500.00 500.00 -11.79 41.01 -29.20
16.497 1 4 -25.00 45.00 20.00 -25.00 45.00 20.00 -54.49 37.26 -22.60
19.049 2 1 -75.00 -15.00 -60.00 -75.00 -15.00 -60.00 -101.98 -2.36 -88.11
21.481 3 8 -25.00 -15.00 60.00 -25.00 -15.00 60.00 -65.82 -12.25 33.57
24.594 4 3 75.00 45.00 -20.00 75.00 45.00 -20.00 35.01 49.92 -71.42
26.650 5 7 75.00 -45.00 -60.00 75.00 -45.00 -60.00 53.23 -19.14 -134.12
28.418 6 5 25.00 -45.00 -20.00 25.00 -45.00 -20.00 13.41 -11.01 -30.06
30.466 7 6 -75.00 15.00 20.00 -75.00 15.00 20.00 -92.21 33.15 -25.06
32.711 8 2 25.00 15.00 60.00 25.00 15.00 60.00 4.89 25.47 59.03
34.850 9 1 -75.00 -15.00 -60.00 -64.21 -20.06 -48.75 -80.07 7.39 -61.00
36.819 10 2 25.00 15.00 60.00 33.04 10.81 60.39 4.70 22.27 80.28
40.431 11 7 75.00 -45.00 -60.00 83.71 -55.34 -30.35 57.04 -54.93 -90.84
43.056 12 4 -25.00 45.00 20.00 -13.20 48.10 37.04 -15.68 46.30 41.99
45.192 13 6 -75.00 15.00 20.00 -68.12 7.74 38.02 -79.30 13.30 51.66
47.200 14 5 25.00 -45.00 -20.00 29.64 -58.60 -15.98 1.86 -57.66 -59.46
49.800 15 8 -25.00 -15.00 60.00 -8.67 -16.10 70.57 -32.72 -7.36 62.44
52.024 16 3 75.00 45.00 -20.00 91.00 43.03 0.57 61.43 38.90 -36.68
54.488 17 1 -75.00 -15.00 -60.00 -62.18 -29.01 -48.35 -85.97 -22.22 -83.38
56.584 18 2 25.00 15.00 60.00 41.16 7.90 52.28 13.33 18.08 40.31
58.872 19 5 25.00 -45.00 -20.00 38.90 -53.53 -0.19 31.45 -57.00 -91.52
61.904 20 8 -25.00 -15.00 60.00 -5.58 -19.15 69.60 -23.44 -13.32 70.14
63.737 21 4 -25.00 45.00 20.00 -16.93 47.58 28.24 -29.02 49.20 3.25
66.433 22 6 -75.00 15.00 20.00 -66.40 8.42 25.36 -87.48 11.82 0.45
68.921 23 7 75.00 -45.00 -60.00 90.89 -51.37 -18.02 82.61 -65.42 -131.90
71.129 24 3 75.00 45.00 -20.00 96.42 45.47 7.24 87.50 41.99 -103.24
73.385 25 7 75.00 -45.00 -60.00 87.85 -43.20 10.74 96.75 -88.23 -138.03
75.737 26 3 75.00 45.00 -20.00 91.42 46.68 40.53 88.46 56.69 -48.23
77.825 27 2 25.00 15.00 60.00 45.83 6.67 60.15 38.31 10.30 -10.49
79.737 28 5 25.00 -45.00 -20.00 36.31 -48.73 28.42 36.46 -78.32 -90.35
81.961 29 4 -25.00 45.00 20.00 -15.33 45.90 34.94 -25.51 44.80 -63.46
83.897 30 1 -75.00 -15.00 -60.00 -57.79 -26.12 -39.00 -74.62 -21.51 -121.94
86.026 31 6 -75.00 15.00 20.00 -61.41 9.69 33.18 -94.44 16.01 -57.42
88.562 32 8 -25.00 -15.00 60.00 -6.21 -19.83 65.54 -26.20 -23.10 73.35
90.458 33 7 75.00 -45.00 -60.00 79.15 -25.91 41.96 64.94 -36.42 9.23
92.354 34 8 -25.00 -15.00 60.00 -5.73 -16.58 60.21 -34.99 -21.57 65.02
94.002 35 6 -75.00 15.00 20.00 -53.63 9.29 64.15 -85.62 2.40 39.85
96.002 36 2 25.00 15.00 60.00 40.51 8.55 88.35 30.19 -1.70 59.41
97.795 37 3 75.00 45.00 -20.00 86.04 42.00 51.82 67.56 29.38 -7.87
99.755 38 4 -25.00 45.00 20.00 -15.12 45.98 68.33 -40.33 45.59 18.71
102.115 39 5 25.00 -45.00 -20.00 31.73 -35.41 56.56 20.21 -70.48 -67.31
104.139 40 1 -75.00 -15.00 -60.00 -57.94 -23.52 -14.23 -89.14 -29.58 -70.94
106.283 41 7 75.00 -45.00 -60.00 83.18 -29.34 14.26 100.24 -79.29 -105.64
108.899 42 5 25.00 -45.00 -20.00 33.65 -25.21 75.48 23.96 -33.26 32.67
110.603 43 3 75.00 45.00 -20.00 89.01 48.25 46.97 71.31 36.72 -15.28
112.555 44 6 -75.00 15.00 20.00 -49.38 14.33 56.21 -84.40 -18.56 9.00
114.315 45 1 -75.00 -15.00 -60.00 -52.28 -17.69 -9.85 -74.28 -55.82 -66.30
116.124 46 2 25.00 15.00 60.00 38.43 15.23 88.58 13.71 7.69 52.07
117.820 47 4 -25.00 45.00 20.00 -8.99 45.74 68.84 -42.96 43.07 26.64
119.516 48 8 -25.00 -15.00 60.00 -1.73 -13.96 58.20 -27.88 -50.40 -43.96
121.284 49 6 -75.00 15.00 20.00 -45.62 27.75 60.61 -89.93 31.25 13.96
123.228 50 3 75.00 45.00 -20.00 90.49 51.56 45.08 78.33 65.08 -39.76
125.460 51 5 25.00 -45.00 -20.00 34.06 -29.91 54.41 11.09 -44.86 -37.64
128.044 52 7 75.00 -45.00 -60.00 73.08 -15.62 32.52 58.29 -12.96 -58.47
129.868 53 8 -25.00 -15.00 60.00 -0.58 0.20 99.78 -16.92 4.17 83.69
131.780 54 4 -25.00 45.00 20.00 -1.81 46.51 66.18 -23.14 58.69 -5.35
133.653 55 2 25.00 15.00 60.00 42.95 18.15 91.76 28.57 9.43 -16.38
135.925 56 1 -75.00 -15.00 -60.00 -52.57 -1.36 -7.33 -86.42 -5.73 -56.83
137.885 57 6 -75.00 15.00 20.00 -39.65 21.25 63.02 -82.55 18.58 10.43
140.741 58 8 -25.00 -15.00 60.00 -3.81 -7.46 90.31 -45.28 -24.63 8.43
143.085 59 4 -25.00 45.00 20.00 -2.55 41.04 76.32 -44.49 46.18 -18.76
144.901 60 1 -75.00 -15.00 -60.00 -48.00 -5.07 -8.60 -88.91 -12.18 -102.60
148.886 61 5 25.00 -45.00 -20.00 39.63 -29.96 61.47 0.56 -22.07 -4.68
151.022 62 2 25.00 15.00 60.00 41.52 20.38 122.31 13.01 26.46 71.43
153.006 63 3 75.00 45.00 -20.00 89.16 43.53 52.99 66.60 56.40 5.31
155.158 64 7 75.00 -45.00 -60.00 79.77 -28.44 31.90 73.34 -39.75 -98.35
157.718 65 6 -75.00 15.00 20.00 -36.63 19.82 66.85 -90.32 24.76 -26.46
159.998 66 8 -25.00 -15.00 60.00 4.30 -3.61 110.94 -39.96 -1.82 74.68
162.150 67 7 75.00 -45.00 -60.00 80.43 -30.54 47.24 54.26 -37.13 -51.28
164.542 68 4 -25.00 45.00 20.00 5.24 40.56 91.83 -31.96 41.91 39.34
167.111 69 1 -75.00 -15.00 -60.00 -42.44 -6.20 8.44 -87.22 -17.46 -55.65
169.343 70 2 25.00 15.00 60.00 46.32 15.80 117.74 20.27 17.36 65.81
173.871 71 3 75.00 45.00 -20.00 92.52 38.97 42.87 55.60 36.44 22.43
176.103 72 5 25.00 -45.00 -20.00 49.40 -39.14 55.34 26.89 -50.63 0.75
178.192 73 4 -25.00 45.00 20.00 8.03 41.80 84.09 -31.08 57.50 3.08
180.312 74 1 -75.00 -15.00 -60.00 -37.55 -5.22 6.70 -80.95 -14.64 -62.32
182.288 75 6 -75.00 15.00 20.00 -30.50 15.92 85.43 -80.70 23.50 34.39
184.296 76 7 75.00 -45.00 -60.00 88.73 -33.69 43.75 60.06 -69.01 -110.23
186.080 77 3 75.00 45.00 -20.00 100.28 42.39 25.89 76.29 51.90 -67.46
187.984 78 2 25.00 15.00 60.00 48.21 14.85 115.41 37.86 16.29 52.23
189.592 79 8 -25.00 -15.00 60.00 10.29 -8.89 105.06 -9.99 -7.67 83.93
191.416 80 5 25.00 -45.00 -20.00 48.65 -36.89 47.04 36.55 -52.03 -17.41
193.232 81 1 -75.00 -15.00 -60.00 -35.17 -5.36 7.63 -81.20 -6.21 -35.25
206.985 82 4 -25.00 45.00 20.00 10.46 36.80 90.86 -19.51 39.94 70.47
208.481 83 2 25.00 15.00 60.00 43.07 14.34 118.52 16.97 7.94 47.28
210.393 84 7 75.00 -45.00 -60.00 94.70 -24.08 63.85 74.37 -45.58 -24.71
212.938 85 6 -75.00 15.00 20.00 -28.22 12.52 79.68 -54.13 12.59 25.84
214.746 86 5 25.00 -45.00 -20.00 44.03 -34.07 46.00 19.04 -55.88 -78.91
216.610 87 8 -25.00 -15.00 60.00 4.28 -11.82 95.49 -23.02 -8.61 11.18
218.346 88 3 75.00 45.00 -20.00 99.76 39.63 44.88 77.58 53.69 -22.98
220.122 89 1 -75.00 -15.00 -60.00 -32.69 -8.87 -2.26 -60.91 -2.73 -74.51
221.826 90 4 -25.00 45.00 20.00 8.26 38.83 70.67 -21.83 48.74 32.96
223.810 91 2 25.00 15.00 60.00 46.28 17.16 123.61 22.34 24.81 74.83
225.546 92 6 -75.00 15.00 20.00 -36.57 13.48 77.34 -71.60 26.36 26.60
227.242 93 5 25.00 -45.00 -20.00 46.41 -29.72 69.57 16.30 -35.26 -33.69
228.819 94 7 75.00 -45.00 -60.00 94.96 -23.85 49.73 82.55 -5.97 -16.04
231.163 95 8 -25.00 -15.00 60.00 3.49 -14.37 115.02 -24.95 1.12 96.46
233.739 96 3 75.00 45.00 -20.00 98.72 36.16 46.07 66.33 44.56 51.53
235.955 97 4 -25.00 45.00 20.00 7.00 37.33 65.49 -19.97 46.26 59.53
238.248 98 3 75.00 45.00 -20.00 102.19 36.33 17.46 92.04 37.44 -4.46
240.465 99 2 25.00 15.00 60.00 47.34 13.24 117.68 52.48 28.89 88.07
242.320 100 5 25.00 -45.00 -20.00 49.89 -33.62 75.04 52.02 -30.81 0.96
244.256 101 8 -25.00 -15.00 60.00 3.47 -20.82 100.44 -17.72 1.20 94.40
245.816 102 6 -75.00 15.00 20.00 -37.93 8.94 74.70 -70.09 23.61 29.59
248.056 103 1 -75.00 -15.00 -60.00 -38.32 -13.78 3.54 -75.67 -21.00 -38.01
251.889 104 7 75.00 -45.00 -60.00 91.94 -39.46 32.15 82.95 -45.22 -29.57
253.689 105 6 -75.00 15.00 20.00 -39.89 5.49 70.87 -76.07 22.75 70.72
257.121 106 8 -25.00 -15.00 60.00 0.56 -27.30 86.67 -45.28 -19.11 59.82
259.082 107 4 -25.00 45.00 20.00 4.99 36.83 49.67 -35.03 37.67 11.47
261.337 108 3 75.00 45.00 -20.00 95.38 39.36 11.24 57.76 39.75 -35.58
263.410 109 2 25.00 15.00 60.00 36.35 7.68 106.45 38.65 15.87 41.21
265.153 110 5 25.00 -45.00 -20.00 39.08 -39.30 66.66 30.92 -42.31 -42.35
267.185 111 1 -75.00 -15.00 -60.00 -38.06 -11.38 -5.26 -69.73 12.27 -30.31
268.961 112 7 75.00 -45.00 -60.00 88.76 -39.38 19.98 81.04 -44.29 -101.16
271.938 113 1 -75.00 -15.00 -60.00 -40.17 -22.29 -17.13 -92.22 6.90 -42.16
274.082 114 3 75.00 45.00 -20.00 102.27 41.46 17.48 77.08 66.11 -35.20
276.370 115 5 25.00 -45.00 -20.00 36.72 -40.37 75.60 16.19 -38.25 9.53
277.578 116 8 -25.00 -15.00 60.00 8.67 -25.66 86.75 -15.35 -19.82 47.99
279.178 117 6 -75.00 15.00 20.00 -39.47 2.39 50.58 -82.70 21.24 43.65
280.603 118 2 25.00 15.00 60.00 30.89 7.33 113.97 -8.18 11.01 95.91
282.939 119 7 75.00 -45.00 -60.00 86.34 -39.66 36.44 64.63 -47.88 -44.06
284.498 120 4 -25.00 45.00 20.00 9.00 39.76 53.09 -29.45 66.58 -13.97
285.938 121 6 -75.00 15.00 20.00 -36.39 -0.10 41.12 -87.65 -6.68 -43.55
287.746 122 1 -75.00 -15.00 -60.00 -33.28 -31.05 -24.27 -71.72 -23.52 -57.80
289.483 123 3 75.00 45.00 -20.00 101.44 33.01 23.56 79.86 54.88 17.78
291.987 124 2 25.00 15.00 60.00 44.16 8.93 99.60 42.93 15.33 49.95
293.499 125 4 -25.00 45.00 20.00 10.78 31.13 66.67 -20.16 53.27 43.49
295.651 126 7 75.00 -45.00 -60.00 90.49 -38.51 30.07 89.42 -54.12 -39.51
297.707 127 8 -25.00 -15.00 60.00 4.81 -23.73 91.55 -21.50 -10.27 63.79
299.387 128 5 25.00 -45.00 -20.00 40.24 -43.07 63.78 21.22 -58.13 11.75
300.795 129 7 75.00 -45.00 -60.00 84.72 -34.86 21.87 82.99 -26.52 -17.34
302.331 130 8 -25.00 -15.00 60.00 3.41 -25.62 90.03 -6.97 -5.58 110.18
304.523 131 2 25.00 15.00 60.00 36.99 8.80 103.62 23.52 16.86 85.66
305.956 132 3 75.00 45.00 -20.00 99.50 29.06 8.44 80.86 39.75 35.36
315.956 133 4 -25.00 45.00 20.00 8.85 27.82 57.28 -27.03 39.83 92.86
317.660 134 1 -75.00 -15.00 -60.00 -34.59 -27.64 -25.14 -57.10 -14.67 -13.50
319.164 135 5 25.00 -45.00 -20.00 41.75 -37.82 51.09 13.14 -13.61 66.80
321.012 136 6 -75.00 15.00 20.00 -31.33 8.57 66.54 -65.67 27.76 63.39
322.901 137 3 75.00 45.00 -20.00 97.15 31.16 -13.70 87.82 47.17 10.55
324.477 138 4 -25.00 45.00 20.00 9.66 29.89 28.13 -8.79 42.95 57.82
326.165 139 5 25.00 -45.00 -20.00 46.50 -50.37 16.36 33.42 -64.15 -43.89
327.885 140 2 25.00 15.00 60.00 37.58 8.05 93.36 23.93 26.81 95.29
329.677 141 7 75.00 -45.00 -60.00 81.53 -42.25 4.81 76.14 -43.93 -49.90
331.413 142 1 -75.00 -15.00 -60.00 -41.75 -27.77 -43.75 -79.60 6.93 -36.59
332.773 143 6 -75.00 15.00 20.00 -35.06 3.46 49.18 -80.21 34.30 52.48
335.052 144 8 -25.00 -15.00 60.00 -3.80 -29.39 69.96 -49.47 -20.09 7.32
336.846 145 7 75.00 -45.00 -60.00 81.07 -42.68 0.76 74.91 -34.09 -97.85
338.502 146 4 -25.00 45.00 20.00 3.17 30.70 13.00 -25.58 50.23 -31.23
340.598 147 3 75.00 45.00 -20.00 92.02 30.29 -25.92 84.08 36.08 -101.88
343.086 148 1 -75.00 -15.00 -60.00 -39.91 -36.54 -53.11 -72.84 -32.17 -134.05
344.534 149 6 -75.00 15.00 20.00 -32.97 -4.26 36.19 -72.71 14.05 -7.98
346.006 150 2 25.00 15.00 60.00 38.01 3.33 79.24 14.80 19.58 26.76
347.590 151 5 25.00 -45.00 -20.00 43.13 -42.71 25.92 22.11 -49.12 -43.97
348.902 152 8 -25.00 -15.00 60.00 5.98 -27.35 91.03 -20.07 -10.34 66.82
350.919 153 7 75.00 -45.00 -60.00 81.10 -47.04 15.90 82.82 -58.56 -83.52
352.726 154 4 -25.00 45.00 20.00 3.41 28.61 33.50 -29.92 63.04 -59.35
354.566 155 5 25.00 -45.00 -20.00 44.28 -41.07 35.51 30.50 -60.94 -64.07
356.423 156 1 -75.00 -15.00 -60.00 -40.77 -29.67 -23.49 -85.07 -10.73 -105.53
357.999 157 2 25.00 15.00 60.00 42.09 1.50 92.54 19.17 2.93 39.63
359.287 158 6 -75.00 15.00 20.00 -33.89 -3.88 47.38 -80.37 -1.69 25.05
360.767 159 8 -25.00 -15.00 60.00 4.01 -29.22 88.30 -29.22 -41.66 64.12
362.255 160 3 75.00 45.00 -20.00 88.39 33.86 6.83 70.67 67.71 -13.23
