# Supplementary material for: Correcting for Visuo-Haptic Biases in 3D Haptic Guidance
Source: PLoS One. 2016 Jul 20;11(7):e0158709. doi: 10.1371/journal.pone.0158709 (PMC4954687; doi:10.1371/journal.pone.0158709)
Supplement: S2 File — Filenames indicate the participant (‘pp*’) and the condition (‘cond*’). Condition 1 is condition VA, condition 2 is condition VS, condition 3 is condition VS+H, and condition 4 is condition VO+H. (ZIP) [file pone.0158709.s002.zip › S2_Files/S2_pp10_cond2_opto.txt]

time trial target real_target_x real_target_y real_target_z visible_target_x visible_target_y visible_target_z x y z
3.393 0 0 500.00 500.00 500.00 500.00 500.00 500.00 -11.76 41.15 -29.99
6.034 1 1 -37.47 -21.43 -18.32 -37.47 -21.43 -18.32 -68.40 5.99 -36.74
7.802 2 6 -35.17 4.66 59.36 -35.17 4.66 59.36 -78.59 29.95 15.46
9.866 3 7 87.56 -37.18 27.56 87.56 -37.18 27.56 67.35 -16.81 -84.32
11.618 4 3 97.68 35.03 13.63 97.68 35.03 13.63 75.71 65.33 -65.79
13.482 5 8 3.49 -23.53 91.52 3.49 -23.53 91.52 -29.24 -19.70 3.93
15.258 6 2 40.28 9.04 104.86 40.28 9.04 104.86 24.27 22.10 30.82
17.034 7 5 43.20 -39.21 52.55 43.20 -39.21 52.55 34.59 -36.16 -65.29
18.939 8 4 7.56 33.77 52.84 7.56 33.77 52.84 -20.38 68.84 -21.59
20.979 9 2 40.28 9.04 104.86 40.28 9.04 104.86 19.63 37.99 50.28
22.707 10 6 -35.17 4.66 59.36 -35.17 4.66 59.36 -69.21 31.24 1.86
24.651 11 7 87.56 -37.18 27.56 87.56 -37.18 27.56 69.90 -10.76 -99.48
26.667 12 8 3.49 -23.53 91.52 3.49 -23.53 91.52 -20.47 -6.97 -30.45
28.763 13 4 7.56 33.77 52.84 7.56 33.77 52.84 -14.59 68.65 -24.11
30.971 14 5 43.20 -39.21 52.55 43.20 -39.21 52.55 32.74 -28.81 -104.30
32.697 15 3 97.68 35.03 13.63 97.68 35.03 13.63 86.81 74.83 -81.86
34.708 16 1 -37.47 -21.43 -18.32 -37.47 -21.43 -18.32 -66.97 -5.72 -106.72
37.700 17 7 87.56 -37.18 27.56 87.56 -37.18 27.56 97.03 -4.92 -83.08
40.068 18 6 -35.17 4.66 59.36 -35.17 4.66 59.36 -83.76 35.50 16.88
42.076 19 8 3.49 -23.53 91.52 3.49 -23.53 91.52 -35.80 -9.39 29.79
43.540 20 5 43.20 -39.21 52.55 43.20 -39.21 52.55 16.99 -19.49 -7.80
46.916 21 1 -37.47 -21.43 -18.32 -37.47 -21.43 -18.32 -85.28 0.95 -82.10
48.548 22 4 7.56 33.77 52.84 7.56 33.77 52.84 -39.18 53.06 6.72
50.164 23 3 97.68 35.03 13.63 97.68 35.03 13.63 84.45 66.40 -27.05
51.965 24 2 40.28 9.04 104.86 40.28 9.04 104.86 36.54 24.44 75.50
54.077 25 7 87.56 -37.18 27.56 87.56 -37.18 27.56 78.84 -18.70 -34.14
55.917 26 1 -37.47 -21.43 -18.32 -37.47 -21.43 -18.32 -93.20 30.93 -23.01
57.557 27 8 3.49 -23.53 91.52 3.49 -23.53 91.52 -41.05 -4.43 91.49
59.573 28 2 40.28 9.04 104.86 40.28 9.04 104.86 6.27 25.85 79.58
61.117 29 6 -35.17 4.66 59.36 -35.17 4.66 59.36 -82.42 18.67 41.19
62.709 30 4 7.56 33.77 52.84 7.56 33.77 52.84 -30.39 56.86 31.55
64.389 31 5 43.20 -39.21 52.55 43.20 -39.21 52.55 17.45 -33.10 -47.01
66.142 32 3 97.68 35.03 13.63 97.68 35.03 13.63 77.43 85.67 -50.82
68.051 33 7 87.56 -37.18 27.56 87.56 -37.18 27.56 71.76 -2.79 -40.17
69.582 34 5 43.20 -39.21 52.55 43.20 -39.21 52.55 33.78 -9.38 21.10
71.482 35 6 -35.17 4.66 59.36 -35.17 4.66 59.36 -81.19 33.45 15.54
72.987 36 2 40.28 9.04 104.86 40.28 9.04 104.86 19.75 27.61 75.50
75.371 37 1 -37.47 -21.43 -18.32 -37.47 -21.43 -18.32 -84.76 7.74 -36.96
77.012 38 4 7.56 33.77 52.84 7.56 33.77 52.84 -30.17 52.54 61.97
78.524 39 3 97.68 35.03 13.63 97.68 35.03 13.63 66.40 61.57 -36.60
80.827 40 8 3.49 -23.53 91.52 3.49 -23.53 91.52 -34.99 -16.46 20.80
83.427 41 1 -37.47 -21.43 -18.32 -37.47 -21.43 -18.32 -85.45 -1.68 -71.01
85.115 42 8 3.49 -23.53 91.52 3.49 -23.53 91.52 -41.93 -9.88 48.00
86.955 43 6 -35.17 4.66 59.36 -35.17 4.66 59.36 -86.92 24.51 64.93
89.187 44 2 40.28 9.04 104.86 40.28 9.04 104.86 14.34 18.44 64.02
91.244 45 7 87.56 -37.18 27.56 87.56 -37.18 27.56 61.62 -28.34 -48.51
92.892 46 3 97.68 35.03 13.63 97.68 35.03 13.63 78.15 65.27 -68.35
94.724 47 4 7.56 33.77 52.84 7.56 33.77 52.84 -39.96 53.01 -14.67
96.436 48 5 43.20 -39.21 52.55 43.20 -39.21 52.55 14.55 -34.13 -51.95
98.212 49 6 -35.17 4.66 59.36 -35.17 4.66 59.36 -116.21 36.11 -3.56
99.860 50 1 -37.47 -21.43 -18.32 -37.47 -21.43 -18.32 -113.24 5.54 -104.38
102.540 51 5 43.20 -39.21 52.55 43.20 -39.21 52.55 -0.70 -19.05 -22.75
104.893 52 7 87.56 -37.18 27.56 87.56 -37.18 27.56 57.28 6.57 6.25
106.532 53 2 40.28 9.04 104.86 40.28 9.04 104.86 21.01 36.48 94.50
108.124 54 8 3.49 -23.53 91.52 3.49 -23.53 91.52 -37.31 -3.39 87.75
109.885 55 3 97.68 35.03 13.63 97.68 35.03 13.63 55.20 64.47 -20.21
111.845 56 4 7.56 33.77 52.84 7.56 33.77 52.84 -33.49 57.41 42.91
113.469 57 1 -37.47 -21.43 -18.32 -37.47 -21.43 -18.32 -97.46 -9.71 -84.21
115.693 58 4 7.56 33.77 52.84 7.56 33.77 52.84 -36.62 71.38 52.03
117.221 59 6 -35.17 4.66 59.36 -35.17 4.66 59.36 -95.31 25.45 55.51
119.781 60 3 97.68 35.03 13.63 97.68 35.03 13.63 54.79 82.61 13.39
121.661 61 5 43.20 -39.21 52.55 43.20 -39.21 52.55 5.95 -6.01 30.52
123.813 62 2 40.28 9.04 104.86 40.28 9.04 104.86 16.14 43.23 83.00
144.430 63 8 3.49 -23.53 91.52 3.49 -23.53 91.52 -49.61 9.89 57.80
146.159 64 7 87.56 -37.18 27.56 87.56 -37.18 27.56 48.05 5.20 -29.25
147.991 65 1 -37.47 -21.43 -18.32 -37.47 -21.43 -18.32 -104.24 37.92 -67.09
151.799 66 4 7.56 33.77 52.84 7.56 33.77 52.84 -39.17 78.73 57.87
154.071 67 8 3.49 -23.53 91.52 3.49 -23.53 91.52 -34.54 -3.26 64.83
155.407 68 6 -35.17 4.66 59.36 -35.17 4.66 59.36 -84.74 43.48 58.38
157.047 69 7 87.56 -37.18 27.56 87.56 -37.18 27.56 53.43 -14.03 -44.27
158.535 70 3 97.68 35.03 13.63 97.68 35.03 13.63 62.05 84.54 -25.52
160.656 71 5 43.20 -39.21 52.55 43.20 -39.21 52.55 16.11 -2.47 -14.76
162.168 72 2 40.28 9.04 104.86 40.28 9.04 104.86 13.91 48.32 42.31
163.672 73 4 7.56 33.77 52.84 7.56 33.77 52.84 -27.99 73.63 -2.31
165.080 74 3 97.68 35.03 13.63 97.68 35.03 13.63 79.29 73.56 -45.09
166.976 75 7 87.56 -37.18 27.56 87.56 -37.18 27.56 74.60 4.82 -39.03
168.888 76 6 -35.17 4.66 59.36 -35.17 4.66 59.36 -90.29 46.87 -12.53
170.608 77 5 43.20 -39.21 52.55 43.20 -39.21 52.55 10.90 -14.81 -53.53
172.601 78 2 40.28 9.04 104.86 40.28 9.04 104.86 10.53 52.56 27.74
174.241 79 1 -37.47 -21.43 -18.32 -37.47 -21.43 -18.32 -103.20 12.00 -105.23
175.881 80 8 3.49 -23.53 91.52 3.49 -23.53 91.52 -33.41 7.66 25.74
177.257 81 5 43.20 -39.21 52.55 43.20 -39.21 52.55 3.26 -16.91 -18.96
178.809 82 3 97.68 35.03 13.63 97.68 35.03 13.63 43.53 80.95 -1.30
180.425 83 7 87.56 -37.18 27.56 87.56 -37.18 27.56 49.66 -17.48 -55.36
182.217 84 6 -35.17 4.66 59.36 -35.17 4.66 59.36 -108.19 50.04 10.32
183.769 85 1 -37.47 -21.43 -18.32 -37.47 -21.43 -18.32 -110.73 5.24 -93.75
185.321 86 2 40.28 9.04 104.86 40.28 9.04 104.86 -0.73 44.11 59.47
186.665 87 4 7.56 33.77 52.84 7.56 33.77 52.84 -44.92 80.28 20.66
196.546 88 8 3.49 -23.53 91.52 3.49 -23.53 91.52 -59.58 4.93 61.90
199.482 89 4 7.56 33.77 52.84 7.56 33.77 52.84 -44.46 69.97 45.99
201.178 90 8 3.49 -23.53 91.52 3.49 -23.53 91.52 -65.41 -7.00 50.20
202.554 91 6 -35.17 4.66 59.36 -35.17 4.66 59.36 -109.58 48.66 34.43
203.994 92 1 -37.47 -21.43 -18.32 -37.47 -21.43 -18.32 -114.64 13.31 -48.30
205.546 93 5 43.20 -39.21 52.55 43.20 -39.21 52.55 -7.96 2.16 37.17
207.059 94 2 40.28 9.04 104.86 40.28 9.04 104.86 6.51 41.20 84.19
210.267 95 3 97.68 35.03 13.63 97.68 35.03 13.63 43.80 51.65 52.94
212.195 96 7 87.56 -37.18 27.56 87.56 -37.18 27.56 63.28 -9.71 -5.10
213.732 97 8 3.49 -23.53 91.52 3.49 -23.53 91.52 -35.14 5.30 62.45
215.171 98 5 43.20 -39.21 52.55 43.20 -39.21 52.55 3.02 -10.49 -31.96
216.667 99 7 87.56 -37.18 27.56 87.56 -37.18 27.56 70.65 12.90 -30.51
218.027 100 3 97.68 35.03 13.63 97.68 35.03 13.63 67.60 100.56 -12.58
219.715 101 6 -35.17 4.66 59.36 -35.17 4.66 59.36 -89.21 36.17 5.79
227.948 102 4 7.56 33.77 52.84 7.56 33.77 52.84 -14.38 60.68 23.88
230.052 103 2 40.28 9.04 104.86 40.28 9.04 104.86 26.18 30.47 51.62
231.724 104 1 -37.47 -21.43 -18.32 -37.47 -21.43 -18.32 -110.56 2.91 -96.07
233.340 105 8 3.49 -23.53 91.52 3.49 -23.53 91.52 -43.60 6.49 42.75
234.700 106 5 43.20 -39.21 52.55 43.20 -39.21 52.55 11.97 -25.41 0.90
236.236 107 7 87.56 -37.18 27.56 87.56 -37.18 27.56 83.18 6.90 23.70
237.629 108 3 97.68 35.03 13.63 97.68 35.03 13.63 81.87 105.14 3.85
239.685 109 4 7.56 33.77 52.84 7.56 33.77 52.84 -29.85 73.37 13.93
241.173 110 6 -35.17 4.66 59.36 -35.17 4.66 59.36 -102.82 23.83 5.14
243.581 111 2 40.28 9.04 104.86 40.28 9.04 104.86 25.89 28.62 87.29
245.437 112 1 -37.47 -21.43 -18.32 -37.47 -21.43 -18.32 -108.60 -14.55 -40.32
248.429 113 2 40.28 9.04 104.86 40.28 9.04 104.86 18.73 25.45 85.93
249.973 114 5 43.20 -39.21 52.55 43.20 -39.21 52.55 21.39 -27.13 9.99
252.037 115 4 7.56 33.77 52.84 7.56 33.77 52.84 -38.64 83.25 37.01
254.358 116 1 -37.47 -21.43 -18.32 -37.47 -21.43 -18.32 -116.01 -4.88 -83.98
256.462 117 3 97.68 35.03 13.63 97.68 35.03 13.63 46.74 77.35 18.34
258.347 118 6 -35.17 4.66 59.36 -35.17 4.66 59.36 -109.33 7.79 -39.77
260.427 119 7 87.56 -37.18 27.56 87.56 -37.18 27.56 82.28 -42.49 -84.38
262.204 120 8 3.49 -23.53 91.52 3.49 -23.53 91.52 -42.58 -16.98 -17.82
263.836 121 5 43.20 -39.21 52.55 43.20 -39.21 52.55 16.65 -41.98 -20.20
265.403 122 8 3.49 -23.53 91.52 3.49 -23.53 91.52 -39.94 -9.96 73.32
270.827 123 1 -37.47 -21.43 -18.32 -37.47 -21.43 -18.32 -106.72 -9.55 -86.45
272.588 124 3 97.68 35.03 13.63 97.68 35.03 13.63 57.47 70.04 -7.45
274.332 125 4 7.56 33.77 52.84 7.56 33.77 52.84 -39.88 53.59 -30.43
276.116 126 2 40.28 9.04 104.86 40.28 9.04 104.86 10.46 22.21 64.83
277.772 127 7 87.56 -37.18 27.56 87.56 -37.18 27.56 65.81 -31.99 -85.40
279.748 128 6 -35.17 4.66 59.36 -35.17 4.66 59.36 -105.02 21.69 11.36
281.380 129 2 40.28 9.04 104.86 40.28 9.04 104.86 7.67 30.99 86.44
283.084 130 7 87.56 -37.18 27.56 87.56 -37.18 27.56 73.77 -42.87 -87.24
284.901 131 8 3.49 -23.53 91.52 3.49 -23.53 91.52 -57.27 -12.67 -8.40
286.436 132 6 -35.17 4.66 59.36 -35.17 4.66 59.36 -103.68 27.34 -23.59
287.996 133 5 43.20 -39.21 52.55 43.20 -39.21 52.55 16.03 -46.27 -23.66
289.444 134 3 97.68 35.03 13.63 97.68 35.03 13.63 68.52 54.93 -35.02
291.021 135 4 7.56 33.77 52.84 7.56 33.77 52.84 -49.45 56.61 31.64
292.517 136 1 -37.47 -21.43 -18.32 -37.47 -21.43 -18.32 -123.38 -35.09 -26.83
294.340 137 5 43.20 -39.21 52.55 43.20 -39.21 52.55 -2.20 -16.19 52.77
296.076 138 4 7.56 33.77 52.84 7.56 33.77 52.84 -46.54 90.07 28.58
297.933 139 1 -37.47 -21.43 -18.32 -37.47 -21.43 -18.32 -111.66 -5.11 -80.03
299.909 140 7 87.56 -37.18 27.56 87.56 -37.18 27.56 77.87 -28.05 -103.05
301.541 141 2 40.28 9.04 104.86 40.28 9.04 104.86 13.77 32.65 38.10
302.997 142 6 -35.17 4.66 59.36 -35.17 4.66 59.36 -107.84 12.82 -13.26
304.477 143 8 3.49 -23.53 91.52 3.49 -23.53 91.52 -58.14 -14.54 51.02
307.846 144 3 97.68 35.03 13.63 97.68 35.03 13.63 43.79 50.27 -7.96
310.981 145 2 40.28 9.04 104.86 40.28 9.04 104.86 8.15 -6.76 11.59
312.549 146 3 97.68 35.03 13.63 97.68 35.03 13.63 56.31 44.19 -35.23
314.406 147 6 -35.17 4.66 59.36 -35.17 4.66 59.36 -119.00 -6.44 2.38
315.926 148 1 -37.47 -21.43 -18.32 -37.47 -21.43 -18.32 -133.02 -30.79 -95.13
317.758 149 4 7.56 33.77 52.84 7.56 33.77 52.84 -54.19 54.06 19.12
319.566 150 7 87.56 -37.18 27.56 87.56 -37.18 27.56 57.53 -53.38 -45.53
321.254 151 8 3.49 -23.53 91.52 3.49 -23.53 91.52 -44.95 -26.46 45.11
322.550 152 5 43.20 -39.21 52.55 43.20 -39.21 52.55 13.30 -52.00 -4.53
324.206 153 1 -37.47 -21.43 -18.32 -37.47 -21.43 -18.32 -129.65 -8.03 -55.80
325.734 154 2 40.28 9.04 104.86 40.28 9.04 104.86 -1.74 18.29 35.77
330.991 155 6 -35.17 4.66 59.36 -35.17 4.66 59.36 -106.85 2.79 16.26
333.135 156 3 97.68 35.03 13.63 97.68 35.03 13.63 53.44 47.34 -9.69
334.711 157 7 87.56 -37.18 27.56 87.56 -37.18 27.56 76.97 -53.48 -80.42
336.775 158 8 3.49 -23.53 91.52 3.49 -23.53 91.52 -53.63 -26.55 -12.06
338.247 159 4 7.56 33.77 52.84 7.56 33.77 52.84 -43.02 64.89 -4.05
340.111 160 5 43.20 -39.21 52.55 43.20 -39.21 52.55 8.59 -59.48 -75.60
