# Supplementary material for: Correcting for Visuo-Haptic Biases in 3D Haptic Guidance
Source: PLoS One. 2016 Jul 20;11(7):e0158709. doi: 10.1371/journal.pone.0158709 (PMC4954687; doi:10.1371/journal.pone.0158709)
Supplement: S2 File — Filenames indicate the participant (‘pp*’) and the condition (‘cond*’). Condition 1 is condition VA, condition 2 is condition VS, condition 3 is condition VS+H, and condition 4 is condition VO+H. (ZIP) [file pone.0158709.s002.zip › S2_Files/S2_pp10_cond3_opto.txt]

time trial target real_target_x real_target_y real_target_z visible_target_x visible_target_y visible_target_z x y z
5.827 0 0 500.00 500.00 500.00 500.00 500.00 500.00 -11.46 41.43 -29.55
8.939 1 4 7.56 33.77 52.84 7.56 33.77 52.84 -18.66 40.69 -6.47
11.563 2 3 97.68 35.03 13.63 97.68 35.03 13.63 90.94 45.23 -43.43
13.628 3 6 -35.17 4.66 59.36 -35.17 4.66 59.36 -71.53 -3.00 25.23
15.036 4 8 3.49 -23.53 91.52 3.49 -23.53 91.52 -22.76 -36.75 55.66
16.219 5 5 43.20 -39.21 52.55 43.20 -39.21 52.55 18.04 -43.12 -29.28
17.627 6 1 -37.47 -21.43 -18.32 -37.47 -21.43 -18.32 -67.68 -13.92 -74.92
19.219 7 2 40.28 9.04 104.86 40.28 9.04 104.86 23.99 2.65 32.96
21.347 8 7 87.56 -37.18 27.56 87.56 -37.18 27.56 72.17 -56.16 -54.43
23.020 9 5 43.20 -39.21 52.55 43.20 -39.21 52.55 32.64 -48.36 -13.99
24.452 10 4 7.56 33.77 52.84 7.56 33.77 52.84 -10.78 30.32 -4.17
26.036 11 3 97.68 35.03 13.63 97.68 35.03 13.63 77.76 34.66 -36.71
28.532 12 1 -37.47 -21.43 -18.32 -37.47 -21.43 -18.32 -66.10 -27.37 -75.39
30.404 13 2 40.28 9.04 104.86 40.28 9.04 104.86 28.64 10.70 38.17
32.212 14 8 3.49 -23.53 91.52 3.49 -23.53 91.52 -18.80 -23.34 44.55
33.948 15 7 87.56 -37.18 27.56 87.56 -37.18 27.56 85.83 -36.90 -54.61
35.973 16 6 -35.17 4.66 59.36 -35.17 4.66 59.36 -72.94 5.65 -6.91
37.677 17 2 40.28 9.04 104.86 40.28 9.04 104.86 23.51 3.75 39.36
39.165 18 8 3.49 -23.53 91.52 3.49 -23.53 91.52 -24.28 -29.05 39.92
40.709 19 5 43.20 -39.21 52.55 43.20 -39.21 52.55 27.43 -48.09 -30.62
42.293 20 7 87.56 -37.18 27.56 87.56 -37.18 27.56 79.61 -46.33 -82.02
46.333 21 3 97.68 35.03 13.63 97.68 35.03 13.63 85.94 38.28 -48.98
48.429 22 4 7.56 33.77 52.84 7.56 33.77 52.84 -13.83 37.11 -8.94
50.205 23 6 -35.17 4.66 59.36 -35.17 4.66 59.36 -72.81 6.30 8.09
52.173 24 1 -37.47 -21.43 -18.32 -37.47 -21.43 -18.32 -73.24 -20.16 -84.50
54.646 25 6 -35.17 4.66 59.36 -35.17 4.66 59.36 -79.60 13.86 13.62
56.198 26 4 7.56 33.77 52.84 7.56 33.77 52.84 -30.42 43.74 15.31
58.246 27 8 3.49 -23.53 91.52 3.49 -23.53 91.52 -28.94 -26.95 48.53
59.766 28 5 43.20 -39.21 52.55 43.20 -39.21 52.55 23.36 -47.23 -19.69
61.518 29 1 -37.47 -21.43 -18.32 -37.47 -21.43 -18.32 -78.47 -11.07 -78.56
64.390 30 2 40.28 9.04 104.86 40.28 9.04 104.86 22.34 5.49 55.02
66.230 31 7 87.56 -37.18 27.56 87.56 -37.18 27.56 77.14 -49.15 -50.82
68.270 32 3 97.68 35.03 13.63 97.68 35.03 13.63 82.48 44.63 -46.36
70.191 33 8 3.49 -23.53 91.52 3.49 -23.53 91.52 -24.33 -31.24 54.38
72.015 34 5 43.20 -39.21 52.55 43.20 -39.21 52.55 27.25 -51.00 -29.14
73.663 35 1 -37.47 -21.43 -18.32 -37.47 -21.43 -18.32 -71.39 -22.68 -74.40
75.791 36 3 97.68 35.03 13.63 97.68 35.03 13.63 79.84 43.17 -35.38
77.463 37 2 40.28 9.04 104.86 40.28 9.04 104.86 31.11 12.12 58.10
78.999 38 6 -35.17 4.66 59.36 -35.17 4.66 59.36 -73.98 6.11 3.62
80.983 39 7 87.56 -37.18 27.56 87.56 -37.18 27.56 88.95 -52.28 -79.55
82.984 40 4 7.56 33.77 52.84 7.56 33.77 52.84 -21.44 44.31 8.10
84.792 41 5 43.20 -39.21 52.55 43.20 -39.21 52.55 27.87 -54.95 -39.69
86.296 42 7 87.56 -37.18 27.56 87.56 -37.18 27.56 88.07 -52.21 -80.12
88.216 43 8 3.49 -23.53 91.52 3.49 -23.53 91.52 -16.08 -12.79 55.22
89.952 44 2 40.28 9.04 104.86 40.28 9.04 104.86 21.26 19.13 62.61
92.008 45 1 -37.47 -21.43 -18.32 -37.47 -21.43 -18.32 -74.26 -16.33 -70.72
93.840 46 3 97.68 35.03 13.63 97.68 35.03 13.63 84.66 57.06 -35.27
95.816 47 4 7.56 33.77 52.84 7.56 33.77 52.84 -15.70 43.59 13.75
97.392 48 6 -35.17 4.66 59.36 -35.17 4.66 59.36 -85.82 5.82 28.21
99.200 49 1 -37.47 -21.43 -18.32 -37.47 -21.43 -18.32 -84.86 -17.50 -84.14
101.169 50 3 97.68 35.03 13.63 97.68 35.03 13.63 70.89 62.74 -27.07
103.009 51 5 43.20 -39.21 52.55 43.20 -39.21 52.55 21.12 -40.70 -12.07
104.521 52 8 3.49 -23.53 91.52 3.49 -23.53 91.52 -21.54 -12.49 73.06
106.313 53 7 87.56 -37.18 27.56 87.56 -37.18 27.56 81.64 -22.41 -45.05
108.465 54 6 -35.17 4.66 59.36 -35.17 4.66 59.36 -84.79 24.54 22.05
109.993 55 4 7.56 33.77 52.84 7.56 33.77 52.84 -36.64 55.87 35.54
111.369 56 2 40.28 9.04 104.86 40.28 9.04 104.86 18.98 19.97 64.65
113.746 57 4 7.56 33.77 52.84 7.56 33.77 52.84 -31.22 58.55 24.06
115.722 58 7 87.56 -37.18 27.56 87.56 -37.18 27.56 83.78 -40.56 -71.37
117.898 59 8 3.49 -23.53 91.52 3.49 -23.53 91.52 -25.54 -5.96 72.53
119.162 60 6 -35.17 4.66 59.36 -35.17 4.66 59.36 -73.14 25.35 25.51
120.930 61 5 43.20 -39.21 52.55 43.20 -39.21 52.55 26.42 -37.96 -29.99
122.506 62 2 40.28 9.04 104.86 40.28 9.04 104.86 22.05 21.37 76.07
124.618 63 1 -37.47 -21.43 -18.32 -37.47 -21.43 -18.32 -77.85 -16.86 -59.52
127.106 64 3 97.68 35.03 13.63 97.68 35.03 13.63 78.36 55.99 -23.11
140.451 65 1 -37.47 -21.43 -18.32 -37.47 -21.43 -18.32 -87.27 -23.77 -71.17
142.091 66 4 7.56 33.77 52.84 7.56 33.77 52.84 -41.57 48.46 24.50
143.619 67 6 -35.17 4.66 59.36 -35.17 4.66 59.36 -97.08 12.25 23.78
145.099 68 2 40.28 9.04 104.86 40.28 9.04 104.86 9.76 27.52 80.25
146.587 69 5 43.20 -39.21 52.55 43.20 -39.21 52.55 14.34 -41.93 -23.09
148.300 70 3 97.68 35.03 13.63 97.68 35.03 13.63 66.49 53.79 -21.64
150.004 71 8 3.49 -23.53 91.52 3.49 -23.53 91.52 -27.91 -19.23 69.67
151.780 72 7 87.56 -37.18 27.56 87.56 -37.18 27.56 70.10 -37.00 -42.33
153.412 73 8 3.49 -23.53 91.52 3.49 -23.53 91.52 -29.19 -16.88 66.94
154.988 74 1 -37.47 -21.43 -18.32 -37.47 -21.43 -18.32 -80.88 -13.26 -60.36
156.492 75 4 7.56 33.77 52.84 7.56 33.77 52.84 -39.31 45.20 30.17
158.473 76 7 87.56 -37.18 27.56 87.56 -37.18 27.56 65.95 -44.07 -64.65
160.137 77 2 40.28 9.04 104.86 40.28 9.04 104.86 19.83 23.92 75.36
162.737 78 6 -35.17 4.66 59.36 -35.17 4.66 59.36 -92.83 19.16 22.43
164.617 79 3 97.68 35.03 13.63 97.68 35.03 13.63 75.38 62.81 -35.57
166.201 80 5 43.20 -39.21 52.55 43.20 -39.21 52.55 17.76 -39.31 -13.81
167.746 81 6 -35.17 4.66 59.36 -35.17 4.66 59.36 -84.70 24.99 26.03
169.674 82 3 97.68 35.03 13.63 97.68 35.03 13.63 77.45 66.29 -32.35
171.186 83 7 87.56 -37.18 27.56 87.56 -37.18 27.56 70.52 -37.35 -70.97
172.746 84 5 43.20 -39.21 52.55 43.20 -39.21 52.55 16.70 -24.68 -15.82
174.194 85 4 7.56 33.77 52.84 7.56 33.77 52.84 -29.06 70.48 29.12
175.578 86 2 40.28 9.04 104.86 40.28 9.04 104.86 19.13 21.81 59.73
176.874 87 8 3.49 -23.53 91.52 3.49 -23.53 91.52 -31.11 -12.08 60.01
178.330 88 1 -37.47 -21.43 -18.32 -37.47 -21.43 -18.32 -82.29 -2.55 -46.61
180.363 89 3 97.68 35.03 13.63 97.68 35.03 13.63 69.87 68.17 -38.27
182.147 90 4 7.56 33.77 52.84 7.56 33.77 52.84 -28.36 56.31 16.98
184.162 91 7 87.56 -37.18 27.56 87.56 -37.18 27.56 63.86 -37.42 -52.76
185.843 92 6 -35.17 4.66 59.36 -35.17 4.66 59.36 -82.78 33.67 32.36
187.251 93 8 3.49 -23.53 91.52 3.49 -23.53 91.52 -35.68 -13.67 63.45
189.186 94 2 40.28 9.04 104.86 40.28 9.04 104.86 15.71 24.57 65.66
190.778 95 1 -37.47 -21.43 -18.32 -37.47 -21.43 -18.32 -84.22 -7.43 -68.53
192.691 96 5 43.20 -39.21 52.55 43.20 -39.21 52.55 15.74 -41.80 -25.27
194.163 97 8 3.49 -23.53 91.52 3.49 -23.53 91.52 -36.76 -4.40 50.60
195.939 98 4 7.56 33.77 52.84 7.56 33.77 52.84 -33.86 64.89 22.28
197.379 99 2 40.28 9.04 104.86 40.28 9.04 104.86 19.40 16.32 59.61
199.123 100 7 87.56 -37.18 27.56 87.56 -37.18 27.56 72.96 -40.09 -68.16
200.699 101 3 97.68 35.03 13.63 97.68 35.03 13.63 78.14 66.64 -42.62
202.323 102 6 -35.17 4.66 59.36 -35.17 4.66 59.36 -91.66 17.26 7.42
203.564 103 1 -37.47 -21.43 -18.32 -37.47 -21.43 -18.32 -91.61 -9.86 -74.31
206.275 104 5 43.20 -39.21 52.55 43.20 -39.21 52.55 10.79 -25.49 5.65
207.860 105 7 87.56 -37.18 27.56 87.56 -37.18 27.56 76.31 -26.57 -43.90
209.380 106 5 43.20 -39.21 52.55 43.20 -39.21 52.55 9.74 -40.89 -8.40
210.844 107 8 3.49 -23.53 91.52 3.49 -23.53 91.52 -38.66 -10.34 70.36
212.460 108 6 -35.17 4.66 59.36 -35.17 4.66 59.36 -88.40 23.50 31.51
214.212 109 2 40.28 9.04 104.86 40.28 9.04 104.86 18.29 16.66 63.95
226.269 110 1 -37.47 -21.43 -18.32 -37.47 -21.43 -18.32 -74.42 -25.25 -61.37
227.797 111 4 7.56 33.77 52.84 7.56 33.77 52.84 -29.74 43.16 30.81
229.245 112 3 97.68 35.03 13.63 97.68 35.03 13.63 81.65 45.79 -27.92
230.773 113 2 40.28 9.04 104.86 40.28 9.04 104.86 27.07 7.55 62.89
232.069 114 5 43.20 -39.21 52.55 43.20 -39.21 52.55 28.72 -50.55 -9.03
233.637 115 4 7.56 33.77 52.84 7.56 33.77 52.84 -23.78 52.34 4.32
235.253 116 3 97.68 35.03 13.63 97.68 35.03 13.63 85.79 51.15 -32.65
237.173 117 6 -35.17 4.66 59.36 -35.17 4.66 59.36 -81.87 6.16 37.01
238.582 118 8 3.49 -23.53 91.52 3.49 -23.53 91.52 -26.76 -27.50 64.05
240.070 119 1 -37.47 -21.43 -18.32 -37.47 -21.43 -18.32 -83.44 -7.37 -72.87
241.750 120 7 87.56 -37.18 27.56 87.56 -37.18 27.56 77.25 -42.19 -49.09
243.078 121 3 97.68 35.03 13.63 97.68 35.03 13.63 85.27 54.82 -25.26
245.062 122 2 40.28 9.04 104.86 40.28 9.04 104.86 24.26 10.24 65.59
246.646 123 5 43.20 -39.21 52.55 43.20 -39.21 52.55 25.87 -47.64 -17.65
248.222 124 7 87.56 -37.18 27.56 87.56 -37.18 27.56 85.53 -36.17 -54.46
250.118 125 6 -35.17 4.66 59.36 -35.17 4.66 59.36 -83.96 25.12 32.18
251.502 126 8 3.49 -23.53 91.52 3.49 -23.53 91.52 -23.87 -15.05 64.97
253.206 127 4 7.56 33.77 52.84 7.56 33.77 52.84 -28.42 52.06 23.78
254.598 128 1 -37.47 -21.43 -18.32 -37.47 -21.43 -18.32 -78.39 -10.70 -67.55
257.271 129 8 3.49 -23.53 91.52 3.49 -23.53 91.52 -26.79 -18.57 62.60
259.199 130 3 97.68 35.03 13.63 97.68 35.03 13.63 75.11 57.60 -33.96
260.727 131 2 40.28 9.04 104.86 40.28 9.04 104.86 26.11 15.77 63.76
262.231 132 6 -35.17 4.66 59.36 -35.17 4.66 59.36 -75.79 16.52 21.74
264.255 133 7 87.56 -37.18 27.56 87.56 -37.18 27.56 75.31 -44.43 -61.75
265.879 134 5 43.20 -39.21 52.55 43.20 -39.21 52.55 27.61 -46.39 -25.67
267.511 135 1 -37.47 -21.43 -18.32 -37.47 -21.43 -18.32 -82.75 -12.89 -72.14
269.223 136 4 7.56 33.77 52.84 7.56 33.77 52.84 -29.82 55.11 30.60
271.015 137 7 87.56 -37.18 27.56 87.56 -37.18 27.56 69.41 -43.71 -77.87
272.776 138 6 -35.17 4.66 59.36 -35.17 4.66 59.36 -76.69 13.49 -0.45
274.112 139 8 3.49 -23.53 91.52 3.49 -23.53 91.52 -25.80 -29.28 62.43
275.840 140 3 97.68 35.03 13.63 97.68 35.03 13.63 77.88 52.67 -43.55
277.872 141 1 -37.47 -21.43 -18.32 -37.47 -21.43 -18.32 -86.03 -24.23 -84.20
284.881 142 5 43.20 -39.21 52.55 43.20 -39.21 52.55 21.04 -43.23 -11.06
286.584 143 4 7.56 33.77 52.84 7.56 33.77 52.84 -25.62 42.14 1.02
288.233 144 2 40.28 9.04 104.86 40.28 9.04 104.86 25.51 1.51 57.60
289.729 145 3 97.68 35.03 13.63 97.68 35.03 13.63 79.30 47.56 -34.27
291.113 146 7 87.56 -37.18 27.56 87.56 -37.18 27.56 79.82 -40.22 -81.38
292.537 147 8 3.49 -23.53 91.52 3.49 -23.53 91.52 -24.27 -15.17 46.34
293.577 148 6 -35.17 4.66 59.36 -35.17 4.66 59.36 -78.08 11.10 13.19
294.993 149 4 7.56 33.77 52.84 7.56 33.77 52.84 -30.30 46.82 18.39
296.297 150 2 40.28 9.04 104.86 40.28 9.04 104.86 23.93 7.37 58.68
297.697 151 5 43.20 -39.21 52.55 43.20 -39.21 52.55 30.18 -47.20 -23.73
299.025 152 1 -37.47 -21.43 -18.32 -37.47 -21.43 -18.32 -74.62 -10.92 -69.69
300.857 153 7 87.56 -37.18 27.56 87.56 -37.18 27.56 74.83 -43.20 -69.69
309.842 154 4 7.56 33.77 52.84 7.56 33.77 52.84 -29.25 44.30 21.59
311.274 155 3 97.68 35.03 13.63 97.68 35.03 13.63 71.62 54.38 -24.31
313.330 156 2 40.28 9.04 104.86 40.28 9.04 104.86 18.27 16.93 54.92
314.746 157 6 -35.17 4.66 59.36 -35.17 4.66 59.36 -73.42 15.49 12.65
316.194 158 8 3.49 -23.53 91.52 3.49 -23.53 91.52 -28.53 -26.16 58.38
317.458 159 5 43.20 -39.21 52.55 43.20 -39.21 52.55 15.61 -43.53 -21.63
318.914 160 1 -37.47 -21.43 -18.32 -37.47 -21.43 -18.32 -78.42 -19.78 -73.94
