# Supplementary material for: Correcting for Visuo-Haptic Biases in 3D Haptic Guidance
Source: PLoS One. 2016 Jul 20;11(7):e0158709. doi: 10.1371/journal.pone.0158709 (PMC4954687; doi:10.1371/journal.pone.0158709)
Supplement: S2 File — Filenames indicate the participant (‘pp*’) and the condition (‘cond*’). Condition 1 is condition VA, condition 2 is condition VS, condition 3 is condition VS+H, and condition 4 is condition VO+H. (ZIP) [file pone.0158709.s002.zip › S2_Files/S2_pp10_cond4_opto.txt]

time trial target real_target_x real_target_y real_target_z visible_target_x visible_target_y visible_target_z x y z
12.283 0 0 500.00 500.00 500.00 500.00 500.00 500.00 -11.56 40.98 -29.95
14.859 1 1 -75.00 -15.00 -60.00 -75.00 -15.00 -60.00 -95.81 -7.81 -66.09
16.467 2 5 25.00 -45.00 -20.00 25.00 -45.00 -20.00 7.89 -32.09 -25.94
17.771 3 7 75.00 -45.00 -60.00 75.00 -45.00 -60.00 61.44 -25.44 -53.34
19.387 4 8 -25.00 -15.00 60.00 -25.00 -15.00 60.00 -40.13 -12.21 49.59
20.635 5 6 -75.00 15.00 20.00 -75.00 15.00 20.00 -88.68 20.56 10.25
22.347 6 3 75.00 45.00 -20.00 75.00 45.00 -20.00 65.68 60.29 -36.67
24.252 7 2 25.00 15.00 60.00 25.00 15.00 60.00 9.66 10.90 43.90
25.732 8 4 -25.00 45.00 20.00 -25.00 45.00 20.00 -40.18 44.57 6.28
27.372 9 1 -75.00 -15.00 -60.00 -75.00 -15.00 -60.00 -99.66 -18.63 -78.55
29.004 10 7 75.00 -45.00 -60.00 75.00 -45.00 -60.00 52.13 -38.82 -82.00
30.724 11 4 -25.00 45.00 20.00 -25.00 45.00 20.00 -50.93 58.05 -6.97
32.220 12 6 -75.00 15.00 20.00 -75.00 15.00 20.00 -103.85 14.79 -2.73
34.468 13 2 25.00 15.00 60.00 25.00 15.00 60.00 12.82 20.72 14.23
36.324 14 8 -25.00 -15.00 60.00 -25.00 -15.00 60.00 -49.12 -17.06 38.80
37.980 15 3 75.00 45.00 -20.00 75.00 45.00 -20.00 58.09 53.04 -37.97
39.468 16 5 25.00 -45.00 -20.00 25.00 -45.00 -20.00 6.48 -45.41 -55.80
40.797 17 1 -75.00 -15.00 -60.00 -75.00 -15.00 -60.00 -93.00 -20.71 -81.02
42.605 18 3 75.00 45.00 -20.00 75.00 45.00 -20.00 61.65 47.79 -42.65
44.253 19 7 75.00 -45.00 -60.00 75.00 -45.00 -60.00 69.36 -49.87 -93.93
46.173 20 4 -25.00 45.00 20.00 -25.00 45.00 20.00 -40.12 53.18 13.04
47.749 21 5 25.00 -45.00 -20.00 25.00 -45.00 -20.00 11.69 -48.85 -44.90
49.677 22 2 25.00 15.00 60.00 25.00 15.00 60.00 10.40 30.38 58.23
51.085 23 6 -75.00 15.00 20.00 -75.00 15.00 20.00 -93.97 23.09 16.93
52.613 24 8 -25.00 -15.00 60.00 -25.00 -15.00 60.00 -44.26 -20.05 61.05
54.733 25 7 75.00 -45.00 -60.00 75.00 -45.00 -60.00 62.44 -43.81 -84.30
56.538 26 6 -75.00 15.00 20.00 -75.00 15.00 20.00 -96.19 17.10 6.07
58.083 27 1 -75.00 -15.00 -60.00 -75.00 -15.00 -60.00 -93.14 -17.44 -80.28
60.083 28 4 -25.00 45.00 20.00 -25.00 45.00 20.00 -50.97 56.41 -1.52
61.619 29 3 75.00 45.00 -20.00 75.00 45.00 -20.00 62.56 55.19 -38.78
63.203 30 5 25.00 -45.00 -20.00 25.00 -45.00 -20.00 9.47 -45.55 -35.96
64.803 31 8 -25.00 -15.00 60.00 -25.00 -15.00 60.00 -44.88 -6.79 46.49
66.323 32 2 25.00 15.00 60.00 25.00 15.00 60.00 10.05 24.18 45.44
67.939 33 7 75.00 -45.00 -60.00 75.00 -45.00 -60.00 58.35 -40.12 -87.47
69.723 34 6 -75.00 15.00 20.00 -75.00 15.00 20.00 -95.69 21.71 17.12
71.084 35 4 -25.00 45.00 20.00 -25.00 45.00 20.00 -44.37 52.11 10.91
72.531 36 5 25.00 -45.00 -20.00 25.00 -45.00 -20.00 5.85 -40.04 -36.27
74.347 37 3 75.00 45.00 -20.00 75.00 45.00 -20.00 58.92 57.60 -24.10
76.068 38 8 -25.00 -15.00 60.00 -25.00 -15.00 60.00 -43.08 -13.94 64.55
77.555 39 1 -75.00 -15.00 -60.00 -75.00 -15.00 -60.00 -95.43 -1.90 -45.22
79.524 40 2 25.00 15.00 60.00 25.00 15.00 60.00 13.85 23.68 67.42
81.199 41 1 -75.00 -15.00 -60.00 -75.00 -15.00 -60.00 -93.07 -4.90 -42.91
82.812 42 3 75.00 45.00 -20.00 75.00 45.00 -20.00 57.51 62.33 -14.49
84.460 43 8 -25.00 -15.00 60.00 -25.00 -15.00 60.00 -42.41 -9.84 82.77
85.948 44 6 -75.00 15.00 20.00 -75.00 15.00 20.00 -94.73 28.28 40.49
87.692 45 2 25.00 15.00 60.00 25.00 15.00 60.00 15.36 24.30 77.90
89.100 46 4 -25.00 45.00 20.00 -25.00 45.00 20.00 -37.19 55.08 25.48
90.740 47 5 25.00 -45.00 -20.00 25.00 -45.00 -20.00 15.77 -44.54 -32.63
92.253 48 7 75.00 -45.00 -60.00 75.00 -45.00 -60.00 65.93 -39.20 -83.45
93.885 49 1 -75.00 -15.00 -60.00 -75.00 -15.00 -60.00 -97.34 -9.74 -55.11
95.597 50 8 -25.00 -15.00 60.00 -25.00 -15.00 60.00 -44.06 -9.40 67.46
96.869 51 4 -25.00 45.00 20.00 -25.00 45.00 20.00 -40.68 49.60 24.21
98.748 52 7 75.00 -45.00 -60.00 75.00 -45.00 -60.00 52.37 -35.14 -77.39
100.093 53 5 25.00 -45.00 -20.00 25.00 -45.00 -20.00 4.28 -36.13 -27.52
101.780 54 2 25.00 15.00 60.00 25.00 15.00 60.00 7.30 35.63 70.68
103.005 55 3 75.00 45.00 -20.00 75.00 45.00 -20.00 58.57 57.03 -8.39
104.613 56 6 -75.00 15.00 20.00 -75.00 15.00 20.00 -96.51 22.02 19.67
106.165 57 2 25.00 15.00 60.00 25.00 15.00 60.00 12.33 27.10 64.54
107.365 58 8 -25.00 -15.00 60.00 -25.00 -15.00 60.00 -34.15 -8.83 76.96
108.845 59 4 -25.00 45.00 20.00 -25.00 45.00 20.00 -38.50 62.51 23.46
111.157 60 5 25.00 -45.00 -20.00 25.00 -45.00 -20.00 12.06 -44.54 -24.12
112.686 61 1 -75.00 -15.00 -60.00 -75.00 -15.00 -60.00 -96.26 -5.12 -61.73
114.437 62 3 75.00 45.00 -20.00 75.00 45.00 -20.00 58.17 62.67 -15.03
131.447 63 6 -75.00 15.00 20.00 -75.00 15.00 20.00 -75.80 12.85 20.76
133.903 64 7 75.00 -45.00 -60.00 75.00 -45.00 -60.00 56.30 -36.91 -80.97
135.159 65 5 25.00 -45.00 -20.00 25.00 -45.00 -20.00 11.10 -34.59 -47.27
136.567 66 7 75.00 -45.00 -60.00 75.00 -45.00 -60.00 64.52 -37.45 -82.46
138.175 67 3 75.00 45.00 -20.00 75.00 45.00 -20.00 64.61 61.86 -40.17
139.807 68 4 -25.00 45.00 20.00 -25.00 45.00 20.00 -44.18 54.59 17.22
141.039 69 6 -75.00 15.00 20.00 -75.00 15.00 20.00 -92.68 23.02 23.39
142.535 70 2 25.00 15.00 60.00 25.00 15.00 60.00 7.77 29.15 61.98
144.095 71 1 -75.00 -15.00 -60.00 -75.00 -15.00 -60.00 -97.20 -0.08 -56.19
145.759 72 8 -25.00 -15.00 60.00 -25.00 -15.00 60.00 -41.92 -10.86 60.17
147.343 73 1 -75.00 -15.00 -60.00 -75.00 -15.00 -60.00 -99.26 -6.59 -63.68
148.760 74 5 25.00 -45.00 -20.00 25.00 -45.00 -20.00 4.52 -34.66 -32.59
150.352 75 2 25.00 15.00 60.00 25.00 15.00 60.00 8.79 30.13 59.41
151.664 76 3 75.00 45.00 -20.00 75.00 45.00 -20.00 62.36 55.76 -16.72
153.208 77 4 -25.00 45.00 20.00 -25.00 45.00 20.00 -47.29 54.00 16.05
168.521 78 6 -75.00 15.00 20.00 -75.00 15.00 20.00 -82.07 11.86 25.09
173.505 79 8 -25.00 -15.00 60.00 -25.00 -15.00 60.00 -41.80 -16.80 58.11
175.313 80 7 75.00 -45.00 -60.00 75.00 -45.00 -60.00 56.59 -35.21 -80.53
176.745 81 3 75.00 45.00 -20.00 75.00 45.00 -20.00 62.91 49.09 -32.55
178.410 82 6 -75.00 15.00 20.00 -75.00 15.00 20.00 -89.73 13.41 18.06
180.290 83 7 75.00 -45.00 -60.00 75.00 -45.00 -60.00 57.70 -41.12 -77.97
181.978 84 8 -25.00 -15.00 60.00 -25.00 -15.00 60.00 -40.32 -9.14 52.81
183.314 85 5 25.00 -45.00 -20.00 25.00 -45.00 -20.00 2.34 -38.01 -22.64
184.786 86 1 -75.00 -15.00 -60.00 -75.00 -15.00 -60.00 -99.73 -10.66 -66.60
186.274 87 4 -25.00 45.00 20.00 -25.00 45.00 20.00 -51.38 50.06 13.90
187.578 88 2 25.00 15.00 60.00 25.00 15.00 60.00 9.46 17.10 46.55
188.954 89 3 75.00 45.00 -20.00 75.00 45.00 -20.00 59.08 52.35 -38.06
190.498 90 8 -25.00 -15.00 60.00 -25.00 -15.00 60.00 -47.47 -17.67 55.10
191.954 91 2 25.00 15.00 60.00 25.00 15.00 60.00 3.16 21.09 57.97
193.562 92 7 75.00 -45.00 -60.00 75.00 -45.00 -60.00 56.37 -35.85 -82.94
195.251 93 1 -75.00 -15.00 -60.00 -75.00 -15.00 -60.00 -101.66 -11.54 -66.57
196.779 94 5 25.00 -45.00 -20.00 25.00 -45.00 -20.00 2.95 -42.95 -39.59
199.227 95 4 -25.00 45.00 20.00 -25.00 45.00 20.00 -47.63 56.92 1.68
200.395 96 6 -75.00 15.00 20.00 -75.00 15.00 20.00 -96.47 18.18 25.27
201.827 97 1 -75.00 -15.00 -60.00 -75.00 -15.00 -60.00 -102.44 -14.22 -68.21
203.907 98 2 25.00 15.00 60.00 25.00 15.00 60.00 9.52 24.20 57.36
205.115 99 8 -25.00 -15.00 60.00 -25.00 -15.00 60.00 -48.30 -8.34 58.76
206.436 100 4 -25.00 45.00 20.00 -25.00 45.00 20.00 -47.24 59.73 11.11
207.595 101 6 -75.00 15.00 20.00 -75.00 15.00 20.00 -98.60 20.40 11.33
209.332 102 3 75.00 45.00 -20.00 75.00 45.00 -20.00 51.70 63.75 -36.33
215.796 103 7 75.00 -45.00 -60.00 75.00 -45.00 -60.00 60.15 -38.09 -85.34
217.076 104 5 25.00 -45.00 -20.00 25.00 -45.00 -20.00 6.83 -47.12 -46.17
218.540 105 6 -75.00 15.00 20.00 -75.00 15.00 20.00 -98.70 17.47 8.06
220.156 106 3 75.00 45.00 -20.00 75.00 45.00 -20.00 49.12 54.38 -34.80
221.724 107 5 25.00 -45.00 -20.00 25.00 -45.00 -20.00 3.72 -46.60 -51.27
223.053 108 7 75.00 -45.00 -60.00 75.00 -45.00 -60.00 61.00 -40.47 -80.79
224.725 109 4 -25.00 45.00 20.00 -25.00 45.00 20.00 -52.91 62.61 7.02
226.309 110 8 -25.00 -15.00 60.00 -25.00 -15.00 60.00 -52.66 -9.04 39.47
227.669 111 1 -75.00 -15.00 -60.00 -75.00 -15.00 -60.00 -103.71 -1.59 -64.16
229.773 112 2 25.00 15.00 60.00 25.00 15.00 60.00 11.34 32.12 38.48
234.277 113 4 -25.00 45.00 20.00 -25.00 45.00 20.00 -45.98 59.90 6.81
235.874 114 5 25.00 -45.00 -20.00 25.00 -45.00 -20.00 3.61 -26.78 -52.13
237.213 115 3 75.00 45.00 -20.00 75.00 45.00 -20.00 54.95 71.19 -41.59
238.789 116 8 -25.00 -15.00 60.00 -25.00 -15.00 60.00 -44.84 -16.11 58.84
240.210 117 2 25.00 15.00 60.00 25.00 15.00 60.00 10.62 28.88 62.57
241.579 118 6 -75.00 15.00 20.00 -75.00 15.00 20.00 -109.30 25.43 29.51
243.074 119 1 -75.00 -15.00 -60.00 -75.00 -15.00 -60.00 -108.39 -8.40 -74.01
245.051 120 7 75.00 -45.00 -60.00 75.00 -45.00 -60.00 68.92 -39.88 -95.56
246.907 121 8 -25.00 -15.00 60.00 -25.00 -15.00 60.00 -53.20 -2.94 74.32
248.060 122 2 25.00 15.00 60.00 25.00 15.00 60.00 2.21 32.77 67.48
249.395 123 3 75.00 45.00 -20.00 75.00 45.00 -20.00 61.49 64.66 -32.58
250.708 124 4 -25.00 45.00 20.00 -25.00 45.00 20.00 -52.16 53.93 17.58
256.948 125 5 25.00 -45.00 -20.00 25.00 -45.00 -20.00 6.66 -35.71 -40.36
258.236 126 1 -75.00 -15.00 -60.00 -75.00 -15.00 -60.00 -101.78 -5.88 -63.48
259.955 127 7 75.00 -45.00 -60.00 75.00 -45.00 -60.00 68.55 -27.17 -110.71
261.587 128 6 -75.00 15.00 20.00 -75.00 15.00 20.00 -108.47 34.39 10.94
263.347 129 3 75.00 45.00 -20.00 75.00 45.00 -20.00 56.22 60.61 -27.03
265.012 130 1 -75.00 -15.00 -60.00 -75.00 -15.00 -60.00 -103.02 -9.00 -75.86
266.708 131 5 25.00 -45.00 -20.00 25.00 -45.00 -20.00 0.20 -46.67 -59.14
268.324 132 2 25.00 15.00 60.00 25.00 15.00 60.00 5.42 29.85 64.06
269.644 133 6 -75.00 15.00 20.00 -75.00 15.00 20.00 -104.78 26.73 30.02
271.380 134 8 -25.00 -15.00 60.00 -25.00 -15.00 60.00 -52.88 -15.44 72.71
273.508 135 7 75.00 -45.00 -60.00 75.00 -45.00 -60.00 64.16 -38.75 -82.95
275.388 136 4 -25.00 45.00 20.00 -25.00 45.00 20.00 -45.68 59.11 50.20
276.868 137 8 -25.00 -15.00 60.00 -25.00 -15.00 60.00 -42.33 -16.02 65.23
278.781 138 7 75.00 -45.00 -60.00 75.00 -45.00 -60.00 63.87 -32.60 -91.28
280.493 139 6 -75.00 15.00 20.00 -75.00 15.00 20.00 -95.47 22.66 40.98
281.820 140 1 -75.00 -15.00 -60.00 -75.00 -15.00 -60.00 -93.90 -15.20 -51.61
283.333 141 2 25.00 15.00 60.00 25.00 15.00 60.00 1.29 28.05 61.38
284.493 142 3 75.00 45.00 -20.00 75.00 45.00 -20.00 53.39 57.25 -12.96
286.189 143 5 25.00 -45.00 -20.00 25.00 -45.00 -20.00 10.79 -33.35 -36.86
287.653 144 4 -25.00 45.00 20.00 -25.00 45.00 20.00 -40.97 59.46 37.19
288.997 145 6 -75.00 15.00 20.00 -75.00 15.00 20.00 -101.80 17.22 30.26
290.501 146 3 75.00 45.00 -20.00 75.00 45.00 -20.00 46.13 66.26 -20.28
292.037 147 7 75.00 -45.00 -60.00 75.00 -45.00 -60.00 58.62 -30.33 -107.06
293.709 148 8 -25.00 -15.00 60.00 -25.00 -15.00 60.00 -47.51 0.21 71.58
295.237 149 5 25.00 -45.00 -20.00 25.00 -45.00 -20.00 0.71 -34.76 -11.80
296.654 150 2 25.00 15.00 60.00 25.00 15.00 60.00 -0.71 37.69 84.40
298.309 151 1 -75.00 -15.00 -60.00 -75.00 -15.00 -60.00 -109.19 -4.04 -74.63
299.686 152 4 -25.00 45.00 20.00 -25.00 45.00 20.00 -60.95 56.05 37.54
301.077 153 3 75.00 45.00 -20.00 75.00 45.00 -20.00 47.19 60.63 -22.49
302.494 154 6 -75.00 15.00 20.00 -75.00 15.00 20.00 -112.52 20.08 33.85
304.686 155 7 75.00 -45.00 -60.00 75.00 -45.00 -60.00 48.97 -38.01 -91.01
306.158 156 2 25.00 15.00 60.00 25.00 15.00 60.00 3.88 36.39 65.86
307.686 157 1 -75.00 -15.00 -60.00 -75.00 -15.00 -60.00 -99.87 -12.58 -69.03
309.190 158 8 -25.00 -15.00 60.00 -25.00 -15.00 60.00 -61.48 -13.11 64.95
310.694 159 4 -25.00 45.00 20.00 -25.00 45.00 20.00 -52.64 56.76 28.78
312.118 160 5 25.00 -45.00 -20.00 25.00 -45.00 -20.00 -8.12 -26.99 -42.24
