# Supplementary material for: Correcting for Visuo-Haptic Biases in 3D Haptic Guidance
Source: PLoS One. 2016 Jul 20;11(7):e0158709. doi: 10.1371/journal.pone.0158709 (PMC4954687; doi:10.1371/journal.pone.0158709)
Supplement: S2 File — Filenames indicate the participant (‘pp*’) and the condition (‘cond*’). Condition 1 is condition VA, condition 2 is condition VS, condition 3 is condition VS+H, and condition 4 is condition VO+H. (ZIP) [file pone.0158709.s002.zip › S2_Files/S2_pp11_cond1_opto.txt]

time trial target real_target_x real_target_y real_target_z visible_target_x visible_target_y visible_target_z x y z
11.907 0 0 500.00 500.00 500.00 500.00 500.00 500.00 -75.94 14.16 18.45
15.209 1 1 -75.00 -15.00 -60.00 -75.00 -15.00 -60.00 -101.74 20.11 33.58
17.905 2 7 75.00 -45.00 -60.00 75.00 -45.00 -60.00 29.15 -8.16 19.01
19.842 3 2 25.00 15.00 60.00 25.00 15.00 60.00 -5.99 34.71 52.16
21.585 4 6 -75.00 15.00 20.00 -75.00 15.00 20.00 -82.01 31.69 68.27
24.913 5 3 75.00 45.00 -20.00 75.00 45.00 -20.00 62.07 48.95 63.75
26.914 6 8 -25.00 -15.00 60.00 -25.00 -15.00 60.00 -39.49 -9.54 78.47
28.146 7 5 25.00 -45.00 -20.00 25.00 -45.00 -20.00 17.81 -23.50 67.91
36.926 8 4 -25.00 45.00 20.00 -25.00 45.00 20.00 -23.93 40.52 84.06
38.858 9 8 -25.00 -15.00 60.00 -19.20 -17.18 52.61 -44.03 0.98 80.69
40.267 10 5 25.00 -45.00 -20.00 27.88 -53.60 -55.16 -0.96 -13.47 77.28
58.419 11 2 25.00 15.00 60.00 37.39 7.12 63.13 -11.86 11.41 84.52
59.835 12 6 -75.00 15.00 20.00 -72.20 8.32 0.69 -80.60 4.40 71.65
64.728 13 4 -25.00 45.00 20.00 -25.43 46.79 -5.62 -30.84 31.63 74.15
68.444 14 1 -75.00 -15.00 -60.00 -64.31 -29.05 -97.43 -80.65 -19.21 -8.15
70.372 15 3 75.00 45.00 -20.00 80.17 43.42 -53.50 51.11 52.50 -0.96
72.260 16 7 75.00 -45.00 -60.00 93.34 -59.74 -91.60 80.76 -34.49 2.94
76.428 17 2 25.00 15.00 60.00 52.14 8.55 53.33 46.07 16.00 76.94
78.013 18 5 25.00 -45.00 -20.00 38.26 -66.21 -94.07 28.03 -68.68 16.36
79.757 19 3 75.00 45.00 -20.00 89.73 40.42 -61.12 69.47 50.47 61.68
81.269 20 7 75.00 -45.00 -60.00 91.04 -63.94 -116.78 83.53 -57.89 32.92
82.957 21 8 -25.00 -15.00 60.00 -11.59 -23.58 44.34 -23.85 -23.70 115.58
84.277 22 6 -75.00 15.00 20.00 -69.96 12.56 -19.97 -56.39 11.04 45.89
85.669 23 1 -75.00 -15.00 -60.00 -62.05 -27.36 -118.17 -38.85 -40.87 12.16
88.469 24 4 -25.00 45.00 20.00 -23.09 52.14 -27.28 -29.42 47.73 67.26
90.325 25 2 25.00 15.00 60.00 43.71 8.15 46.55 42.52 6.12 71.06
91.549 26 8 -25.00 -15.00 60.00 -12.05 -20.10 22.11 -20.06 -32.08 31.49
92.917 27 1 -75.00 -15.00 -60.00 -76.51 -17.02 -147.03 -73.44 -13.18 -36.93
94.654 28 7 75.00 -45.00 -60.00 87.63 -58.78 -153.94 89.31 -54.61 -83.57
96.654 29 6 -75.00 15.00 20.00 -77.40 14.15 -30.32 -73.69 25.75 59.26
98.278 30 5 25.00 -45.00 -20.00 37.05 -56.74 -108.62 50.30 -52.72 0.32
99.702 31 3 75.00 45.00 -20.00 91.94 38.23 -93.79 71.31 58.64 52.22
101.506 32 4 -25.00 45.00 20.00 -21.32 51.05 -46.19 -15.62 39.78 45.12
103.102 33 7 75.00 -45.00 -60.00 81.90 -54.94 -144.52 78.39 -52.93 -11.08
104.366 34 3 75.00 45.00 -20.00 93.42 32.78 -122.68 83.56 43.42 -8.96
106.134 35 6 -75.00 15.00 20.00 -77.92 9.85 -46.03 -79.40 4.72 51.37
107.887 36 5 25.00 -45.00 -20.00 26.93 -53.65 -116.75 26.14 -72.99 -36.90
109.230 37 1 -75.00 -15.00 -60.00 -77.13 -17.75 -156.26 -79.76 -25.55 -33.04
110.463 38 4 -25.00 45.00 20.00 -25.07 53.13 -56.24 -29.83 53.96 44.87
111.975 39 2 25.00 15.00 60.00 36.71 11.71 42.12 45.10 1.80 68.14
113.255 40 8 -25.00 -15.00 60.00 -14.03 -13.27 33.51 -23.87 -32.54 24.92
114.695 41 7 75.00 -45.00 -60.00 80.55 -51.77 -164.09 71.84 -60.45 -46.36
115.911 42 3 75.00 45.00 -20.00 89.99 33.41 -127.09 83.72 32.31 -19.30
117.399 43 1 -75.00 -15.00 -60.00 -75.23 -13.52 -167.04 -75.73 -44.60 -71.09
118.975 44 2 25.00 15.00 60.00 28.67 16.99 38.87 51.23 20.18 72.12
120.319 45 5 25.00 -45.00 -20.00 26.47 -42.45 -109.99 39.34 -60.01 -64.77
122.159 46 8 -25.00 -15.00 60.00 -14.48 -6.25 47.54 -16.57 -8.84 96.45
123.935 47 6 -75.00 15.00 20.00 -76.16 13.96 -58.58 -67.69 13.38 15.07
125.472 48 4 -25.00 45.00 20.00 -23.14 49.55 -66.18 -18.00 52.20 -4.19
127.224 49 7 75.00 -45.00 -60.00 81.81 -45.59 -169.54 71.28 -65.12 -88.24
128.832 50 1 -75.00 -15.00 -60.00 -74.93 -1.69 -162.61 -85.29 -7.53 -41.29
130.488 51 3 75.00 45.00 -20.00 86.50 38.48 -127.37 90.96 32.98 -57.51
132.328 52 8 -25.00 -15.00 60.00 -17.85 -8.71 32.96 -17.00 -17.48 94.85
133.680 53 4 -25.00 45.00 20.00 -25.94 46.67 -56.51 -32.45 33.65 -25.84
134.880 54 2 25.00 15.00 60.00 18.17 14.92 34.02 21.80 2.01 55.12
136.288 55 6 -75.00 15.00 20.00 -79.09 14.61 -56.60 -84.97 8.61 -26.85
137.704 56 5 25.00 -45.00 -20.00 20.74 -36.45 -92.08 32.95 -37.20 -35.29
139.089 57 7 75.00 -45.00 -60.00 83.30 -37.54 -158.24 74.43 -5.97 14.98
140.849 58 6 -75.00 15.00 20.00 -75.10 17.17 -37.87 -75.66 27.94 59.02
142.401 59 5 25.00 -45.00 -20.00 17.56 -39.57 -85.96 12.93 -48.97 -28.47
144.073 60 2 25.00 15.00 60.00 19.45 20.11 35.97 3.65 24.74 64.92
145.321 61 3 75.00 45.00 -20.00 80.12 43.29 -112.37 63.76 34.10 -26.41
146.881 62 1 -75.00 -15.00 -60.00 -70.82 -4.67 -170.09 -85.25 -20.07 -79.12
148.545 63 8 -25.00 -15.00 60.00 -21.05 -7.72 19.02 -7.75 -5.68 73.86
149.793 64 4 -25.00 45.00 20.00 -22.96 51.21 -38.17 -39.12 52.63 -0.48
150.937 65 2 25.00 15.00 60.00 27.99 16.22 34.00 43.41 17.46 66.15
152.169 66 4 -25.00 45.00 20.00 -17.31 48.15 -29.98 -31.30 49.15 14.53
153.337 67 8 -25.00 -15.00 60.00 -27.95 -11.45 13.48 -34.63 -20.56 28.64
154.473 68 5 25.00 -45.00 -20.00 22.38 -37.98 -82.57 36.70 -47.22 -23.77
155.714 69 6 -75.00 15.00 20.00 -74.83 11.99 -53.47 -81.35 9.32 18.29
156.930 70 1 -75.00 -15.00 -60.00 -66.72 -2.64 -162.45 -58.24 -10.30 -35.99
158.570 71 3 75.00 45.00 -20.00 84.61 47.65 -109.80 75.82 51.43 -10.43
160.106 72 7 75.00 -45.00 -60.00 83.53 -53.15 -188.24 69.91 -61.03 -89.42
162.018 73 1 -75.00 -15.00 -60.00 -73.43 -4.52 -172.05 -72.06 -7.50 -56.78
163.466 74 7 75.00 -45.00 -60.00 85.56 -46.74 -176.47 89.76 -49.47 -72.94
164.978 75 5 25.00 -45.00 -20.00 17.71 -37.09 -81.07 4.77 -43.98 -4.73
166.490 76 3 75.00 45.00 -20.00 84.29 45.07 -113.63 76.28 58.99 -28.46
168.210 77 8 -25.00 -15.00 60.00 -24.10 -9.23 26.02 -23.04 -20.06 95.22
169.562 78 2 25.00 15.00 60.00 20.63 15.23 31.54 21.48 17.49 75.03
172.470 79 4 -25.00 45.00 20.00 -14.79 46.50 -27.79 -8.32 27.26 61.57
173.651 80 6 -75.00 15.00 20.00 -72.29 14.26 -52.79 -58.26 -0.31 46.21
176.435 81 4 -25.00 45.00 20.00 -21.46 53.59 -44.42 -14.37 35.93 51.00
177.803 82 7 75.00 -45.00 -60.00 79.66 -44.95 -171.29 61.38 -46.28 0.68
179.843 83 8 -25.00 -15.00 60.00 -24.88 -7.20 11.93 -34.05 -12.78 83.04
181.355 84 1 -75.00 -15.00 -60.00 -74.60 -7.52 -173.34 -73.94 -14.52 6.37
183.043 85 3 75.00 45.00 -20.00 83.77 39.48 -110.25 68.14 35.14 15.77
184.419 86 6 -75.00 15.00 20.00 -78.99 20.39 -63.27 -85.60 3.52 34.76
185.835 87 5 25.00 -45.00 -20.00 25.80 -37.50 -87.17 23.34 -63.48 -26.43
187.179 88 2 25.00 15.00 60.00 22.04 14.23 25.53 9.06 20.17 80.07
188.852 89 7 75.00 -45.00 -60.00 85.11 -44.44 -195.57 74.12 -68.24 -61.56
190.265 90 4 -25.00 45.00 20.00 -25.71 57.22 -56.82 -27.51 45.66 33.27
191.568 91 6 -75.00 15.00 20.00 -74.75 24.98 -69.18 -75.69 13.34 25.29
192.688 92 1 -75.00 -15.00 -60.00 -75.03 -7.71 -199.88 -58.38 -19.76 -47.40
193.881 93 8 -25.00 -15.00 60.00 -21.26 -8.09 2.72 -8.96 -4.92 58.96
195.161 94 2 25.00 15.00 60.00 28.41 12.17 17.50 34.63 21.96 62.39
196.513 95 3 75.00 45.00 -20.00 86.52 43.42 -124.55 75.30 41.90 -20.47
198.161 96 5 25.00 -45.00 -20.00 26.46 -30.10 -84.60 20.74 -38.79 -16.86
199.529 97 4 -25.00 45.00 20.00 -24.71 56.95 -62.13 -19.94 49.69 11.23
200.881 98 5 25.00 -45.00 -20.00 28.16 -32.59 -85.86 36.61 -55.84 -45.07
202.073 99 2 25.00 15.00 60.00 24.56 9.38 16.54 17.60 9.60 37.18
203.506 100 7 75.00 -45.00 -60.00 85.46 -35.14 -194.94 82.34 -47.48 -72.47
204.993 101 8 -25.00 -15.00 60.00 -27.68 -12.13 3.13 -20.91 -17.86 43.69
206.801 102 3 75.00 45.00 -20.00 86.40 44.66 -124.37 73.91 43.28 -29.37
208.665 103 1 -75.00 -15.00 -60.00 -81.67 -5.81 -204.93 -44.11 -17.83 -49.08
209.857 104 6 -75.00 15.00 20.00 -74.47 25.64 -71.29 -60.56 25.67 19.38
211.418 105 2 25.00 15.00 60.00 27.52 11.54 25.67 22.79 15.83 52.79
212.985 106 7 75.00 -45.00 -60.00 82.52 -34.15 -189.96 75.30 -42.83 -82.74
214.393 107 5 25.00 -45.00 -20.00 23.52 -28.25 -75.83 21.41 -19.16 23.58
215.866 108 6 -75.00 15.00 20.00 -80.25 21.37 -71.04 -76.58 20.33 16.75
217.418 109 3 75.00 45.00 -20.00 86.83 45.35 -120.62 82.84 42.85 20.38
218.762 110 4 -25.00 45.00 20.00 -26.73 55.08 -58.62 -32.24 50.00 42.48
220.418 111 1 -75.00 -15.00 -60.00 -94.03 -4.68 -209.30 -75.11 -20.36 -58.67
221.770 112 8 -25.00 -15.00 60.00 -29.32 -10.98 9.66 -5.14 5.22 47.06
222.962 113 5 25.00 -45.00 -20.00 24.96 -38.59 -93.26 33.67 -48.30 -52.03
224.475 114 1 -75.00 -15.00 -60.00 -93.98 -2.53 -209.83 -67.08 -4.85 -81.41
225.946 115 6 -75.00 15.00 20.00 -79.62 19.24 -69.74 -57.97 21.54 -7.60
227.483 116 2 25.00 15.00 60.00 28.41 11.21 28.55 29.38 19.73 52.49
228.771 117 4 -25.00 45.00 20.00 -23.84 53.08 -67.61 -26.50 48.63 5.66
230.170 118 7 75.00 -45.00 -60.00 82.40 -35.02 -180.86 85.11 -37.48 -72.05
231.826 119 8 -25.00 -15.00 60.00 -37.26 -19.07 14.83 -28.83 -9.90 44.86
233.290 120 3 75.00 45.00 -20.00 83.70 46.21 -136.77 79.01 38.59 -49.55
234.642 121 4 -25.00 45.00 20.00 -23.24 51.63 -61.88 -22.15 46.54 12.06
236.507 122 5 25.00 -45.00 -20.00 21.49 -37.27 -80.45 32.45 -53.87 -47.68
246.851 123 2 25.00 15.00 60.00 26.65 9.32 31.56 21.96 26.60 38.88
248.835 124 6 -75.00 15.00 20.00 -86.43 16.63 -58.70 -81.71 4.14 -7.55
250.179 125 1 -75.00 -15.00 -60.00 -97.15 -6.59 -201.26 -74.82 -25.58 -78.58
251.940 126 3 75.00 45.00 -20.00 82.09 48.77 -124.95 78.39 58.67 21.38
253.732 127 8 -25.00 -15.00 60.00 -35.73 -21.11 20.89 -36.83 -21.42 77.09
255.660 128 7 75.00 -45.00 -60.00 78.36 -38.02 -176.04 83.38 -59.91 -90.31
257.092 129 6 -75.00 15.00 20.00 -83.75 20.97 -47.68 -88.30 10.08 25.07
258.484 130 3 75.00 45.00 -20.00 80.74 43.30 -141.50 70.89 23.18 -42.72
259.788 131 4 -25.00 45.00 20.00 -24.38 51.01 -58.70 -29.85 37.47 5.97
261.198 132 1 -75.00 -15.00 -60.00 -97.22 -2.36 -193.83 -96.46 -47.64 -95.57
262.516 133 8 -25.00 -15.00 60.00 -30.99 -18.54 14.06 -33.81 -19.37 38.81
264.540 134 2 25.00 15.00 60.00 27.87 4.68 40.00 30.53 8.42 58.30
265.797 135 7 75.00 -45.00 -60.00 75.01 -32.06 -163.91 67.39 -42.83 -59.26
267.076 136 5 25.00 -45.00 -20.00 18.51 -33.73 -69.38 14.76 -33.18 35.86
268.557 137 1 -75.00 -15.00 -60.00 -88.64 10.70 -179.61 -80.98 -7.34 -64.39
269.717 138 6 -75.00 15.00 20.00 -78.43 22.94 -49.71 -62.71 14.55 58.19
271.053 139 3 75.00 45.00 -20.00 82.38 52.03 -132.42 84.65 37.17 37.14
272.357 140 5 25.00 -45.00 -20.00 22.60 -38.45 -91.72 10.89 -54.21 -51.91
273.517 141 7 75.00 -45.00 -60.00 78.05 -32.93 -164.21 70.43 -16.07 14.09
274.965 142 4 -25.00 45.00 20.00 -22.44 54.02 -53.09 -20.73 47.88 35.65
276.533 143 2 25.00 15.00 60.00 25.66 7.31 40.69 42.25 -0.72 64.00
277.877 144 8 -25.00 -15.00 60.00 -27.47 -16.79 22.53 -14.41 -23.05 34.69
279.405 145 3 75.00 45.00 -20.00 78.52 55.17 -155.28 67.62 51.29 -17.95
281.005 146 8 -25.00 -15.00 60.00 -31.71 -13.57 32.65 -17.34 -16.06 99.58
282.189 147 4 -25.00 45.00 20.00 -24.14 52.87 -59.35 -12.38 49.86 17.15
283.062 148 6 -75.00 15.00 20.00 -83.34 23.11 -64.98 -67.01 16.10 9.94
284.502 149 7 75.00 -45.00 -60.00 79.88 -44.50 -193.85 69.43 -57.33 -92.88
285.830 150 2 25.00 15.00 60.00 18.75 13.60 39.09 19.41 17.84 67.88
287.190 151 1 -75.00 -15.00 -60.00 -86.25 7.63 -177.85 -81.19 -6.02 -52.46
288.574 152 5 25.00 -45.00 -20.00 28.25 -34.77 -78.96 36.99 -36.83 -12.75
289.758 153 3 75.00 45.00 -20.00 81.47 52.65 -156.10 88.27 52.99 -58.39
291.054 154 4 -25.00 45.00 20.00 -29.19 50.93 -58.21 -29.18 44.53 52.84
292.486 155 5 25.00 -45.00 -20.00 23.45 -38.04 -81.86 43.76 -46.55 50.86
293.390 156 7 75.00 -45.00 -60.00 82.11 -39.57 -180.69 76.82 -41.10 -0.95
294.799 157 1 -75.00 -15.00 -60.00 -83.77 4.04 -180.87 -83.91 -6.18 -26.06
296.086 158 8 -25.00 -15.00 60.00 -34.77 -13.15 16.82 -12.87 -18.44 84.57
297.150 159 6 -75.00 15.00 20.00 -86.54 22.68 -60.96 -74.87 20.47 29.05
298.519 160 2 25.00 15.00 60.00 20.99 12.46 35.94 41.14 -5.19 99.45
