# Supplementary material for: Correcting for Visuo-Haptic Biases in 3D Haptic Guidance
Source: PLoS One. 2016 Jul 20;11(7):e0158709. doi: 10.1371/journal.pone.0158709 (PMC4954687; doi:10.1371/journal.pone.0158709)
Supplement: S2 File — Filenames indicate the participant (‘pp*’) and the condition (‘cond*’). Condition 1 is condition VA, condition 2 is condition VS, condition 3 is condition VS+H, and condition 4 is condition VO+H. (ZIP) [file pone.0158709.s002.zip › S2_Files/S2_pp11_cond2_opto.txt]

time trial target real_target_x real_target_y real_target_z visible_target_x visible_target_y visible_target_z x y z
5.604 0 0 500.00 500.00 500.00 500.00 500.00 500.00 -63.70 27.23 -3.75
7.108 1 5 24.32 -34.93 -82.91 24.32 -34.93 -82.91 26.79 9.99 36.42
9.568 2 4 -24.58 53.64 -58.08 -24.58 53.64 -58.08 -26.95 51.73 65.04
11.269 3 1 -87.23 -1.48 -193.07 -87.23 -1.48 -193.07 -85.90 19.63 8.34
12.572 4 8 -30.11 -14.06 14.92 -30.11 -14.06 14.92 -27.90 20.21 101.92
13.932 5 3 83.24 47.10 -132.68 83.24 47.10 -132.68 66.61 71.46 7.62
15.736 6 2 25.09 10.59 30.11 25.09 10.59 30.11 22.88 22.20 75.17
16.973 7 7 80.86 -38.08 -181.13 80.86 -38.08 -181.13 63.85 -21.28 -53.66
18.341 8 6 -80.66 21.80 -62.65 -80.66 21.80 -62.65 -64.87 39.87 74.01
19.509 9 8 -30.11 -14.06 14.92 -30.11 -14.06 14.92 -17.26 15.48 98.50
20.953 10 2 25.09 10.59 30.11 25.09 10.59 30.11 28.50 26.92 70.63
21.757 11 6 -80.66 21.80 -62.65 -80.66 21.80 -62.65 -61.52 26.89 43.24
22.774 12 4 -24.58 53.64 -58.08 -24.58 53.64 -58.08 -17.01 70.22 46.32
23.613 13 1 -87.23 -1.48 -193.07 -87.23 -1.48 -193.07 -77.47 7.05 -18.73
24.678 14 3 83.24 47.10 -132.68 83.24 47.10 -132.68 65.61 77.14 8.32
25.637 15 5 24.32 -34.93 -82.91 24.32 -34.93 -82.91 -4.92 -8.73 -38.03
26.501 16 7 80.86 -38.08 -181.13 80.86 -38.08 -181.13 60.98 11.91 -10.24
27.973 17 8 -30.11 -14.06 14.92 -30.11 -14.06 14.92 -34.54 13.39 89.71
28.973 18 7 80.86 -38.08 -181.13 80.86 -38.08 -181.13 69.57 -5.78 -23.00
30.149 19 6 -80.66 21.80 -62.65 -80.66 21.80 -62.65 -83.25 43.75 61.59
31.197 20 5 24.32 -34.93 -82.91 24.32 -34.93 -82.91 22.50 -19.87 5.08
32.390 21 1 -87.23 -1.48 -193.07 -87.23 -1.48 -193.07 -99.49 19.69 -2.00
34.154 22 4 -24.58 53.64 -58.08 -24.58 53.64 -58.08 -36.60 54.07 46.10
35.046 23 2 25.09 10.59 30.11 25.09 10.59 30.11 6.81 25.45 70.90
36.574 24 3 83.24 47.10 -132.68 83.24 47.10 -132.68 82.41 54.68 19.46
37.598 25 6 -80.66 21.80 -62.65 -80.66 21.80 -62.65 -86.81 18.69 75.44
38.294 26 8 -30.11 -14.06 14.92 -30.11 -14.06 14.92 -32.76 -15.40 54.67
39.054 27 5 24.32 -34.93 -82.91 24.32 -34.93 -82.91 24.22 -30.25 45.33
40.266 28 4 -24.58 53.64 -58.08 -24.58 53.64 -58.08 -35.27 53.08 63.64
41.094 29 3 83.24 47.10 -132.68 83.24 47.10 -132.68 67.37 50.91 -2.68
42.022 30 1 -87.23 -1.48 -193.07 -87.23 -1.48 -193.07 -89.79 -4.68 -9.35
43.302 31 7 80.86 -38.08 -181.13 80.86 -38.08 -181.13 91.15 -32.20 -43.55
44.382 32 2 25.09 10.59 30.11 25.09 10.59 30.11 16.74 21.16 100.63
45.407 33 8 -30.11 -14.06 14.92 -30.11 -14.06 14.92 -37.13 -10.34 87.95
46.622 34 3 83.24 47.10 -132.68 83.24 47.10 -132.68 77.26 57.21 -21.46
47.591 35 7 80.86 -38.08 -181.13 80.86 -38.08 -181.13 65.38 -35.55 -12.69
48.711 36 6 -80.66 21.80 -62.65 -80.66 21.80 -62.65 -70.71 25.05 73.25
50.067 37 4 -24.58 53.64 -58.08 -24.58 53.64 -58.08 -1.89 48.80 36.65
51.223 38 1 -87.23 -1.48 -193.07 -87.23 -1.48 -193.07 -76.04 -2.61 0.77
52.767 39 2 25.09 10.59 30.11 25.09 10.59 30.11 25.69 19.26 80.50
53.799 40 5 24.32 -34.93 -82.91 24.32 -34.93 -82.91 26.07 -36.39 38.79
54.791 41 7 80.86 -38.08 -181.13 80.86 -38.08 -181.13 76.38 -28.17 -18.78
55.919 42 8 -30.11 -14.06 14.92 -30.11 -14.06 14.92 -31.27 -11.05 101.03
56.799 43 5 24.32 -34.93 -82.91 24.32 -34.93 -82.91 31.26 -27.53 30.11
57.774 44 1 -87.23 -1.48 -193.07 -87.23 -1.48 -193.07 -83.12 -6.36 -17.20
58.599 45 6 -80.66 21.80 -62.65 -80.66 21.80 -62.65 -61.52 32.40 66.04
59.511 46 2 25.09 10.59 30.11 25.09 10.59 30.11 23.49 12.51 76.50
60.667 47 4 -24.58 53.64 -58.08 -24.58 53.64 -58.08 -36.81 54.61 60.88
61.552 48 3 83.24 47.10 -132.68 83.24 47.10 -132.68 68.18 38.13 3.04
62.775 49 2 25.09 10.59 30.11 25.09 10.59 30.11 32.66 15.98 83.82
63.688 50 6 -80.66 21.80 -62.65 -80.66 21.80 -62.65 -55.43 26.44 55.00
64.600 51 8 -30.11 -14.06 14.92 -30.11 -14.06 14.92 -17.30 -9.67 91.06
65.928 52 7 80.86 -38.08 -181.13 80.86 -38.08 -181.13 79.66 -26.53 -15.15
67.000 53 1 -87.23 -1.48 -193.07 -87.23 -1.48 -193.07 -70.65 2.77 -41.30
67.992 54 4 -24.58 53.64 -58.08 -24.58 53.64 -58.08 -24.55 57.38 61.58
68.992 55 5 24.32 -34.93 -82.91 24.32 -34.93 -82.91 34.00 -32.06 -2.62
70.072 56 3 83.24 47.10 -132.68 83.24 47.10 -132.68 76.58 57.17 -10.39
71.404 57 2 25.09 10.59 30.11 25.09 10.59 30.11 37.61 14.48 91.17
72.696 58 1 -87.23 -1.48 -193.07 -87.23 -1.48 -193.07 -63.71 -7.24 -33.72
73.624 59 8 -30.11 -14.06 14.92 -30.11 -14.06 14.92 -19.56 -7.35 96.28
74.800 60 7 80.86 -38.08 -181.13 80.86 -38.08 -181.13 85.38 -16.95 0.85
76.464 61 4 -24.58 53.64 -58.08 -24.58 53.64 -58.08 4.40 46.49 46.92
77.553 62 3 83.24 47.10 -132.68 83.24 47.10 -132.68 78.80 39.47 -26.84
78.593 63 5 24.32 -34.93 -82.91 24.32 -34.93 -82.91 31.96 -54.94 -3.27
79.761 64 6 -80.66 21.80 -62.65 -80.66 21.80 -62.65 -72.90 26.98 46.13
80.577 65 4 -24.58 53.64 -58.08 -24.58 53.64 -58.08 -23.70 61.06 41.72
81.705 66 1 -87.23 -1.48 -193.07 -87.23 -1.48 -193.07 -80.08 -22.23 -44.94
82.577 67 8 -30.11 -14.06 14.92 -30.11 -14.06 14.92 -32.65 -2.10 78.28
83.689 68 3 83.24 47.10 -132.68 83.24 47.10 -132.68 78.33 66.02 -25.39
84.737 69 6 -80.66 21.80 -62.65 -80.66 21.80 -62.65 -86.56 8.45 50.73
85.721 70 5 24.32 -34.93 -82.91 24.32 -34.93 -82.91 25.39 -28.97 5.50
86.537 71 2 25.09 10.59 30.11 25.09 10.59 30.11 19.21 15.57 87.15
87.857 72 7 80.86 -38.08 -181.13 80.86 -38.08 -181.13 59.82 -58.92 -72.09
89.450 73 4 -24.58 53.64 -58.08 -24.58 53.64 -58.08 -19.08 50.69 43.11
90.697 74 7 80.86 -38.08 -181.13 80.86 -38.08 -181.13 79.48 -55.57 -63.99
91.897 75 1 -87.23 -1.48 -193.07 -87.23 -1.48 -193.07 -96.88 -14.68 -58.82
92.993 76 8 -30.11 -14.06 14.92 -30.11 -14.06 14.92 -20.46 -2.73 81.08
94.154 77 2 25.09 10.59 30.11 25.09 10.59 30.11 28.46 10.26 87.17
95.050 78 5 24.32 -34.93 -82.91 24.32 -34.93 -82.91 32.35 -43.45 12.16
95.994 79 6 -80.66 21.80 -62.65 -80.66 21.80 -62.65 -69.61 5.52 30.60
96.930 80 3 83.24 47.10 -132.68 83.24 47.10 -132.68 79.55 41.08 -35.20
98.322 81 4 -24.58 53.64 -58.08 -24.58 53.64 -58.08 -12.55 36.18 60.27
99.314 82 1 -87.23 -1.48 -193.07 -87.23 -1.48 -193.07 -84.11 -22.43 -31.95
100.322 83 8 -30.11 -14.06 14.92 -30.11 -14.06 14.92 -23.50 -4.69 85.99
101.130 84 6 -80.66 21.80 -62.65 -80.66 21.80 -62.65 -73.98 17.08 35.43
102.178 85 2 25.09 10.59 30.11 25.09 10.59 30.11 36.16 10.00 83.48
103.514 86 7 80.86 -38.08 -181.13 80.86 -38.08 -181.13 79.25 -50.24 -79.34
104.466 87 3 83.24 47.10 -132.68 83.24 47.10 -132.68 78.80 50.28 -14.10
105.450 88 5 24.32 -34.93 -82.91 24.32 -34.93 -82.91 17.00 -42.57 -13.23
106.306 89 2 25.09 10.59 30.11 25.09 10.59 30.11 33.22 14.06 91.29
107.338 90 5 24.32 -34.93 -82.91 24.32 -34.93 -82.91 30.08 -42.93 -31.68
108.570 91 1 -87.23 -1.48 -193.07 -87.23 -1.48 -193.07 -74.57 -10.09 -52.14
109.667 92 3 83.24 47.10 -132.68 83.24 47.10 -132.68 83.54 55.90 -47.65
111.155 93 4 -24.58 53.64 -58.08 -24.58 53.64 -58.08 -6.00 47.11 50.75
112.211 94 8 -30.11 -14.06 14.92 -30.11 -14.06 14.92 -19.71 -5.53 99.20
113.051 95 6 -80.66 21.80 -62.65 -80.66 21.80 -62.65 -79.21 16.29 15.06
114.291 96 7 80.86 -38.08 -181.13 80.86 -38.08 -181.13 84.57 -44.31 -95.89
115.339 97 3 83.24 47.10 -132.68 83.24 47.10 -132.68 79.93 67.23 22.29
116.763 98 2 25.09 10.59 30.11 25.09 10.59 30.11 33.20 22.64 81.29
117.555 99 8 -30.11 -14.06 14.92 -30.11 -14.06 14.92 -28.13 -8.74 86.50
118.499 100 4 -24.58 53.64 -58.08 -24.58 53.64 -58.08 -29.71 63.81 41.14
119.411 101 5 24.32 -34.93 -82.91 24.32 -34.93 -82.91 30.78 -38.82 13.28
120.443 102 7 80.86 -38.08 -181.13 80.86 -38.08 -181.13 73.65 -41.09 -63.24
121.603 103 6 -80.66 21.80 -62.65 -80.66 21.80 -62.65 -70.49 21.87 67.90
122.635 104 1 -87.23 -1.48 -193.07 -87.23 -1.48 -193.07 -77.57 -8.58 -35.28
123.803 105 2 25.09 10.59 30.11 25.09 10.59 30.11 48.65 15.09 92.94
124.804 106 4 -24.58 53.64 -58.08 -24.58 53.64 -58.08 -19.72 51.79 40.17
125.651 107 6 -80.66 21.80 -62.65 -80.66 21.80 -62.65 -79.27 15.57 28.01
126.868 108 7 80.86 -38.08 -181.13 80.86 -38.08 -181.13 85.69 -50.21 -110.18
127.932 109 3 83.24 47.10 -132.68 83.24 47.10 -132.68 69.80 58.04 8.87
129.076 110 1 -87.23 -1.48 -193.07 -87.23 -1.48 -193.07 -88.76 -21.18 -50.97
130.148 111 8 -30.11 -14.06 14.92 -30.11 -14.06 14.92 -6.54 5.13 90.91
132.132 112 5 24.32 -34.93 -82.91 24.32 -34.93 -82.91 25.40 -25.82 18.05
133.320 113 2 25.09 10.59 30.11 25.09 10.59 30.11 30.40 17.39 91.99
134.409 114 7 80.86 -38.08 -181.13 80.86 -38.08 -181.13 64.46 -42.64 -17.85
135.929 115 1 -87.23 -1.48 -193.07 -87.23 -1.48 -193.07 -71.34 -0.73 -41.02
140.464 116 4 -24.58 53.64 -58.08 -24.58 53.64 -58.08 -26.39 64.07 60.38
141.945 117 8 -30.11 -14.06 14.92 -30.11 -14.06 14.92 -27.95 -4.53 103.81
142.897 118 6 -80.66 21.80 -62.65 -80.66 21.80 -62.65 -79.59 22.07 45.30
143.938 119 5 24.32 -34.93 -82.91 24.32 -34.93 -82.91 18.43 -34.03 4.67
144.994 120 3 83.24 47.10 -132.68 83.24 47.10 -132.68 62.49 48.71 -18.96
146.009 121 4 -24.58 53.64 -58.08 -24.58 53.64 -58.08 -22.66 54.72 54.20
148.042 122 1 -87.23 -1.48 -193.07 -87.23 -1.48 -193.07 -74.57 -9.91 -45.05
149.121 123 5 24.32 -34.93 -82.91 24.32 -34.93 -82.91 33.09 -25.95 35.06
150.409 124 2 25.09 10.59 30.11 25.09 10.59 30.11 27.47 19.40 91.32
157.475 125 6 -80.66 21.80 -62.65 -80.66 21.80 -62.65 -75.75 32.21 49.56
158.442 126 8 -30.11 -14.06 14.92 -30.11 -14.06 14.92 -25.57 -14.31 98.13
159.762 127 7 80.86 -38.08 -181.13 80.86 -38.08 -181.13 58.97 -49.88 -54.44
160.930 128 3 83.24 47.10 -132.68 83.24 47.10 -132.68 60.72 44.76 18.64
162.242 129 8 -30.11 -14.06 14.92 -30.11 -14.06 14.92 -25.75 -7.11 94.87
165.786 130 7 80.86 -38.08 -181.13 80.86 -38.08 -181.13 77.73 -41.94 -71.75
166.786 131 3 83.24 47.10 -132.68 83.24 47.10 -132.68 74.07 41.45 -19.89
167.787 132 2 25.09 10.59 30.11 25.09 10.59 30.11 31.92 12.72 78.41
168.818 133 1 -87.23 -1.48 -193.07 -87.23 -1.48 -193.07 -60.09 -10.70 -46.45
169.771 134 6 -80.66 21.80 -62.65 -80.66 21.80 -62.65 -58.98 29.05 58.19
171.490 135 5 24.32 -34.93 -82.91 24.32 -34.93 -82.91 40.01 -22.62 50.86
172.547 136 4 -24.58 53.64 -58.08 -24.58 53.64 -58.08 -24.02 57.49 62.13
173.587 137 8 -30.11 -14.06 14.92 -30.11 -14.06 14.92 -20.07 -3.22 116.94
174.707 138 7 80.86 -38.08 -181.13 80.86 -38.08 -181.13 74.22 -44.38 -50.64
175.771 139 6 -80.66 21.80 -62.65 -80.66 21.80 -62.65 -83.81 17.79 50.25
176.835 140 3 83.24 47.10 -132.68 83.24 47.10 -132.68 78.75 35.46 -24.39
178.131 141 1 -87.23 -1.48 -193.07 -87.23 -1.48 -193.07 -87.02 -18.93 -32.70
179.195 142 2 25.09 10.59 30.11 25.09 10.59 30.11 35.14 13.95 77.85
180.179 143 5 24.32 -34.93 -82.91 24.32 -34.93 -82.91 8.57 -45.37 -36.24
181.179 144 4 -24.58 53.64 -58.08 -24.58 53.64 -58.08 -24.70 60.49 49.80
182.451 145 2 25.09 10.59 30.11 25.09 10.59 30.11 34.87 10.91 96.98
183.251 146 8 -30.11 -14.06 14.92 -30.11 -14.06 14.92 -27.09 -9.48 91.63
184.268 147 1 -87.23 -1.48 -193.07 -87.23 -1.48 -193.07 -83.41 8.05 -22.46
185.131 148 6 -80.66 21.80 -62.65 -80.66 21.80 -62.65 -73.41 30.38 70.26
186.084 149 4 -24.58 53.64 -58.08 -24.58 53.64 -58.08 -27.86 54.01 73.44
187.156 150 3 83.24 47.10 -132.68 83.24 47.10 -132.68 52.67 45.36 4.28
188.171 151 5 24.32 -34.93 -82.91 24.32 -34.93 -82.91 10.14 -17.86 61.15
189.235 152 7 80.86 -38.08 -181.13 80.86 -38.08 -181.13 63.85 -35.98 -47.63
190.244 153 3 83.24 47.10 -132.68 83.24 47.10 -132.68 61.74 59.21 33.73
194.368 154 4 -24.58 53.64 -58.08 -24.58 53.64 -58.08 -25.41 46.00 61.11
195.596 155 6 -80.66 21.80 -62.65 -80.66 21.80 -62.65 -69.70 22.90 64.21
196.620 156 2 25.09 10.59 30.11 25.09 10.59 30.11 22.31 15.76 87.72
197.772 157 7 80.86 -38.08 -181.13 80.86 -38.08 -181.13 54.53 -33.84 -25.99
199.004 158 1 -87.23 -1.48 -193.07 -87.23 -1.48 -193.07 -88.73 5.91 14.66
200.076 159 5 24.32 -34.93 -82.91 24.32 -34.93 -82.91 27.34 -25.88 46.91
201.060 160 8 -30.11 -14.06 14.92 -30.11 -14.06 14.92 -21.69 4.18 99.24
