# Supplementary material for: Correcting for Visuo-Haptic Biases in 3D Haptic Guidance
Source: PLoS One. 2016 Jul 20;11(7):e0158709. doi: 10.1371/journal.pone.0158709 (PMC4954687; doi:10.1371/journal.pone.0158709)
Supplement: S2 File — Filenames indicate the participant (‘pp*’) and the condition (‘cond*’). Condition 1 is condition VA, condition 2 is condition VS, condition 3 is condition VS+H, and condition 4 is condition VO+H. (ZIP) [file pone.0158709.s002.zip › S2_Files/S2_pp11_cond3_opto.txt]

time trial target real_target_x real_target_y real_target_z visible_target_x visible_target_y visible_target_z x y z
7.524 0 0 500.00 500.00 500.00 500.00 500.00 500.00 -63.73 27.64 -3.64
9.036 1 1 -87.23 -1.48 -193.07 -87.23 -1.48 -193.07 -91.94 11.54 -14.56
9.804 2 6 -80.66 21.80 -62.65 -80.66 21.80 -62.65 -91.11 37.21 49.17
10.676 3 2 25.09 10.59 30.11 25.09 10.59 30.11 8.17 27.33 69.45
11.644 4 8 -30.11 -14.06 14.92 -30.11 -14.06 14.92 -46.35 -0.80 78.99
12.540 5 4 -24.58 53.64 -58.08 -24.58 53.64 -58.08 -41.27 54.86 41.36
13.484 6 5 24.32 -34.93 -82.91 24.32 -34.93 -82.91 9.37 -27.43 5.15
14.434 7 7 80.86 -38.08 -181.13 80.86 -38.08 -181.13 58.22 -22.12 -31.12
15.780 8 3 83.24 47.10 -132.68 83.24 47.10 -132.68 62.64 52.65 3.31
16.996 9 6 -80.66 21.80 -62.65 -80.66 21.80 -62.65 -71.08 22.86 48.99
18.098 10 5 24.32 -34.93 -82.91 24.32 -34.93 -82.91 12.99 -11.43 17.02
19.069 11 3 83.24 47.10 -132.68 83.24 47.10 -132.68 67.59 60.59 4.23
20.353 12 2 25.09 10.59 30.11 25.09 10.59 30.11 16.55 25.97 76.50
21.234 13 1 -87.23 -1.48 -193.07 -87.23 -1.48 -193.07 -80.13 9.86 -12.97
23.041 14 4 -24.58 53.64 -58.08 -24.58 53.64 -58.08 -17.13 45.52 43.46
24.298 15 8 -30.11 -14.06 14.92 -30.11 -14.06 14.92 -30.87 1.84 72.81
25.339 16 7 80.86 -38.08 -181.13 80.86 -38.08 -181.13 73.93 -25.90 -41.93
26.562 17 6 -80.66 21.80 -62.65 -80.66 21.80 -62.65 -75.85 26.21 53.01
27.570 18 5 24.32 -34.93 -82.91 24.32 -34.93 -82.91 13.34 -23.05 7.28
28.402 19 1 -87.23 -1.48 -193.07 -87.23 -1.48 -193.07 -78.81 2.41 -30.04
29.442 20 8 -30.11 -14.06 14.92 -30.11 -14.06 14.92 -20.27 -11.71 86.61
30.719 21 2 25.09 10.59 30.11 25.09 10.59 30.11 36.82 24.18 72.27
31.554 22 3 83.24 47.10 -132.68 83.24 47.10 -132.68 82.40 53.96 6.55
33.434 23 4 -24.58 53.64 -58.08 -24.58 53.64 -58.08 -10.78 45.45 41.99
34.435 24 7 80.86 -38.08 -181.13 80.86 -38.08 -181.13 68.73 -37.33 -42.63
35.626 25 6 -80.66 21.80 -62.65 -80.66 21.80 -62.65 -76.68 22.52 48.48
36.819 26 3 83.24 47.10 -132.68 83.24 47.10 -132.68 68.31 45.37 -31.34
37.778 27 5 24.32 -34.93 -82.91 24.32 -34.93 -82.91 28.20 -42.83 -32.20
38.763 28 4 -24.58 53.64 -58.08 -24.58 53.64 -58.08 -27.63 56.94 37.87
39.714 29 1 -87.23 -1.48 -193.07 -87.23 -1.48 -193.07 -81.36 -1.94 -41.26
40.634 30 8 -30.11 -14.06 14.92 -30.11 -14.06 14.92 -29.92 -3.76 64.85
41.410 31 2 25.09 10.59 30.11 25.09 10.59 30.11 25.89 21.13 67.16
42.403 32 7 80.86 -38.08 -181.13 80.86 -38.08 -181.13 72.02 -36.68 -52.87
43.395 33 5 24.32 -34.93 -82.91 24.32 -34.93 -82.91 18.56 -28.47 33.63
44.498 34 2 25.09 10.59 30.11 25.09 10.59 30.11 21.26 23.09 81.27
45.331 35 6 -80.66 21.80 -62.65 -80.66 21.80 -62.65 -83.44 18.12 33.93
46.622 36 4 -24.58 53.64 -58.08 -24.58 53.64 -58.08 2.23 49.76 52.18
47.395 37 3 83.24 47.10 -132.68 83.24 47.10 -132.68 74.33 44.43 7.41
48.339 38 7 80.86 -38.08 -181.13 80.86 -38.08 -181.13 73.57 -46.59 -40.85
49.331 39 1 -87.23 -1.48 -193.07 -87.23 -1.48 -193.07 -90.39 -2.48 -33.21
50.267 40 8 -30.11 -14.06 14.92 -30.11 -14.06 14.92 -21.08 -0.61 76.39
51.300 41 7 80.86 -38.08 -181.13 80.86 -38.08 -181.13 81.01 -36.03 -44.57
52.859 42 4 -24.58 53.64 -58.08 -24.58 53.64 -58.08 -25.03 51.05 44.73
53.771 43 8 -30.11 -14.06 14.92 -30.11 -14.06 14.92 -38.77 2.94 86.52
54.716 44 1 -87.23 -1.48 -193.07 -87.23 -1.48 -193.07 -87.78 0.76 -19.26
55.524 45 6 -80.66 21.80 -62.65 -80.66 21.80 -62.65 -85.39 32.30 58.03
56.659 46 3 83.24 47.10 -132.68 83.24 47.10 -132.68 76.60 51.00 -8.26
57.843 47 2 25.09 10.59 30.11 25.09 10.59 30.11 24.98 19.58 83.74
59.179 48 5 24.32 -34.93 -82.91 24.32 -34.93 -82.91 26.16 -33.19 19.27
60.083 49 8 -30.11 -14.06 14.92 -30.11 -14.06 14.92 -36.84 -12.52 89.37
61.191 50 2 25.09 10.59 30.11 25.09 10.59 30.11 27.48 20.29 80.66
61.955 51 3 83.24 47.10 -132.68 83.24 47.10 -132.68 76.65 52.46 -0.95
62.876 52 7 80.86 -38.08 -181.13 80.86 -38.08 -181.13 76.62 -45.03 -29.73
63.972 53 6 -80.66 21.80 -62.65 -80.66 21.80 -62.65 -90.31 24.20 53.31
65.203 54 4 -24.58 53.64 -58.08 -24.58 53.64 -58.08 -6.96 45.07 45.93
66.020 55 5 24.32 -34.93 -82.91 24.32 -34.93 -82.91 27.50 -48.32 -1.30
66.900 56 1 -87.23 -1.48 -193.07 -87.23 -1.48 -193.07 -86.08 -11.32 -20.18
67.852 57 5 24.32 -34.93 -82.91 24.32 -34.93 -82.91 26.23 -39.35 23.43
68.668 58 7 80.86 -38.08 -181.13 80.86 -38.08 -181.13 79.11 -28.94 -35.15
70.008 59 2 25.09 10.59 30.11 25.09 10.59 30.11 16.44 14.07 91.96
70.652 60 8 -30.11 -14.06 14.92 -30.11 -14.06 14.92 -44.58 -19.00 60.72
71.484 61 1 -87.23 -1.48 -193.07 -87.23 -1.48 -193.07 -93.83 -6.72 -17.18
72.380 62 6 -80.66 21.80 -62.65 -80.66 21.80 -62.65 -82.35 27.33 59.64
73.644 63 4 -24.58 53.64 -58.08 -24.58 53.64 -58.08 0.43 58.28 48.35
74.548 64 3 83.24 47.10 -132.68 83.24 47.10 -132.68 76.82 51.16 6.99
75.437 65 5 24.32 -34.93 -82.91 24.32 -34.93 -82.91 16.56 -17.22 51.88
76.381 66 1 -87.23 -1.48 -193.07 -87.23 -1.48 -193.07 -85.80 4.80 -15.56
77.405 67 2 25.09 10.59 30.11 25.09 10.59 30.11 46.93 27.47 86.55
78.640 68 4 -24.58 53.64 -58.08 -24.58 53.64 -58.08 -1.43 55.05 49.07
79.421 69 3 83.24 47.10 -132.68 83.24 47.10 -132.68 103.39 57.45 -1.34
80.325 70 7 80.86 -38.08 -181.13 80.86 -38.08 -181.13 83.78 -34.94 -31.31
81.381 71 8 -30.11 -14.06 14.92 -30.11 -14.06 14.92 -34.33 1.08 100.97
82.125 72 6 -80.66 21.80 -62.65 -80.66 21.80 -62.65 -76.71 35.63 60.75
82.981 73 8 -30.11 -14.06 14.92 -30.11 -14.06 14.92 -6.80 -7.46 100.74
83.861 74 5 24.32 -34.93 -82.91 24.32 -34.93 -82.91 35.37 -30.44 28.16
84.685 75 7 80.86 -38.08 -181.13 80.86 -38.08 -181.13 86.08 -30.52 -35.80
85.781 76 1 -87.23 -1.48 -193.07 -87.23 -1.48 -193.07 -83.62 13.97 -5.20
87.265 77 4 -24.58 53.64 -58.08 -24.58 53.64 -58.08 -30.47 44.85 54.74
88.733 78 6 -80.66 21.80 -62.65 -80.66 21.80 -62.65 -77.15 24.48 59.03
89.661 79 3 83.24 47.10 -132.68 83.24 47.10 -132.68 83.44 56.31 2.48
90.885 80 2 25.09 10.59 30.11 25.09 10.59 30.11 30.25 22.14 79.19
91.613 81 7 80.86 -38.08 -181.13 80.86 -38.08 -181.13 76.08 -22.75 -25.09
93.081 82 4 -24.58 53.64 -58.08 -24.58 53.64 -58.08 5.76 53.66 61.82
93.725 83 2 25.09 10.59 30.11 25.09 10.59 30.11 45.21 20.76 72.02
94.581 84 6 -80.66 21.80 -62.65 -80.66 21.80 -62.65 -72.56 29.78 53.37
95.501 85 5 24.32 -34.93 -82.91 24.32 -34.93 -82.91 38.89 -28.16 17.34
96.510 86 8 -30.11 -14.06 14.92 -30.11 -14.06 14.92 -18.17 7.74 101.83
97.430 87 1 -87.23 -1.48 -193.07 -87.23 -1.48 -193.07 -75.55 15.30 18.06
98.446 88 3 83.24 47.10 -132.68 83.24 47.10 -132.68 78.85 68.22 2.22
99.494 89 1 -87.23 -1.48 -193.07 -87.23 -1.48 -193.07 -81.02 -0.63 -14.74
100.446 90 8 -30.11 -14.06 14.92 -30.11 -14.06 14.92 -19.90 0.03 101.18
101.566 91 7 80.86 -38.08 -181.13 80.86 -38.08 -181.13 73.65 -34.61 -29.96
103.038 92 4 -24.58 53.64 -58.08 -24.58 53.64 -58.08 0.78 39.31 64.77
103.638 93 2 25.09 10.59 30.11 25.09 10.59 30.11 27.54 17.22 82.49
104.518 94 3 83.24 47.10 -132.68 83.24 47.10 -132.68 72.49 52.15 -1.80
105.502 95 6 -80.66 21.80 -62.65 -80.66 21.80 -62.65 -80.42 18.23 53.91
106.462 96 5 24.32 -34.93 -82.91 24.32 -34.93 -82.91 19.37 -29.22 6.36
107.422 97 1 -87.23 -1.48 -193.07 -87.23 -1.48 -193.07 -82.15 3.74 -16.50
108.398 98 2 25.09 10.59 30.11 25.09 10.59 30.11 40.92 22.31 97.82
109.287 99 6 -80.66 21.80 -62.65 -80.66 21.80 -62.65 -81.79 19.02 43.69
110.334 100 7 80.86 -38.08 -181.13 80.86 -38.08 -181.13 70.87 -28.26 -40.71
111.318 101 3 83.24 47.10 -132.68 83.24 47.10 -132.68 74.93 61.57 26.16
112.747 102 4 -24.58 53.64 -58.08 -24.58 53.64 -58.08 -15.37 31.65 67.57
113.687 103 8 -30.11 -14.06 14.92 -30.11 -14.06 14.92 -32.95 -12.75 104.85
114.711 104 5 24.32 -34.93 -82.91 24.32 -34.93 -82.91 10.12 -34.06 35.50
116.523 105 4 -24.58 53.64 -58.08 -24.58 53.64 -58.08 -8.45 51.72 40.23
119.103 106 3 83.24 47.10 -132.68 83.24 47.10 -132.68 57.35 41.54 -10.15
120.391 107 6 -80.66 21.80 -62.65 -80.66 21.80 -62.65 -80.61 20.19 45.70
127.783 108 8 -30.11 -14.06 14.92 -30.11 -14.06 14.92 -16.46 3.72 81.35
128.816 109 1 -87.23 -1.48 -193.07 -87.23 -1.48 -193.07 -83.44 7.27 -21.55
129.784 110 5 24.32 -34.93 -82.91 24.32 -34.93 -82.91 32.17 -38.16 20.24
131.020 111 2 25.09 10.59 30.11 25.09 10.59 30.11 25.96 13.70 92.62
131.880 112 7 80.86 -38.08 -181.13 80.86 -38.08 -181.13 72.25 -38.90 -40.04
132.760 113 3 83.24 47.10 -132.68 83.24 47.10 -132.68 65.75 60.92 21.84
133.664 114 7 80.86 -38.08 -181.13 80.86 -38.08 -181.13 71.60 -35.83 -25.04
135.516 115 4 -24.58 53.64 -58.08 -24.58 53.64 -58.08 -30.64 53.68 44.11
136.520 116 1 -87.23 -1.48 -193.07 -87.23 -1.48 -193.07 -90.52 -0.04 -28.55
137.552 117 5 24.32 -34.93 -82.91 24.32 -34.93 -82.91 41.96 -20.23 17.68
138.496 118 6 -80.66 21.80 -62.65 -80.66 21.80 -62.65 -83.12 34.75 46.56
139.456 119 2 25.09 10.59 30.11 25.09 10.59 30.11 37.16 24.08 87.36
140.392 120 8 -30.11 -14.06 14.92 -30.11 -14.06 14.92 -43.85 -7.86 76.14
141.360 121 4 -24.58 53.64 -58.08 -24.58 53.64 -58.08 -33.52 68.95 48.04
142.273 122 2 25.09 10.59 30.11 25.09 10.59 30.11 40.47 5.89 99.64
143.265 123 7 80.86 -38.08 -181.13 80.86 -38.08 -181.13 69.82 -27.18 -26.78
144.217 124 8 -30.11 -14.06 14.92 -30.11 -14.06 14.92 -27.43 4.07 108.01
145.025 125 6 -80.66 21.80 -62.65 -80.66 21.80 -62.65 -80.14 30.38 50.44
146.009 126 3 83.24 47.10 -132.68 83.24 47.10 -132.68 66.70 55.59 -0.84
146.985 127 5 24.32 -34.93 -82.91 24.32 -34.93 -82.91 14.40 -30.27 38.22
147.929 128 1 -87.23 -1.48 -193.07 -87.23 -1.48 -193.07 -88.66 6.77 -30.49
148.737 129 6 -80.66 21.80 -62.65 -80.66 21.80 -62.65 -76.90 36.81 54.49
149.489 130 8 -30.11 -14.06 14.92 -30.11 -14.06 14.92 -23.92 -1.49 103.47
150.521 131 7 80.86 -38.08 -181.13 80.86 -38.08 -181.13 68.19 -22.50 -31.98
151.297 132 5 24.32 -34.93 -82.91 24.32 -34.93 -82.91 12.34 -14.48 37.01
152.137 133 1 -87.23 -1.48 -193.07 -87.23 -1.48 -193.07 -80.93 15.19 -21.07
153.025 134 3 83.24 47.10 -132.68 83.24 47.10 -132.68 70.20 69.32 -7.09
154.553 135 4 -24.58 53.64 -58.08 -24.58 53.64 -58.08 10.33 46.15 84.22
155.845 136 2 25.09 10.59 30.11 25.09 10.59 30.11 25.54 25.99 81.54
156.553 137 7 80.86 -38.08 -181.13 80.86 -38.08 -181.13 67.43 -19.92 -36.37
157.489 138 6 -80.66 21.80 -62.65 -80.66 21.80 -62.65 -78.11 39.10 65.82
158.297 139 1 -87.23 -1.48 -193.07 -87.23 -1.48 -193.07 -80.05 20.96 -12.91
159.678 140 4 -24.58 53.64 -58.08 -24.58 53.64 -58.08 0.88 68.44 40.07
160.354 141 3 83.24 47.10 -132.68 83.24 47.10 -132.68 64.84 57.76 -4.56
161.098 142 5 24.32 -34.93 -82.91 24.32 -34.93 -82.91 14.09 -8.28 46.70
161.810 143 8 -30.11 -14.06 14.92 -30.11 -14.06 14.92 -37.64 11.85 90.55
163.082 144 2 25.09 10.59 30.11 25.09 10.59 30.11 9.84 35.85 69.12
163.826 145 4 -24.58 53.64 -58.08 -24.58 53.64 -58.08 -32.20 70.07 44.36
164.530 146 6 -80.66 21.80 -62.65 -80.66 21.80 -62.65 -83.41 35.49 49.60
165.498 147 5 24.32 -34.93 -82.91 24.32 -34.93 -82.91 31.00 -19.98 15.54
166.346 148 1 -87.23 -1.48 -193.07 -87.23 -1.48 -193.07 -84.89 16.97 -15.21
167.082 149 8 -30.11 -14.06 14.92 -30.11 -14.06 14.92 -32.12 16.13 82.51
167.930 150 3 83.24 47.10 -132.68 83.24 47.10 -132.68 69.74 67.80 11.86
169.058 151 2 25.09 10.59 30.11 25.09 10.59 30.11 16.33 29.69 78.51
169.906 152 7 80.86 -38.08 -181.13 80.86 -38.08 -181.13 62.98 -19.35 -31.25
170.728 153 3 83.24 47.10 -132.68 83.24 47.10 -132.68 67.16 67.75 16.35
171.594 154 7 80.86 -38.08 -181.13 80.86 -38.08 -181.13 66.74 -21.89 -16.83
172.451 155 1 -87.23 -1.48 -193.07 -87.23 -1.48 -193.07 -77.53 17.06 -8.52
173.242 156 6 -80.66 21.80 -62.65 -80.66 21.80 -62.65 -80.92 38.74 68.15
174.106 157 5 24.32 -34.93 -82.91 24.32 -34.93 -82.91 17.59 -17.73 18.15
175.391 158 4 -24.58 53.64 -58.08 -24.58 53.64 -58.08 5.60 53.42 72.08
176.207 159 2 25.09 10.59 30.11 25.09 10.59 30.11 18.40 30.72 74.80
176.683 160 8 -30.11 -14.06 14.92 -30.11 -14.06 14.92 -42.96 19.64 68.84
