# Supplementary material for: Correcting for Visuo-Haptic Biases in 3D Haptic Guidance
Source: PLoS One. 2016 Jul 20;11(7):e0158709. doi: 10.1371/journal.pone.0158709 (PMC4954687; doi:10.1371/journal.pone.0158709)
Supplement: S2 File — Filenames indicate the participant (‘pp*’) and the condition (‘cond*’). Condition 1 is condition VA, condition 2 is condition VS, condition 3 is condition VS+H, and condition 4 is condition VO+H. (ZIP) [file pone.0158709.s002.zip › S2_Files/S2_pp11_cond4_opto.txt]

time trial target real_target_x real_target_y real_target_z visible_target_x visible_target_y visible_target_z x y z
9.361 0 0 500.00 500.00 500.00 500.00 500.00 500.00 -63.44 27.37 -3.75
11.545 1 8 -25.00 -15.00 60.00 -25.00 -15.00 60.00 -10.43 -6.81 80.89
13.152 2 7 75.00 -45.00 -60.00 75.00 -45.00 -60.00 70.16 -36.55 23.87
14.345 3 5 25.00 -45.00 -20.00 25.00 -45.00 -20.00 24.71 -33.04 20.97
15.929 4 6 -75.00 15.00 20.00 -75.00 15.00 20.00 -63.29 21.72 69.16
18.389 5 4 -25.00 45.00 20.00 -25.00 45.00 20.00 -4.39 33.66 63.02
19.969 6 3 75.00 45.00 -20.00 75.00 45.00 -20.00 71.56 37.60 64.01
22.885 7 2 25.00 15.00 60.00 25.00 15.00 60.00 32.06 7.60 98.83
24.466 8 1 -75.00 -15.00 -60.00 -75.00 -15.00 -60.00 -49.22 -11.97 19.85
26.009 9 5 25.00 -45.00 -20.00 25.00 -45.00 -20.00 31.64 -21.28 47.37
27.505 10 8 -25.00 -15.00 60.00 -25.00 -15.00 60.00 -20.99 -0.30 105.08
28.909 11 6 -75.00 15.00 20.00 -75.00 15.00 20.00 -60.26 22.68 89.32
30.489 12 7 75.00 -45.00 -60.00 75.00 -45.00 -60.00 76.59 -29.00 68.57
31.753 13 3 75.00 45.00 -20.00 75.00 45.00 -20.00 64.05 52.24 64.20
33.893 14 2 25.00 15.00 60.00 25.00 15.00 60.00 13.72 14.87 102.62
36.457 15 4 -25.00 45.00 20.00 -25.00 45.00 20.00 -20.23 29.83 98.35
37.698 16 1 -75.00 -15.00 -60.00 -75.00 -15.00 -60.00 -57.69 -15.42 47.66
39.138 17 8 -25.00 -15.00 60.00 -25.00 -15.00 60.00 -19.75 -12.82 121.20
40.450 18 5 25.00 -45.00 -20.00 25.00 -45.00 -20.00 16.21 -51.20 59.94
46.802 19 2 25.00 15.00 60.00 25.00 15.00 60.00 19.38 13.33 104.34
49.706 20 3 75.00 45.00 -20.00 75.00 45.00 -20.00 62.12 39.69 90.25
51.414 21 6 -75.00 15.00 20.00 -75.00 15.00 20.00 -53.51 14.19 98.91
52.859 22 1 -75.00 -15.00 -60.00 -75.00 -15.00 -60.00 -55.79 -4.93 53.22
56.643 23 4 -25.00 45.00 20.00 -25.00 45.00 20.00 0.20 32.90 61.27
58.396 24 7 75.00 -45.00 -60.00 75.00 -45.00 -60.00 60.86 -43.77 26.24
60.115 25 3 75.00 45.00 -20.00 75.00 45.00 -20.00 71.75 42.51 83.98
61.419 26 7 75.00 -45.00 -60.00 75.00 -45.00 -60.00 82.22 -38.42 59.74
62.999 27 2 25.00 15.00 60.00 25.00 15.00 60.00 27.02 20.32 88.91
64.155 28 6 -75.00 15.00 20.00 -75.00 15.00 20.00 -47.01 16.08 79.98
65.259 29 1 -75.00 -15.00 -60.00 -75.00 -15.00 -60.00 -43.08 -32.35 37.77
66.595 30 5 25.00 -45.00 -20.00 25.00 -45.00 -20.00 17.26 -52.69 48.82
67.844 31 8 -25.00 -15.00 60.00 -25.00 -15.00 60.00 -25.35 -22.58 93.08
69.012 32 4 -25.00 45.00 20.00 -25.00 45.00 20.00 -22.77 35.84 71.33
70.180 33 5 25.00 -45.00 -20.00 25.00 -45.00 -20.00 32.40 -60.44 58.24
80.484 34 3 75.00 45.00 -20.00 75.00 45.00 -20.00 61.74 31.07 78.63
82.069 35 8 -25.00 -15.00 60.00 -25.00 -15.00 60.00 -16.43 -18.20 95.44
83.493 36 7 75.00 -45.00 -60.00 75.00 -45.00 -60.00 73.26 -30.54 73.84
87.005 37 4 -25.00 45.00 20.00 -25.00 45.00 20.00 11.13 34.45 88.79
88.801 38 6 -75.00 15.00 20.00 -75.00 15.00 20.00 -50.86 16.99 91.60
91.793 39 2 25.00 15.00 60.00 25.00 15.00 60.00 35.51 27.14 71.41
96.413 40 1 -75.00 -15.00 -60.00 -75.00 -15.00 -60.00 -46.81 -13.06 42.84
101.238 41 4 -25.00 45.00 20.00 -25.00 45.00 20.00 -28.37 48.24 76.94
102.582 42 7 75.00 -45.00 -60.00 75.00 -45.00 -60.00 77.58 -33.70 64.38
103.534 43 5 25.00 -45.00 -20.00 25.00 -45.00 -20.00 17.94 -34.95 63.34
104.574 44 2 25.00 15.00 60.00 25.00 15.00 60.00 15.28 21.30 89.53
105.550 45 6 -75.00 15.00 20.00 -75.00 15.00 20.00 -73.54 11.98 77.31
108.158 46 1 -75.00 -15.00 -60.00 -75.00 -15.00 -60.00 -43.23 -9.39 60.72
109.166 47 8 -25.00 -15.00 60.00 -25.00 -15.00 60.00 -18.20 -6.04 103.56
110.590 48 3 75.00 45.00 -20.00 75.00 45.00 -20.00 68.95 41.65 94.34
111.798 49 5 25.00 -45.00 -20.00 25.00 -45.00 -20.00 24.91 -54.98 26.69
112.902 50 1 -75.00 -15.00 -60.00 -75.00 -15.00 -60.00 -66.41 -23.72 20.72
114.167 51 3 75.00 45.00 -20.00 75.00 45.00 -20.00 67.85 52.85 71.69
115.783 52 2 25.00 15.00 60.00 25.00 15.00 60.00 20.41 14.53 95.74
116.543 53 6 -75.00 15.00 20.00 -75.00 15.00 20.00 -58.67 2.39 73.99
117.647 54 7 75.00 -45.00 -60.00 75.00 -45.00 -60.00 75.25 -42.06 20.40
118.655 55 4 -25.00 45.00 20.00 -25.00 45.00 20.00 -20.95 41.98 80.58
119.591 56 8 -25.00 -15.00 60.00 -25.00 -15.00 60.00 -25.38 -20.78 99.08
120.679 57 3 75.00 45.00 -20.00 75.00 45.00 -20.00 79.34 53.95 44.27
121.711 58 1 -75.00 -15.00 -60.00 -75.00 -15.00 -60.00 -71.75 -27.18 21.12
122.655 59 6 -75.00 15.00 20.00 -75.00 15.00 20.00 -62.49 23.55 94.84
123.851 60 4 -25.00 45.00 20.00 -25.00 45.00 20.00 -19.82 48.02 79.69
124.831 61 7 75.00 -45.00 -60.00 75.00 -45.00 -60.00 75.82 -50.07 6.58
125.847 62 5 25.00 -45.00 -20.00 25.00 -45.00 -20.00 16.68 -42.08 49.82
126.807 63 8 -25.00 -15.00 60.00 -25.00 -15.00 60.00 -33.09 -10.02 94.54
127.559 64 2 25.00 15.00 60.00 25.00 15.00 60.00 20.19 23.32 72.16
128.296 65 3 75.00 45.00 -20.00 75.00 45.00 -20.00 72.56 50.85 62.95
129.047 66 2 25.00 15.00 60.00 25.00 15.00 60.00 28.33 19.05 82.20
129.791 67 6 -75.00 15.00 20.00 -75.00 15.00 20.00 -53.05 10.75 74.93
130.759 68 5 25.00 -45.00 -20.00 25.00 -45.00 -20.00 25.37 -46.12 38.15
131.664 69 1 -75.00 -15.00 -60.00 -75.00 -15.00 -60.00 -69.60 -16.84 15.97
132.864 70 7 75.00 -45.00 -60.00 75.00 -45.00 -60.00 80.63 -52.28 3.17
134.280 71 8 -25.00 -15.00 60.00 -25.00 -15.00 60.00 -24.85 -2.93 116.56
136.964 72 4 -25.00 45.00 20.00 -25.00 45.00 20.00 -35.15 12.54 95.88
138.584 73 1 -75.00 -15.00 -60.00 -75.00 -15.00 -60.00 -77.28 -12.01 62.42
140.056 74 4 -25.00 45.00 20.00 -25.00 45.00 20.00 -31.45 33.06 94.56
140.680 75 5 25.00 -45.00 -20.00 25.00 -45.00 -20.00 12.24 -28.32 63.70
141.432 76 7 75.00 -45.00 -60.00 75.00 -45.00 -60.00 59.64 -30.97 45.30
142.184 77 2 25.00 15.00 60.00 25.00 15.00 60.00 21.22 10.52 87.35
143.088 78 8 -25.00 -15.00 60.00 -25.00 -15.00 60.00 -29.94 -11.33 99.68
143.824 79 6 -75.00 15.00 20.00 -75.00 15.00 20.00 -72.96 16.55 89.57
144.848 80 3 75.00 45.00 -20.00 75.00 45.00 -20.00 65.00 46.64 47.24
145.949 81 8 -25.00 -15.00 60.00 -25.00 -15.00 60.00 -31.62 -7.64 121.33
146.912 82 3 75.00 45.00 -20.00 75.00 45.00 -20.00 64.29 49.23 63.83
148.049 83 6 -75.00 15.00 20.00 -75.00 15.00 20.00 -75.17 8.14 99.54
152.309 84 4 -25.00 45.00 20.00 -25.00 45.00 20.00 -61.39 25.09 92.55
154.369 85 5 25.00 -45.00 -20.00 25.00 -45.00 -20.00 11.40 -36.03 46.13
160.193 86 1 -75.00 -15.00 -60.00 -75.00 -15.00 -60.00 -61.36 0.22 55.45
161.378 87 7 75.00 -45.00 -60.00 75.00 -45.00 -60.00 58.39 -32.41 30.73
162.765 88 2 25.00 15.00 60.00 25.00 15.00 60.00 19.06 7.48 100.46
163.386 89 8 -25.00 -15.00 60.00 -25.00 -15.00 60.00 -30.44 -11.83 87.16
164.162 90 6 -75.00 15.00 20.00 -75.00 15.00 20.00 -74.73 18.74 87.62
165.210 91 7 75.00 -45.00 -60.00 75.00 -45.00 -60.00 69.33 -33.09 26.48
166.390 92 3 75.00 45.00 -20.00 75.00 45.00 -20.00 58.89 47.84 86.92
167.210 93 1 -75.00 -15.00 -60.00 -75.00 -15.00 -60.00 -69.98 -7.81 48.49
168.590 94 2 25.00 15.00 60.00 25.00 15.00 60.00 22.67 15.20 92.76
169.266 95 5 25.00 -45.00 -20.00 25.00 -45.00 -20.00 30.00 -28.11 37.64
170.442 96 4 -25.00 45.00 20.00 -25.00 45.00 20.00 -30.12 48.66 81.66
171.290 97 8 -25.00 -15.00 60.00 -25.00 -15.00 60.00 -24.94 -2.19 111.23
172.314 98 7 75.00 -45.00 -60.00 75.00 -45.00 -60.00 80.85 -38.22 32.92
173.826 99 4 -25.00 45.00 20.00 -25.00 45.00 20.00 -27.62 40.65 90.18
174.730 100 5 25.00 -45.00 -20.00 25.00 -45.00 -20.00 26.09 -50.13 55.58
175.626 101 1 -75.00 -15.00 -60.00 -75.00 -15.00 -60.00 -80.89 -16.83 46.76
176.690 102 3 75.00 45.00 -20.00 75.00 45.00 -20.00 73.01 47.24 65.90
177.594 103 6 -75.00 15.00 20.00 -75.00 15.00 20.00 -73.35 8.99 100.77
179.070 104 2 25.00 15.00 60.00 25.00 15.00 60.00 29.81 16.14 89.80
179.843 105 3 75.00 45.00 -20.00 75.00 45.00 -20.00 77.97 57.17 70.54
180.783 106 8 -25.00 -15.00 60.00 -25.00 -15.00 60.00 -18.50 -4.80 128.27
181.723 107 7 75.00 -45.00 -60.00 75.00 -45.00 -60.00 66.66 -37.34 53.65
182.819 108 6 -75.00 15.00 20.00 -75.00 15.00 20.00 -73.48 15.16 90.75
183.568 109 1 -75.00 -15.00 -60.00 -75.00 -15.00 -60.00 -68.35 -8.40 40.65
185.207 110 4 -25.00 45.00 20.00 -25.00 45.00 20.00 -1.02 29.54 72.79
186.424 111 5 25.00 -45.00 -20.00 25.00 -45.00 -20.00 26.57 -39.82 42.51
187.807 112 2 25.00 15.00 60.00 25.00 15.00 60.00 17.13 30.11 106.35
188.800 113 5 25.00 -45.00 -20.00 25.00 -45.00 -20.00 22.43 -40.88 60.54
189.736 114 6 -75.00 15.00 20.00 -75.00 15.00 20.00 -90.04 12.09 84.27
191.343 115 4 -25.00 45.00 20.00 -25.00 45.00 20.00 11.06 33.11 98.99
192.192 116 7 75.00 -45.00 -60.00 75.00 -45.00 -60.00 52.37 -43.93 49.18
193.121 117 8 -25.00 -15.00 60.00 -25.00 -15.00 60.00 -35.72 -13.48 112.06
194.992 118 2 25.00 15.00 60.00 25.00 15.00 60.00 35.79 24.60 79.77
196.749 119 3 75.00 45.00 -20.00 75.00 45.00 -20.00 48.73 42.40 75.90
197.752 120 1 -75.00 -15.00 -60.00 -75.00 -15.00 -60.00 -76.67 -29.59 52.47
198.577 121 8 -25.00 -15.00 60.00 -25.00 -15.00 60.00 -31.30 -6.70 109.02
199.641 122 1 -75.00 -15.00 -60.00 -75.00 -15.00 -60.00 -76.79 -10.22 41.73
201.252 123 4 -25.00 45.00 20.00 -25.00 45.00 20.00 -47.86 25.26 79.28
202.497 124 6 -75.00 15.00 20.00 -75.00 15.00 20.00 -80.76 9.70 86.80
203.788 125 2 25.00 15.00 60.00 25.00 15.00 60.00 29.13 13.88 95.49
204.481 126 3 75.00 45.00 -20.00 75.00 45.00 -20.00 72.82 53.08 73.88
205.377 127 5 25.00 -45.00 -20.00 25.00 -45.00 -20.00 22.13 -40.07 31.31
206.113 128 7 75.00 -45.00 -60.00 75.00 -45.00 -60.00 73.44 -39.92 16.95
207.177 129 6 -75.00 15.00 20.00 -75.00 15.00 20.00 -85.98 24.04 74.92
208.000 130 4 -25.00 45.00 20.00 -25.00 45.00 20.00 -26.51 61.61 82.64
209.153 131 3 75.00 45.00 -20.00 75.00 45.00 -20.00 71.11 38.22 55.77
210.033 132 8 -25.00 -15.00 60.00 -25.00 -15.00 60.00 -31.71 -16.59 100.63
210.882 133 5 25.00 -45.00 -20.00 25.00 -45.00 -20.00 17.16 -50.53 25.63
211.610 134 2 25.00 15.00 60.00 25.00 15.00 60.00 13.15 14.93 82.36
212.409 135 1 -75.00 -15.00 -60.00 -75.00 -15.00 -60.00 -74.73 -10.33 46.61
213.449 136 7 75.00 -45.00 -60.00 75.00 -45.00 -60.00 74.34 -30.67 33.94
214.713 137 5 25.00 -45.00 -20.00 25.00 -45.00 -20.00 15.91 -36.02 70.31
215.522 138 7 75.00 -45.00 -60.00 75.00 -45.00 -60.00 66.66 -30.92 28.33
217.393 139 4 -25.00 45.00 20.00 -25.00 45.00 20.00 -15.47 37.26 91.17
218.345 140 2 25.00 15.00 60.00 25.00 15.00 60.00 11.76 19.08 87.02
219.193 141 3 75.00 45.00 -20.00 75.00 45.00 -20.00 70.72 49.99 66.32
220.138 142 6 -75.00 15.00 20.00 -75.00 15.00 20.00 -86.21 2.83 85.63
220.897 143 1 -75.00 -15.00 -60.00 -75.00 -15.00 -60.00 -87.82 -13.49 37.77
221.793 144 8 -25.00 -15.00 60.00 -25.00 -15.00 60.00 -36.32 -10.19 105.95
222.689 145 7 75.00 -45.00 -60.00 75.00 -45.00 -60.00 56.84 -48.54 18.65
223.730 146 3 75.00 45.00 -20.00 75.00 45.00 -20.00 59.29 52.78 68.31
224.618 147 1 -75.00 -15.00 -60.00 -75.00 -15.00 -60.00 -83.38 -17.86 24.87
225.789 148 4 -25.00 45.00 20.00 -25.00 45.00 20.00 -32.96 45.54 84.85
226.386 149 6 -75.00 15.00 20.00 -75.00 15.00 20.00 -81.54 6.74 69.55
227.250 150 5 25.00 -45.00 -20.00 25.00 -45.00 -20.00 5.96 -44.55 24.92
227.996 151 2 25.00 15.00 60.00 25.00 15.00 60.00 2.70 21.61 85.04
228.770 152 8 -25.00 -15.00 60.00 -25.00 -15.00 60.00 -48.78 -17.20 74.83
229.522 153 2 25.00 15.00 60.00 25.00 15.00 60.00 13.29 25.16 94.79
230.378 154 6 -75.00 15.00 20.00 -75.00 15.00 20.00 -88.51 10.08 70.48
231.434 155 7 75.00 -45.00 -60.00 75.00 -45.00 -60.00 60.27 -51.86 1.52
232.734 156 4 -25.00 45.00 20.00 -25.00 45.00 20.00 -31.94 44.09 78.25
233.586 157 5 25.00 -45.00 -20.00 25.00 -45.00 -20.00 14.32 -39.25 26.80
234.466 158 8 -25.00 -15.00 60.00 -25.00 -15.00 60.00 -40.51 -0.81 115.23
235.411 159 3 75.00 45.00 -20.00 75.00 45.00 -20.00 65.63 55.06 54.71
236.331 160 1 -75.00 -15.00 -60.00 -75.00 -15.00 -60.00 -79.90 -18.34 23.14
