# Supplementary material for: Correcting for Visuo-Haptic Biases in 3D Haptic Guidance
Source: PLoS One. 2016 Jul 20;11(7):e0158709. doi: 10.1371/journal.pone.0158709 (PMC4954687; doi:10.1371/journal.pone.0158709)
Supplement: S2 File — Filenames indicate the participant (‘pp*’) and the condition (‘cond*’). Condition 1 is condition VA, condition 2 is condition VS, condition 3 is condition VS+H, and condition 4 is condition VO+H. (ZIP) [file pone.0158709.s002.zip › S2_Files/S2_pp12_cond1_opto.txt]

time trial target real_target_x real_target_y real_target_z visible_target_x visible_target_y visible_target_z x y z
8.666 0 0 500.00 500.00 500.00 500.00 500.00 500.00 -60.23 28.05 -5.04
11.617 1 7 75.00 -45.00 -60.00 75.00 -45.00 -60.00 34.96 -24.17 -47.23
13.224 2 5 25.00 -45.00 -20.00 25.00 -45.00 -20.00 4.58 -23.78 13.71
14.744 3 8 -25.00 -15.00 60.00 -25.00 -15.00 60.00 -34.91 -13.21 39.45
16.456 4 1 -75.00 -15.00 -60.00 -75.00 -15.00 -60.00 -84.39 -25.30 10.84
18.521 5 4 -25.00 45.00 20.00 -25.00 45.00 20.00 -34.92 12.05 36.54
19.809 6 6 -75.00 15.00 20.00 -75.00 15.00 20.00 -86.33 -13.88 53.61
21.609 7 2 25.00 15.00 60.00 25.00 15.00 60.00 6.16 -0.56 99.33
23.369 8 3 75.00 45.00 -20.00 75.00 45.00 -20.00 49.65 23.91 61.99
24.977 9 5 25.00 -45.00 -20.00 33.17 -53.49 -33.48 21.62 -22.48 32.22
26.649 10 1 -75.00 -15.00 -60.00 -71.24 -10.88 -88.34 -79.50 -4.38 32.92
28.434 11 7 75.00 -45.00 -60.00 91.01 -53.33 -65.11 46.78 -45.66 37.20
30.981 12 4 -25.00 45.00 20.00 -21.03 58.18 13.38 -13.31 20.43 81.48
32.449 13 2 25.00 15.00 60.00 32.54 21.23 44.27 8.61 6.86 95.22
33.954 14 6 -75.00 15.00 20.00 -70.47 26.55 6.56 -77.02 7.78 75.60
35.353 15 8 -25.00 -15.00 60.00 -21.04 -15.72 68.22 -23.88 -29.41 121.84
36.985 16 3 75.00 45.00 -20.00 85.14 53.44 -52.80 70.62 53.08 17.13
39.321 17 8 -25.00 -15.00 60.00 -21.48 -9.95 43.48 -17.95 -12.70 106.34
41.106 18 7 75.00 -45.00 -60.00 102.30 -53.07 -103.99 76.07 -59.38 -21.86
42.738 19 3 75.00 45.00 -20.00 86.89 50.21 -67.65 67.87 47.53 45.37
44.146 20 2 25.00 15.00 60.00 39.09 24.48 30.18 46.73 10.47 122.40
45.746 21 6 -75.00 15.00 20.00 -69.66 29.44 -15.68 -56.79 10.21 69.93
47.210 22 1 -75.00 -15.00 -60.00 -69.45 -15.13 -125.51 -74.53 -14.16 -9.47
48.698 23 5 25.00 -45.00 -20.00 34.52 -62.50 -54.37 26.10 -69.55 33.41
51.450 24 4 -25.00 45.00 20.00 -25.71 68.01 -11.21 -30.95 46.96 85.94
53.426 25 7 75.00 -45.00 -60.00 101.87 -47.32 -119.24 67.10 -54.16 10.89
54.986 26 1 -75.00 -15.00 -60.00 -69.63 -15.47 -145.72 -81.03 -14.75 -1.66
56.402 27 2 25.00 15.00 60.00 30.40 26.29 5.22 22.51 20.79 73.64
57.818 28 5 25.00 -45.00 -20.00 34.08 -52.68 -75.74 15.08 -58.60 11.93
59.083 29 8 -25.00 -15.00 60.00 -24.30 -10.87 24.95 -20.21 -2.12 114.53
61.595 30 6 -75.00 15.00 20.00 -76.94 31.35 -35.66 -63.57 30.51 91.24
63.899 31 3 75.00 45.00 -20.00 89.74 49.20 -93.80 66.05 38.85 21.73
67.663 32 4 -25.00 45.00 20.00 -23.33 67.22 -37.58 -25.77 36.82 89.40
69.123 33 5 25.00 -45.00 -20.00 38.05 -47.23 -88.51 13.28 -35.83 13.90
70.371 34 8 -25.00 -15.00 60.00 -26.22 -16.03 3.13 -41.15 1.04 79.75
71.859 35 7 75.00 -45.00 -60.00 105.04 -43.65 -147.60 54.54 -30.22 -39.21
75.708 36 4 -25.00 45.00 20.00 -23.02 70.50 -65.34 -16.40 40.71 62.21
77.164 37 1 -75.00 -15.00 -60.00 -67.22 -15.57 -169.06 -103.37 -20.60 -16.40
78.420 38 6 -75.00 15.00 20.00 -81.52 25.15 -64.15 -90.39 10.68 81.15
79.588 39 2 25.00 15.00 60.00 31.40 23.97 -0.23 7.48 6.51 80.87
80.796 40 3 75.00 45.00 -20.00 93.32 51.66 -110.49 67.86 34.21 38.39
82.156 41 6 -75.00 15.00 20.00 -75.36 26.88 -88.61 -73.01 3.62 62.54
83.893 42 2 25.00 15.00 60.00 38.41 27.37 -8.58 27.31 -1.81 115.50
85.332 43 3 75.00 45.00 -20.00 96.18 55.97 -133.84 65.71 27.20 53.16
86.884 44 1 -75.00 -15.00 -60.00 -55.87 -13.32 -186.49 -66.79 -24.43 4.32
88.396 45 5 25.00 -45.00 -20.00 42.74 -50.90 -102.07 32.67 -79.08 51.29
90.213 46 8 -25.00 -15.00 60.00 -19.76 -22.44 -4.77 -23.54 -32.18 90.96
91.733 47 7 75.00 -45.00 -60.00 113.22 -49.57 -155.92 83.31 -59.44 -66.01
93.109 48 4 -25.00 45.00 20.00 -26.46 72.21 -82.23 -9.16 32.87 59.48
94.725 49 7 75.00 -45.00 -60.00 109.90 -43.79 -153.51 73.12 -66.48 -81.38
96.349 50 8 -25.00 -15.00 60.00 -20.34 -15.57 -17.15 -26.63 -5.37 87.69
97.749 51 3 75.00 45.00 -20.00 99.90 63.09 -163.11 79.85 48.32 31.39
99.405 52 1 -75.00 -15.00 -60.00 -59.16 -9.55 -212.22 -58.69 -3.80 -7.82
100.601 53 6 -75.00 15.00 20.00 -76.16 31.43 -105.63 -40.43 19.31 85.45
103.085 54 4 -25.00 45.00 20.00 -32.79 77.07 -98.02 -21.20 41.88 80.45
104.853 55 5 25.00 -45.00 -20.00 39.67 -37.27 -130.58 32.80 -35.94 0.65
106.277 56 2 25.00 15.00 60.00 37.49 34.09 -30.78 42.31 13.01 73.50
107.798 57 6 -75.00 15.00 20.00 -89.98 29.71 -131.81 -69.77 -2.29 15.69
109.302 58 7 75.00 -45.00 -60.00 110.65 -35.20 -144.96 82.84 -44.32 -9.19
111.078 59 4 -25.00 45.00 20.00 -34.32 78.31 -122.20 -3.50 42.12 54.04
112.478 60 2 25.00 15.00 60.00 30.56 34.89 -36.18 37.94 8.85 98.47
114.134 61 3 75.00 45.00 -20.00 97.96 61.76 -183.66 68.57 45.57 22.97
115.726 62 8 -25.00 -15.00 60.00 -19.69 -19.42 -28.23 -5.87 -33.28 104.40
117.294 63 1 -75.00 -15.00 -60.00 -65.68 -14.03 -233.10 -41.57 -23.00 -1.34
118.502 64 5 25.00 -45.00 -20.00 36.55 -40.89 -138.84 37.36 -41.66 52.30
119.566 65 8 -25.00 -15.00 60.00 -27.34 -12.11 -45.99 -26.89 -19.17 91.64
120.902 66 4 -25.00 45.00 20.00 -42.91 79.46 -135.81 -35.74 46.66 48.70
122.454 67 5 25.00 -45.00 -20.00 31.60 -42.23 -167.76 9.06 -66.28 11.38
123.838 68 3 75.00 45.00 -20.00 100.53 61.54 -200.85 57.16 20.31 -5.63
124.935 69 2 25.00 15.00 60.00 25.38 37.35 -51.57 17.36 -1.51 107.74
126.391 70 7 75.00 -45.00 -60.00 107.52 -35.47 -165.28 76.13 -59.68 27.37
128.175 71 1 -75.00 -15.00 -60.00 -79.05 -10.83 -256.56 -81.67 -20.42 0.21
129.583 72 6 -75.00 15.00 20.00 -92.07 36.62 -130.08 -58.54 10.39 105.82
131.159 73 3 75.00 45.00 -20.00 107.66 71.41 -206.60 67.59 43.39 3.36
132.544 74 6 -75.00 15.00 20.00 -98.66 38.47 -164.41 -68.84 20.68 42.42
134.096 75 2 25.00 15.00 60.00 28.44 43.95 -70.67 21.59 27.79 75.72
136.311 76 5 25.00 -45.00 -20.00 37.98 -33.72 -180.32 27.98 -36.53 -8.49
137.807 77 8 -25.00 -15.00 60.00 -26.58 -10.45 -58.64 -10.27 -21.69 78.48
139.143 78 4 -25.00 45.00 20.00 -38.62 78.80 -147.29 -22.14 35.10 40.65
140.559 79 1 -75.00 -15.00 -60.00 -76.38 -8.66 -280.64 -71.61 -10.07 -30.94
142.088 80 7 75.00 -45.00 -60.00 107.06 -29.60 -200.23 77.37 -40.25 24.68
143.432 81 4 -25.00 45.00 20.00 -39.76 82.76 -155.55 -32.20 26.44 63.57
144.512 82 6 -75.00 15.00 20.00 -101.12 36.19 -173.38 -99.46 12.51 11.22
146.232 83 7 75.00 -45.00 -60.00 106.12 -31.50 -234.10 113.46 -65.47 -43.52
147.952 84 1 -75.00 -15.00 -60.00 -77.74 -10.63 -292.27 -54.74 -10.79 14.22
149.240 85 3 75.00 45.00 -20.00 110.63 72.06 -215.94 79.07 32.25 30.38
150.624 86 8 -25.00 -15.00 60.00 -32.48 -7.77 -66.03 -37.66 -42.13 85.28
151.576 87 2 25.00 15.00 60.00 29.81 38.84 -76.96 20.87 6.17 45.50
152.776 88 5 25.00 -45.00 -20.00 36.79 -37.11 -184.92 28.66 -64.39 -3.81
154.376 89 4 -25.00 45.00 20.00 -36.88 90.19 -172.98 -26.09 41.40 57.56
155.296 90 6 -75.00 15.00 20.00 -91.34 37.19 -169.87 -64.10 6.91 72.54
156.736 91 7 75.00 -45.00 -60.00 90.73 -23.31 -240.70 64.77 -53.53 -14.17
158.105 92 1 -75.00 -15.00 -60.00 -85.84 -12.31 -321.95 -75.67 -20.51 31.76
159.873 93 2 25.00 15.00 60.00 31.46 42.37 -71.16 25.10 11.20 98.23
161.081 94 3 75.00 45.00 -20.00 109.00 77.16 -236.09 67.55 34.55 78.13
162.265 95 5 25.00 -45.00 -20.00 35.32 -29.35 -191.40 11.65 -41.60 52.32
163.313 96 8 -25.00 -15.00 60.00 -27.41 3.08 -76.15 -19.86 -6.47 104.86
164.481 97 7 75.00 -45.00 -60.00 94.83 -19.90 -259.03 72.03 -38.79 -9.80
166.865 98 2 25.00 15.00 60.00 31.42 43.89 -86.45 41.70 8.69 99.08
168.019 99 5 25.00 -45.00 -20.00 40.66 -30.71 -220.32 34.47 -36.70 -1.76
169.145 100 8 -25.00 -15.00 60.00 -29.47 -0.33 -94.09 -19.11 -1.43 98.38
170.649 101 1 -75.00 -15.00 -60.00 -85.57 -10.11 -358.66 -80.80 3.77 -18.73
171.946 102 6 -75.00 15.00 20.00 -95.70 40.43 -190.88 -86.46 30.13 78.60
173.409 103 3 75.00 45.00 -20.00 111.98 81.34 -275.35 72.01 55.43 21.91
175.710 104 4 -25.00 45.00 20.00 -36.44 91.63 -188.00 -9.17 41.68 54.00
177.162 105 6 -75.00 15.00 20.00 -91.11 34.37 -214.32 -68.96 22.14 47.93
178.766 106 2 25.00 15.00 60.00 24.74 46.41 -102.08 24.58 22.58 81.94
180.210 107 7 75.00 -45.00 -60.00 96.02 -22.38 -279.11 69.16 -26.17 -55.96
182.475 108 4 -25.00 45.00 20.00 -42.78 92.95 -201.60 -0.38 33.10 63.82
183.778 109 5 25.00 -45.00 -20.00 36.87 -34.03 -227.62 27.20 -30.25 29.08
185.731 110 1 -75.00 -15.00 -60.00 -83.25 -17.62 -375.17 -83.30 -13.75 -12.80
186.882 111 8 -25.00 -15.00 60.00 -31.82 -5.75 -109.44 -20.68 -18.18 90.86
188.410 112 3 75.00 45.00 -20.00 113.18 77.16 -292.11 88.71 62.52 16.61
190.083 113 1 -75.00 -15.00 -60.00 -79.93 -18.12 -394.05 -85.59 -25.03 -83.87
191.275 114 3 75.00 45.00 -20.00 107.69 70.16 -306.75 80.52 40.60 33.75
192.548 115 5 25.00 -45.00 -20.00 35.99 -39.93 -247.25 11.79 -49.75 51.36
193.659 116 6 -75.00 15.00 20.00 -93.53 31.52 -225.50 -67.60 17.92 89.30
195.123 117 2 25.00 15.00 60.00 24.91 43.38 -110.86 17.49 19.72 93.18
197.555 118 7 75.00 -45.00 -60.00 98.35 -29.91 -280.72 74.63 -40.22 -11.05
199.035 119 8 -25.00 -15.00 60.00 -33.55 -4.48 -121.79 -28.82 -10.36 87.86
200.219 120 4 -25.00 45.00 20.00 -52.62 97.72 -219.13 -45.47 49.97 40.27
201.771 121 5 25.00 -45.00 -20.00 41.28 -38.03 -275.79 23.46 -62.96 -49.19
203.091 122 8 -25.00 -15.00 60.00 -32.03 -6.34 -132.93 -23.62 -15.85 123.92
203.985 123 2 25.00 15.00 60.00 27.91 41.49 -124.13 17.78 16.19 70.49
205.376 124 4 -25.00 45.00 20.00 -44.44 95.73 -227.24 -38.23 55.35 54.98
206.880 125 3 75.00 45.00 -20.00 105.49 71.92 -328.25 44.88 36.30 29.92
208.617 126 1 -75.00 -15.00 -60.00 -75.70 -14.10 -384.50 -44.21 -17.91 4.01
210.456 127 7 75.00 -45.00 -60.00 98.50 -31.83 -300.31 84.86 -34.86 1.11
212.409 128 6 -75.00 15.00 20.00 -96.49 30.35 -253.22 -42.09 -5.09 62.76
213.641 129 4 -25.00 45.00 20.00 -39.14 91.59 -241.23 -23.14 42.95 36.19
215.097 130 3 75.00 45.00 -20.00 117.53 75.40 -348.22 89.15 9.66 -62.74
216.833 131 1 -75.00 -15.00 -60.00 -88.01 -12.94 -410.11 -74.94 -34.14 -81.77
218.193 132 7 75.00 -45.00 -60.00 94.56 -35.88 -324.75 63.82 -44.76 6.57
219.369 133 2 25.00 15.00 60.00 30.80 41.02 -128.32 40.73 12.49 88.52
220.761 134 5 25.00 -45.00 -20.00 41.89 -30.85 -264.12 40.72 -65.28 -31.15
221.953 135 8 -25.00 -15.00 60.00 -32.58 -6.00 -158.50 -32.42 -20.64 80.57
222.922 136 6 -75.00 15.00 20.00 -109.66 38.39 -270.32 -74.92 13.94 14.73
224.033 137 1 -75.00 -15.00 -60.00 -88.04 -5.28 -401.40 -52.10 -49.82 -54.51
225.633 138 3 75.00 45.00 -20.00 111.87 89.53 -331.12 76.53 45.26 -24.10
227.130 139 2 25.00 15.00 60.00 24.51 42.02 -139.73 8.39 -27.41 58.13
228.105 140 8 -25.00 -15.00 60.00 -29.61 -3.74 -166.72 -26.66 -43.87 22.75
229.497 141 6 -75.00 15.00 20.00 -109.69 38.81 -268.22 -108.76 -33.74 -15.41
230.882 142 7 75.00 -45.00 -60.00 99.03 -35.98 -351.38 82.71 -95.74 -147.86
232.258 143 4 -25.00 45.00 20.00 -39.89 92.41 -247.71 -19.24 28.98 61.54
233.426 144 5 25.00 -45.00 -20.00 35.60 -22.74 -259.66 16.97 -81.19 -30.22
234.929 145 1 -75.00 -15.00 -60.00 -97.20 8.64 -403.60 -81.25 -18.97 -27.92
236.138 146 2 25.00 15.00 60.00 31.15 58.99 -138.98 27.12 18.83 74.31
237.130 147 5 25.00 -45.00 -20.00 38.82 -8.26 -255.57 12.50 -47.74 28.64
238.234 148 7 75.00 -45.00 -60.00 95.94 -15.68 -316.23 61.88 -55.37 29.44
240.682 149 4 -25.00 45.00 20.00 -42.19 98.81 -264.32 -1.48 25.48 74.46
242.006 150 8 -25.00 -15.00 60.00 -28.95 7.81 -151.83 -16.97 -8.62 127.22
243.147 151 6 -75.00 15.00 20.00 -96.18 58.31 -254.05 -69.94 19.60 66.40
244.803 152 3 75.00 45.00 -20.00 111.26 89.43 -329.48 65.94 32.11 -17.18
246.359 153 1 -75.00 -15.00 -60.00 -94.70 10.23 -416.43 -81.90 -3.95 -69.34
247.618 154 8 -25.00 -15.00 60.00 -32.16 5.25 -178.72 -9.89 -21.46 44.59
248.818 155 2 25.00 15.00 60.00 30.30 57.46 -144.71 38.20 35.47 40.20
250.242 156 6 -75.00 15.00 20.00 -98.21 56.47 -272.61 -84.02 31.54 28.05
251.930 157 7 75.00 -45.00 -60.00 101.19 -11.53 -352.01 65.70 -29.07 -104.32
253.162 158 3 75.00 45.00 -20.00 114.88 94.59 -330.61 56.15 56.63 -42.36
254.426 159 5 25.00 -45.00 -20.00 43.82 -7.17 -275.02 14.20 -55.41 -18.24
255.635 160 4 -25.00 45.00 20.00 -51.60 106.62 -286.11 -47.60 53.93 -27.16
