# Supplementary material for: Correcting for Visuo-Haptic Biases in 3D Haptic Guidance
Source: PLoS One. 2016 Jul 20;11(7):e0158709. doi: 10.1371/journal.pone.0158709 (PMC4954687; doi:10.1371/journal.pone.0158709)
Supplement: S2 File — Filenames indicate the participant (‘pp*’) and the condition (‘cond*’). Condition 1 is condition VA, condition 2 is condition VS, condition 3 is condition VS+H, and condition 4 is condition VO+H. (ZIP) [file pone.0158709.s002.zip › S2_Files/S2_pp12_cond2_opto.txt]

time trial target real_target_x real_target_y real_target_z visible_target_x visible_target_y visible_target_z x y z
12.234 0 0 500.00 500.00 500.00 500.00 500.00 500.00 -60.30 28.68 -4.52
14.090 1 8 -31.01 -1.83 -125.62 -31.01 -1.83 -125.62 -80.11 -3.60 59.78
15.858 2 4 -42.57 94.04 -220.39 -42.57 94.04 -220.39 -56.67 36.65 34.22
17.042 3 6 -98.30 40.20 -229.24 -98.30 40.20 -229.24 -104.41 3.48 49.13
18.474 4 7 97.53 -25.79 -293.83 97.53 -25.79 -293.83 16.99 -45.08 -43.98
19.834 5 2 28.70 45.59 -112.34 28.70 45.59 -112.34 6.09 23.80 79.79
21.147 6 1 -85.60 -8.22 -375.81 -85.60 -8.22 -375.81 -85.13 -12.88 -30.91
22.643 7 3 111.35 79.88 -299.39 111.35 79.88 -299.39 70.45 50.14 25.73
23.931 8 5 38.70 -27.82 -240.17 38.70 -27.82 -240.17 5.44 -32.28 14.44
24.987 9 7 97.53 -25.79 -293.83 97.53 -25.79 -293.83 48.71 -11.46 16.41
26.563 10 4 -42.57 94.04 -220.39 -42.57 94.04 -220.39 -31.07 50.92 47.54
28.083 11 3 111.35 79.88 -299.39 111.35 79.88 -299.39 54.78 28.68 17.19
29.863 12 1 -85.60 -8.22 -375.81 -85.60 -8.22 -375.81 -102.33 -22.59 -42.93
30.931 13 6 -98.30 40.20 -229.24 -98.30 40.20 -229.24 -79.17 24.12 52.99
32.267 14 5 38.70 -27.82 -240.17 38.70 -27.82 -240.17 17.08 -44.56 15.61
33.683 15 8 -31.01 -1.83 -125.62 -31.01 -1.83 -125.62 -34.14 -11.30 67.67
34.836 16 2 28.70 45.59 -112.34 28.70 45.59 -112.34 16.90 20.34 56.07
36.283 17 7 97.53 -25.79 -293.83 97.53 -25.79 -293.83 57.79 -31.85 -82.99
37.220 18 5 38.70 -27.82 -240.17 38.70 -27.82 -240.17 16.43 -20.78 -35.83
38.796 19 3 111.35 79.88 -299.39 111.35 79.88 -299.39 112.51 51.01 5.72
40.508 20 8 -31.01 -1.83 -125.62 -31.01 -1.83 -125.62 -33.01 -0.40 45.19
41.804 21 1 -85.60 -8.22 -375.81 -85.60 -8.22 -375.81 -62.92 -3.10 3.16
44.644 22 4 -42.57 94.04 -220.39 -42.57 94.04 -220.39 -24.34 56.87 58.23
47.549 23 2 28.70 45.59 -112.34 28.70 45.59 -112.34 17.90 25.83 73.34
49.116 24 6 -98.30 40.20 -229.24 -98.30 40.20 -229.24 -96.76 15.00 -4.50
50.501 25 8 -31.01 -1.83 -125.62 -31.01 -1.83 -125.62 -43.93 -24.45 40.03
52.388 26 7 97.53 -25.79 -293.83 97.53 -25.79 -293.83 70.37 -40.14 -96.33
54.629 27 4 -42.57 94.04 -220.39 -42.57 94.04 -220.39 -13.75 47.88 33.04
56.069 28 6 -98.30 40.20 -229.24 -98.30 40.20 -229.24 -74.91 27.54 38.18
57.645 29 1 -85.60 -8.22 -375.81 -85.60 -8.22 -375.81 -108.16 -9.68 -17.21
59.434 30 5 38.70 -27.82 -240.17 38.70 -27.82 -240.17 23.68 -50.96 -12.26
61.186 31 3 111.35 79.88 -299.39 111.35 79.88 -299.39 90.05 48.36 24.52
63.585 32 2 28.70 45.59 -112.34 28.70 45.59 -112.34 16.36 23.80 90.24
66.090 33 4 -42.57 94.04 -220.39 -42.57 94.04 -220.39 -43.49 59.33 38.94
67.794 34 5 38.70 -27.82 -240.17 38.70 -27.82 -240.17 10.96 -69.78 11.35
69.514 35 2 28.70 45.59 -112.34 28.70 45.59 -112.34 34.06 12.97 65.76
71.810 36 1 -85.60 -8.22 -375.81 -85.60 -8.22 -375.81 -105.09 -17.23 -19.67
73.426 37 8 -31.01 -1.83 -125.62 -31.01 -1.83 -125.62 -24.04 -16.13 74.65
75.098 38 3 111.35 79.88 -299.39 111.35 79.88 -299.39 84.68 47.08 12.39
77.771 39 7 97.53 -25.79 -293.83 97.53 -25.79 -293.83 66.09 -24.72 -1.02
79.931 40 6 -98.30 40.20 -229.24 -98.30 40.20 -229.24 -81.80 14.84 59.18
81.739 41 7 97.53 -25.79 -293.83 97.53 -25.79 -293.83 71.16 -55.27 -81.55
83.635 42 2 28.70 45.59 -112.34 28.70 45.59 -112.34 25.02 16.10 63.98
85.715 43 5 38.70 -27.82 -240.17 38.70 -27.82 -240.17 21.41 -35.99 -25.74
88.900 44 4 -42.57 94.04 -220.39 -42.57 94.04 -220.39 -30.29 28.57 60.75
90.235 45 3 111.35 79.88 -299.39 111.35 79.88 -299.39 61.06 19.09 -4.70
91.580 46 8 -31.01 -1.83 -125.62 -31.01 -1.83 -125.62 -38.14 -21.36 91.21
93.067 47 1 -85.60 -8.22 -375.81 -85.60 -8.22 -375.81 -97.73 9.52 -23.54
94.180 48 6 -98.30 40.20 -229.24 -98.30 40.20 -229.24 -97.95 26.75 54.04
95.779 49 8 -31.01 -1.83 -125.62 -31.01 -1.83 -125.62 -27.42 -21.64 65.74
96.987 50 6 -98.30 40.20 -229.24 -98.30 40.20 -229.24 -96.97 26.88 8.12
98.227 51 1 -85.60 -8.22 -375.81 -85.60 -8.22 -375.81 -88.80 -25.15 -65.83
100.935 52 4 -42.57 94.04 -220.39 -42.57 94.04 -220.39 -23.92 56.25 57.51
102.732 53 7 97.53 -25.79 -293.83 97.53 -25.79 -293.83 88.89 -49.12 -73.45
105.212 54 2 28.70 45.59 -112.34 28.70 45.59 -112.34 31.47 28.81 65.04
106.540 55 3 111.35 79.88 -299.39 111.35 79.88 -299.39 90.75 55.12 -30.47
107.781 56 5 38.70 -27.82 -240.17 38.70 -27.82 -240.17 16.79 -34.45 23.06
109.124 57 6 -98.30 40.20 -229.24 -98.30 40.20 -229.24 -75.80 23.43 26.65
110.908 58 3 111.35 79.88 -299.39 111.35 79.88 -299.39 94.32 40.43 -73.34
112.244 59 7 97.53 -25.79 -293.83 97.53 -25.79 -293.83 53.81 -53.45 -68.01
114.548 60 4 -42.57 94.04 -220.39 -42.57 94.04 -220.39 -22.07 53.00 12.97
115.900 61 2 28.70 45.59 -112.34 28.70 45.59 -112.34 30.63 6.92 61.51
117.333 62 1 -85.60 -8.22 -375.81 -85.60 -8.22 -375.81 -109.10 -27.85 -68.62
118.773 63 5 38.70 -27.82 -240.17 38.70 -27.82 -240.17 7.74 -59.39 -14.68
120.029 64 8 -31.01 -1.83 -125.62 -31.01 -1.83 -125.62 -24.65 3.20 98.96
122.526 65 2 28.70 45.59 -112.34 28.70 45.59 -112.34 6.67 25.08 92.23
124.213 66 1 -85.60 -8.22 -375.81 -85.60 -8.22 -375.81 -107.72 -1.15 -38.89
125.853 67 5 38.70 -27.82 -240.17 38.70 -27.82 -240.17 26.86 -30.71 15.62
127.429 68 3 111.35 79.88 -299.39 111.35 79.88 -299.39 94.31 62.98 -2.73
128.973 69 8 -31.01 -1.83 -125.62 -31.01 -1.83 -125.62 -17.40 -14.18 105.55
130.213 70 7 97.53 -25.79 -293.83 97.53 -25.79 -293.83 89.95 -42.13 -42.68
132.542 71 4 -42.57 94.04 -220.39 -42.57 94.04 -220.39 -25.25 45.19 53.13
133.881 72 6 -98.30 40.20 -229.24 -98.30 40.20 -229.24 -57.33 37.22 54.43
135.214 73 1 -85.60 -8.22 -375.81 -85.60 -8.22 -375.81 -104.42 -10.57 -45.52
137.030 74 7 97.53 -25.79 -293.83 97.53 -25.79 -293.83 62.50 -51.29 -44.46
140.398 75 2 28.70 45.59 -112.34 28.70 45.59 -112.34 17.14 36.10 86.62
144.242 76 4 -42.57 94.04 -220.39 -42.57 94.04 -220.39 -4.62 36.35 61.65
145.646 77 8 -31.01 -1.83 -125.62 -31.01 -1.83 -125.62 -19.65 -8.72 62.19
147.422 78 5 38.70 -27.82 -240.17 38.70 -27.82 -240.17 35.43 -51.61 -8.48
148.670 79 3 111.35 79.88 -299.39 111.35 79.88 -299.39 100.56 52.84 0.05
150.942 80 6 -98.30 40.20 -229.24 -98.30 40.20 -229.24 -34.58 27.18 74.80
152.631 81 7 97.53 -25.79 -293.83 97.53 -25.79 -293.83 93.91 -30.13 -27.23
154.071 82 3 111.35 79.88 -299.39 111.35 79.88 -299.39 96.37 60.93 4.28
155.711 83 6 -98.30 40.20 -229.24 -98.30 40.20 -229.24 -80.73 26.04 77.52
157.383 84 4 -42.57 94.04 -220.39 -42.57 94.04 -220.39 -35.69 51.69 55.32
159.279 85 8 -31.01 -1.83 -125.62 -31.01 -1.83 -125.62 -18.98 -36.03 104.95
160.703 86 5 38.70 -27.82 -240.17 38.70 -27.82 -240.17 32.34 -23.56 -5.66
162.087 87 1 -85.60 -8.22 -375.81 -85.60 -8.22 -375.81 -87.84 -8.14 -28.47
164.111 88 2 28.70 45.59 -112.34 28.70 45.59 -112.34 39.51 29.64 90.37
167.027 89 4 -42.57 94.04 -220.39 -42.57 94.04 -220.39 21.52 43.83 91.56
168.240 90 6 -98.30 40.20 -229.24 -98.30 40.20 -229.24 -36.00 18.00 59.77
169.960 91 2 28.70 45.59 -112.34 28.70 45.59 -112.34 38.06 17.66 88.60
171.144 92 5 38.70 -27.82 -240.17 38.70 -27.82 -240.17 33.64 -17.94 -38.43
172.160 93 7 97.53 -25.79 -293.83 97.53 -25.79 -293.83 90.63 -7.08 -12.73
174.473 94 8 -31.01 -1.83 -125.62 -31.01 -1.83 -125.62 -11.56 -0.72 115.60
176.744 95 3 111.35 79.88 -299.39 111.35 79.88 -299.39 77.35 45.58 51.22
178.288 96 1 -85.60 -8.22 -375.81 -85.60 -8.22 -375.81 -74.82 -11.92 -21.06
179.480 97 7 97.53 -25.79 -293.83 97.53 -25.79 -293.83 77.10 -25.24 18.90
182.844 98 8 -31.01 -1.83 -125.62 -31.01 -1.83 -125.62 -51.42 13.66 119.23
184.913 99 4 -42.57 94.04 -220.39 -42.57 94.04 -220.39 -61.81 51.17 63.93
186.225 100 1 -85.60 -8.22 -375.81 -85.60 -8.22 -375.81 -80.49 0.77 3.55
187.401 101 6 -98.30 40.20 -229.24 -98.30 40.20 -229.24 -68.51 24.20 83.77
188.793 102 5 38.70 -27.82 -240.17 38.70 -27.82 -240.17 17.83 -23.67 45.42
190.057 103 3 111.35 79.88 -299.39 111.35 79.88 -299.39 80.14 53.43 18.90
191.737 104 2 28.70 45.59 -112.34 28.70 45.59 -112.34 32.53 28.43 70.27
193.073 105 5 38.70 -27.82 -240.17 38.70 -27.82 -240.17 37.49 -0.24 -16.81
195.461 106 4 -42.57 94.04 -220.39 -42.57 94.04 -220.39 10.01 47.22 75.18
196.634 107 7 97.53 -25.79 -293.83 97.53 -25.79 -293.83 81.60 -14.96 -8.73
198.130 108 3 111.35 79.88 -299.39 111.35 79.88 -299.39 95.20 55.53 3.67
199.849 109 6 -98.30 40.20 -229.24 -98.30 40.20 -229.24 -58.25 26.30 57.00
200.962 110 8 -31.01 -1.83 -125.62 -31.01 -1.83 -125.62 -5.00 -11.16 87.78
205.086 111 2 28.70 45.59 -112.34 28.70 45.59 -112.34 46.62 14.14 91.78
206.834 112 1 -85.60 -8.22 -375.81 -85.60 -8.22 -375.81 -66.53 -4.09 -34.93
207.914 113 5 38.70 -27.82 -240.17 38.70 -27.82 -240.17 47.78 -26.89 38.28
209.262 114 8 -31.01 -1.83 -125.62 -31.01 -1.83 -125.62 -9.50 7.07 103.92
210.746 115 1 -85.60 -8.22 -375.81 -85.60 -8.22 -375.81 -60.04 3.12 17.81
212.146 116 7 97.53 -25.79 -293.83 97.53 -25.79 -293.83 89.92 -21.72 86.36
214.162 117 6 -98.30 40.20 -229.24 -98.30 40.20 -229.24 -71.75 36.03 72.40
216.726 118 3 111.35 79.88 -299.39 111.35 79.88 -299.39 54.82 50.09 72.35
219.395 119 4 -42.57 94.04 -220.39 -42.57 94.04 -220.39 11.02 37.00 91.58
220.819 120 2 28.70 45.59 -112.34 28.70 45.59 -112.34 30.62 23.30 60.21
222.064 121 5 38.70 -27.82 -240.17 38.70 -27.82 -240.17 32.40 -25.35 21.13
223.507 122 1 -85.60 -8.22 -375.81 -85.60 -8.22 -375.81 -75.29 -5.55 -20.33
225.115 123 6 -98.30 40.20 -229.24 -98.30 40.20 -229.24 -90.55 14.23 98.49
227.139 124 7 97.53 -25.79 -293.83 97.53 -25.79 -293.83 61.82 -19.27 -46.90
228.387 125 3 111.35 79.88 -299.39 111.35 79.88 -299.39 78.04 50.99 27.84
231.239 126 2 28.70 45.59 -112.34 28.70 45.59 -112.34 50.77 33.26 105.35
232.096 127 8 -31.01 -1.83 -125.62 -31.01 -1.83 -125.62 51.14 30.39 109.51
232.836 128 4 -42.57 94.04 -220.39 -42.57 94.04 -220.39 5.80 14.05 103.08
234.940 129 3 111.35 79.88 -299.39 111.35 79.88 -299.39 93.17 54.16 22.87
236.804 130 2 28.70 45.59 -112.34 28.70 45.59 -112.34 55.62 23.47 84.82
238.652 131 7 97.53 -25.79 -293.83 97.53 -25.79 -293.83 94.76 -24.72 -11.85
240.928 132 4 -42.57 94.04 -220.39 -42.57 94.04 -220.39 -39.36 64.14 47.12
241.976 133 1 -85.60 -8.22 -375.81 -85.60 -8.22 -375.81 -37.22 60.39 56.58
243.292 134 6 -98.30 40.20 -229.24 -98.30 40.20 -229.24 -97.32 41.83 47.42
244.604 135 5 38.70 -27.82 -240.17 38.70 -27.82 -240.17 25.52 -47.88 -17.15
245.892 136 8 -31.01 -1.83 -125.62 -31.01 -1.83 -125.62 -21.53 -9.90 81.80
247.477 137 3 111.35 79.88 -299.39 111.35 79.88 -299.39 106.05 64.73 -23.48
248.949 138 2 28.70 45.59 -112.34 28.70 45.59 -112.34 43.71 24.92 82.04
250.817 139 4 -42.57 94.04 -220.39 -42.57 94.04 -220.39 10.49 67.58 50.44
252.941 140 7 97.53 -25.79 -293.83 97.53 -25.79 -293.83 100.85 -49.69 -100.49
254.509 141 6 -98.30 40.20 -229.24 -98.30 40.20 -229.24 -69.93 24.19 41.47
256.589 142 1 -85.60 -8.22 -375.81 -85.60 -8.22 -375.81 -63.30 7.92 -38.36
258.133 143 5 38.70 -27.82 -240.17 38.70 -27.82 -240.17 54.46 -35.08 25.58
259.571 144 8 -31.01 -1.83 -125.62 -31.01 -1.83 -125.62 -21.42 -19.40 50.69
260.907 145 6 -98.30 40.20 -229.24 -98.30 40.20 -229.24 -71.99 30.80 21.85
262.062 146 2 28.70 45.59 -112.34 28.70 45.59 -112.34 39.47 14.79 69.65
263.291 147 8 -31.01 -1.83 -125.62 -31.01 -1.83 -125.62 -35.72 -19.56 43.01
264.610 148 4 -42.57 94.04 -220.39 -42.57 94.04 -220.39 -39.85 82.63 18.67
266.042 149 1 -85.60 -8.22 -375.81 -85.60 -8.22 -375.81 -93.22 -18.33 -55.68
267.402 150 7 97.53 -25.79 -293.83 97.53 -25.79 -293.83 55.70 -43.80 -50.34
268.539 151 5 38.70 -27.82 -240.17 38.70 -27.82 -240.17 26.18 -29.51 6.35
269.690 152 3 111.35 79.88 -299.39 111.35 79.88 -299.39 83.28 43.71 -45.96
270.851 153 8 -31.01 -1.83 -125.62 -31.01 -1.83 -125.62 -23.62 -5.97 50.55
271.755 154 2 28.70 45.59 -112.34 28.70 45.59 -112.34 31.48 27.54 41.14
272.971 155 3 111.35 79.88 -299.39 111.35 79.88 -299.39 92.44 62.55 -55.84
274.371 156 5 38.70 -27.82 -240.17 38.70 -27.82 -240.17 26.99 -24.37 6.21
275.563 157 7 97.53 -25.79 -293.83 97.53 -25.79 -293.83 76.41 -15.73 -15.24
277.163 158 4 -42.57 94.04 -220.39 -42.57 94.04 -220.39 2.68 53.48 36.91
278.611 159 1 -85.60 -8.22 -375.81 -85.60 -8.22 -375.81 -83.37 -24.86 -54.07
279.931 160 6 -98.30 40.20 -229.24 -98.30 40.20 -229.24 -70.36 14.56 38.50
