# Supplementary material for: Correcting for Visuo-Haptic Biases in 3D Haptic Guidance
Source: PLoS One. 2016 Jul 20;11(7):e0158709. doi: 10.1371/journal.pone.0158709 (PMC4954687; doi:10.1371/journal.pone.0158709)
Supplement: S2 File — Filenames indicate the participant (‘pp*’) and the condition (‘cond*’). Condition 1 is condition VA, condition 2 is condition VS, condition 3 is condition VS+H, and condition 4 is condition VO+H. (ZIP) [file pone.0158709.s002.zip › S2_Files/S2_pp12_cond3_opto.txt]

time trial target real_target_x real_target_y real_target_z visible_target_x visible_target_y visible_target_z x y z
3.789 0 0 500.00 500.00 500.00 500.00 500.00 500.00 -60.32 28.22 -4.69
5.861 1 7 97.53 -25.79 -293.83 97.53 -25.79 -293.83 49.05 -28.64 -47.80
7.262 2 2 28.70 45.59 -112.34 28.70 45.59 -112.34 10.50 20.89 32.14
8.541 3 4 -42.57 94.04 -220.39 -42.57 94.04 -220.39 -32.99 31.75 1.17
10.013 4 8 -31.01 -1.83 -125.62 -31.01 -1.83 -125.62 -35.71 -26.49 38.09
11.454 5 3 111.35 79.88 -299.39 111.35 79.88 -299.39 61.48 36.64 -17.84
12.846 6 5 38.70 -27.82 -240.17 38.70 -27.82 -240.17 24.01 -45.91 -3.83
14.102 7 6 -98.30 40.20 -229.24 -98.30 40.20 -229.24 -71.99 4.13 9.14
15.390 8 1 -85.60 -8.22 -375.81 -85.60 -8.22 -375.81 -75.20 -21.06 -55.01
16.686 9 7 97.53 -25.79 -293.83 97.53 -25.79 -293.83 51.91 -49.41 -51.44
17.838 10 3 111.35 79.88 -299.39 111.35 79.88 -299.39 63.26 14.04 -16.76
19.134 11 2 28.70 45.59 -112.34 28.70 45.59 -112.34 24.35 3.69 62.66
20.310 12 4 -42.57 94.04 -220.39 -42.57 94.04 -220.39 -29.06 40.99 18.55
21.654 13 5 38.70 -27.82 -240.17 38.70 -27.82 -240.17 16.35 -57.93 -22.86
23.006 14 8 -31.01 -1.83 -125.62 -31.01 -1.83 -125.62 -40.50 -21.30 57.09
24.238 15 1 -85.60 -8.22 -375.81 -85.60 -8.22 -375.81 -91.88 -18.55 -36.86
25.431 16 6 -98.30 40.20 -229.24 -98.30 40.20 -229.24 -89.43 9.04 44.58
26.935 17 7 97.53 -25.79 -293.83 97.53 -25.79 -293.83 53.01 -53.12 -50.56
28.271 18 6 -98.30 40.20 -229.24 -98.30 40.20 -229.24 -80.08 17.43 44.45
29.663 19 8 -31.01 -1.83 -125.62 -31.01 -1.83 -125.62 -30.61 -38.59 75.70
31.080 20 1 -85.60 -8.22 -375.81 -85.60 -8.22 -375.81 -83.72 -21.95 -56.33
32.351 21 4 -42.57 94.04 -220.39 -42.57 94.04 -220.39 -38.06 53.38 23.07
33.543 22 2 28.70 45.59 -112.34 28.70 45.59 -112.34 20.39 4.83 55.19
34.631 23 5 38.70 -27.82 -240.17 38.70 -27.82 -240.17 18.90 -45.81 -26.17
35.807 24 3 111.35 79.88 -299.39 111.35 79.88 -299.39 73.14 45.06 -23.01
37.399 25 8 -31.01 -1.83 -125.62 -31.01 -1.83 -125.62 -25.88 -16.24 77.06
38.367 26 2 28.70 45.59 -112.34 28.70 45.59 -112.34 20.40 19.45 64.85
39.807 27 1 -85.60 -8.22 -375.81 -85.60 -8.22 -375.81 -78.63 -19.18 -51.02
41.111 28 6 -98.30 40.20 -229.24 -98.30 40.20 -229.24 -77.34 17.49 42.85
42.168 29 4 -42.57 94.04 -220.39 -42.57 94.04 -220.39 -30.02 54.94 30.99
43.648 30 7 97.53 -25.79 -293.83 97.53 -25.79 -293.83 67.94 -43.24 -68.22
44.928 31 3 111.35 79.88 -299.39 111.35 79.88 -299.39 82.14 50.65 -24.69
46.248 32 5 38.70 -27.82 -240.17 38.70 -27.82 -240.17 16.97 -48.63 2.63
47.904 33 3 111.35 79.88 -299.39 111.35 79.88 -299.39 98.30 49.99 -34.41
49.368 34 1 -85.60 -8.22 -375.81 -85.60 -8.22 -375.81 -74.08 -15.79 -70.01
50.448 35 6 -98.30 40.20 -229.24 -98.30 40.20 -229.24 -68.05 11.99 48.88
51.984 36 4 -42.57 94.04 -220.39 -42.57 94.04 -220.39 -15.12 48.08 40.47
53.360 37 8 -31.01 -1.83 -125.62 -31.01 -1.83 -125.62 -14.77 -31.15 64.67
54.552 38 5 38.70 -27.82 -240.17 38.70 -27.82 -240.17 35.44 -58.57 -14.34
55.488 39 7 97.53 -25.79 -293.83 97.53 -25.79 -293.83 80.01 -52.57 -44.11
56.880 40 2 28.70 45.59 -112.34 28.70 45.59 -112.34 28.59 14.94 77.16
58.601 41 3 111.35 79.88 -299.39 111.35 79.88 -299.39 83.99 52.87 -32.40
59.832 42 8 -31.01 -1.83 -125.62 -31.01 -1.83 -125.62 -21.53 -15.84 54.02
62.025 43 1 -85.60 -8.22 -375.81 -85.60 -8.22 -375.81 -38.60 -19.41 29.70
64.033 44 5 38.70 -27.82 -240.17 38.70 -27.82 -240.17 26.25 -50.28 -4.34
65.457 45 7 97.53 -25.79 -293.83 97.53 -25.79 -293.83 68.69 -40.04 -52.92
66.953 46 6 -98.30 40.20 -229.24 -98.30 40.20 -229.24 -70.05 16.74 30.26
68.257 47 2 28.70 45.59 -112.34 28.70 45.59 -112.34 20.33 24.11 54.74
69.321 48 4 -42.57 94.04 -220.39 -42.57 94.04 -220.39 -18.93 60.18 8.62
70.361 49 2 28.70 45.59 -112.34 28.70 45.59 -112.34 38.97 12.51 57.69
71.401 50 4 -42.57 94.04 -220.39 -42.57 94.04 -220.39 -14.72 63.40 11.95
72.505 51 6 -98.30 40.20 -229.24 -98.30 40.20 -229.24 -71.66 9.53 5.93
74.497 52 5 38.70 -27.82 -240.17 38.70 -27.82 -240.17 28.46 -53.69 -44.60
76.641 53 3 111.35 79.88 -299.39 111.35 79.88 -299.39 72.90 46.27 -50.10
77.986 54 7 97.53 -25.79 -293.83 97.53 -25.79 -293.83 68.24 -67.53 -45.15
79.370 55 1 -85.60 -8.22 -375.81 -85.60 -8.22 -375.81 -80.63 -22.63 -81.25
80.730 56 8 -31.01 -1.83 -125.62 -31.01 -1.83 -125.62 -12.45 -32.26 59.31
81.842 57 4 -42.57 94.04 -220.39 -42.57 94.04 -220.39 -21.78 51.05 22.61
83.250 58 2 28.70 45.59 -112.34 28.70 45.59 -112.34 42.68 6.99 61.95
84.578 59 5 38.70 -27.82 -240.17 38.70 -27.82 -240.17 37.00 -50.83 -36.13
85.874 60 6 -98.30 40.20 -229.24 -98.30 40.20 -229.24 -77.74 13.86 8.87
87.010 61 8 -31.01 -1.83 -125.62 -31.01 -1.83 -125.62 -4.33 -39.55 68.99
88.474 62 3 111.35 79.88 -299.39 111.35 79.88 -299.39 95.21 49.01 -41.07
89.626 63 7 97.53 -25.79 -293.83 97.53 -25.79 -293.83 83.97 -65.59 -59.02
91.002 64 1 -85.60 -8.22 -375.81 -85.60 -8.22 -375.81 -79.97 -31.94 -64.75
92.203 65 6 -98.30 40.20 -229.24 -98.30 40.20 -229.24 -83.58 16.26 35.05
93.683 66 5 38.70 -27.82 -240.17 38.70 -27.82 -240.17 51.82 -68.92 -18.70
94.979 67 4 -42.57 94.04 -220.39 -42.57 94.04 -220.39 -18.26 57.04 8.13
96.491 68 7 97.53 -25.79 -293.83 97.53 -25.79 -293.83 96.30 -63.95 -88.62
98.347 69 8 -31.01 -1.83 -125.62 -31.01 -1.83 -125.62 -26.85 -16.35 68.83
100.350 70 3 111.35 79.88 -299.39 111.35 79.88 -299.39 108.40 52.78 -72.15
102.147 71 1 -85.60 -8.22 -375.81 -85.60 -8.22 -375.81 -71.31 -23.27 -98.96
103.859 72 2 28.70 45.59 -112.34 28.70 45.59 -112.34 55.50 9.14 78.20
105.515 73 1 -85.60 -8.22 -375.81 -85.60 -8.22 -375.81 -77.68 -29.65 -90.10
106.763 74 6 -98.30 40.20 -229.24 -98.30 40.20 -229.24 -69.40 14.92 41.53
108.219 75 7 97.53 -25.79 -293.83 97.53 -25.79 -293.83 73.28 -57.45 -98.41
109.460 76 3 111.35 79.88 -299.39 111.35 79.88 -299.39 90.20 46.81 -61.15
110.988 77 4 -42.57 94.04 -220.39 -42.57 94.04 -220.39 -30.27 62.38 20.76
112.684 78 8 -31.01 -1.83 -125.62 -31.01 -1.83 -125.62 -19.83 -58.59 90.95
113.908 79 2 28.70 45.59 -112.34 28.70 45.59 -112.34 36.10 1.49 57.80
115.316 80 5 38.70 -27.82 -240.17 38.70 -27.82 -240.17 36.25 -90.81 -34.36
116.788 81 1 -85.60 -8.22 -375.81 -85.60 -8.22 -375.81 -73.23 -44.17 -77.64
118.012 82 6 -98.30 40.20 -229.24 -98.30 40.20 -229.24 -77.56 6.88 18.46
119.564 83 7 97.53 -25.79 -293.83 97.53 -25.79 -293.83 81.33 -69.60 -82.39
120.828 84 3 111.35 79.88 -299.39 111.35 79.88 -299.39 94.48 27.20 -51.55
122.220 85 4 -42.57 94.04 -220.39 -42.57 94.04 -220.39 -25.15 55.25 35.52
123.460 86 5 38.70 -27.82 -240.17 38.70 -27.82 -240.17 26.12 -78.89 -39.02
124.845 87 2 28.70 45.59 -112.34 28.70 45.59 -112.34 24.99 16.62 73.92
125.829 88 8 -31.01 -1.83 -125.62 -31.01 -1.83 -125.62 -31.83 -22.20 46.70
126.685 89 2 28.70 45.59 -112.34 28.70 45.59 -112.34 19.12 16.27 37.75
128.013 90 7 97.53 -25.79 -293.83 97.53 -25.79 -293.83 79.44 -65.05 -102.18
129.453 91 8 -31.01 -1.83 -125.62 -31.01 -1.83 -125.62 -28.26 -18.14 61.14
130.805 92 3 111.35 79.88 -299.39 111.35 79.88 -299.39 85.74 47.41 -71.84
132.133 93 1 -85.60 -8.22 -375.81 -85.60 -8.22 -375.81 -80.85 -34.11 -88.56
133.278 94 5 38.70 -27.82 -240.17 38.70 -27.82 -240.17 32.18 -64.43 -16.33
134.421 95 6 -98.30 40.20 -229.24 -98.30 40.20 -229.24 -74.45 13.75 34.50
135.309 96 4 -42.57 94.04 -220.39 -42.57 94.04 -220.39 -18.09 43.59 28.08
136.405 97 2 28.70 45.59 -112.34 28.70 45.59 -112.34 41.04 -5.79 62.97
137.621 98 5 38.70 -27.82 -240.17 38.70 -27.82 -240.17 24.46 -65.92 -44.55
138.989 99 3 111.35 79.88 -299.39 111.35 79.88 -299.39 87.60 48.66 -75.37
140.405 100 1 -85.60 -8.22 -375.81 -85.60 -8.22 -375.81 -80.72 -28.30 -121.83
141.885 101 8 -31.01 -1.83 -125.62 -31.01 -1.83 -125.62 -8.16 -32.76 79.34
142.958 102 4 -42.57 94.04 -220.39 -42.57 94.04 -220.39 -14.11 59.39 18.68
144.342 103 7 97.53 -25.79 -293.83 97.53 -25.79 -293.83 87.06 -78.94 -78.29
146.067 104 6 -98.30 40.20 -229.24 -98.30 40.20 -229.24 -83.10 18.68 18.18
147.315 105 1 -85.60 -8.22 -375.81 -85.60 -8.22 -375.81 -76.96 -26.23 -97.72
149.290 106 4 -42.57 94.04 -220.39 -42.57 94.04 -220.39 -5.46 54.19 30.29
150.771 107 7 97.53 -25.79 -293.83 97.53 -25.79 -293.83 86.34 -66.04 -81.17
152.251 108 2 28.70 45.59 -112.34 28.70 45.59 -112.34 34.63 9.79 79.37
153.484 109 6 -98.30 40.20 -229.24 -98.30 40.20 -229.24 -81.27 -0.35 -3.76
154.756 110 8 -31.01 -1.83 -125.62 -31.01 -1.83 -125.62 -9.72 -33.77 72.97
156.299 111 3 111.35 79.88 -299.39 111.35 79.88 -299.39 105.76 45.87 -71.28
157.836 112 5 38.70 -27.82 -240.17 38.70 -27.82 -240.17 28.23 -68.95 -13.19
159.251 113 8 -31.01 -1.83 -125.62 -31.01 -1.83 -125.62 -23.17 -21.12 74.87
160.635 114 1 -85.60 -8.22 -375.81 -85.60 -8.22 -375.81 -80.96 -36.90 -80.33
162.004 115 7 97.53 -25.79 -293.83 97.53 -25.79 -293.83 98.20 -75.57 -55.28
163.371 116 2 28.70 45.59 -112.34 28.70 45.59 -112.34 39.10 14.71 76.70
164.660 117 4 -42.57 94.04 -220.39 -42.57 94.04 -220.39 -34.29 51.96 -5.11
166.747 118 3 111.35 79.88 -299.39 111.35 79.88 -299.39 90.33 42.97 -88.89
168.332 119 6 -98.30 40.20 -229.24 -98.30 40.20 -229.24 -85.15 -2.51 23.81
169.468 120 5 38.70 -27.82 -240.17 38.70 -27.82 -240.17 36.97 -78.86 -32.80
170.780 121 8 -31.01 -1.83 -125.62 -31.01 -1.83 -125.62 -27.14 -15.12 97.00
171.924 122 5 38.70 -27.82 -240.17 38.70 -27.82 -240.17 33.28 -63.44 -40.87
173.268 123 1 -85.60 -8.22 -375.81 -85.60 -8.22 -375.81 -88.39 -30.69 -87.13
174.580 124 6 -98.30 40.20 -229.24 -98.30 40.20 -229.24 -75.71 10.53 54.79
175.932 125 7 97.53 -25.79 -293.83 97.53 -25.79 -293.83 79.70 -66.48 -63.18
177.389 126 2 28.70 45.59 -112.34 28.70 45.59 -112.34 17.51 13.00 61.15
178.572 127 4 -42.57 94.04 -220.39 -42.57 94.04 -220.39 -42.45 53.71 -13.63
180.421 128 3 111.35 79.88 -299.39 111.35 79.88 -299.39 82.54 33.91 -81.94
182.076 129 6 -98.30 40.20 -229.24 -98.30 40.20 -229.24 -84.31 -3.97 22.14
184.173 130 2 28.70 45.59 -112.34 28.70 45.59 -112.34 47.57 -11.68 104.50
186.781 131 7 97.53 -25.79 -293.83 97.53 -25.79 -293.83 40.81 -52.55 -99.15
189.052 132 8 -31.01 -1.83 -125.62 -31.01 -1.83 -125.62 3.80 -50.76 18.41
195.741 133 5 38.70 -27.82 -240.17 38.70 -27.82 -240.17 -19.33 25.17 17.47
197.365 134 4 -42.57 94.04 -220.39 -42.57 94.04 -220.39 -36.03 55.77 3.15
198.837 135 3 111.35 79.88 -299.39 111.35 79.88 -299.39 85.11 36.69 -54.53
200.605 136 1 -85.60 -8.22 -375.81 -85.60 -8.22 -375.81 -96.44 -41.83 -102.34
201.933 137 8 -31.01 -1.83 -125.62 -31.01 -1.83 -125.62 -27.24 -42.76 65.76
203.229 138 7 97.53 -25.79 -293.83 97.53 -25.79 -293.83 71.42 -66.33 -91.31
204.637 139 6 -98.30 40.20 -229.24 -98.30 40.20 -229.24 -84.96 15.34 44.42
206.134 140 2 28.70 45.59 -112.34 28.70 45.59 -112.34 27.40 12.69 83.30
207.534 141 1 -85.60 -8.22 -375.81 -85.60 -8.22 -375.81 -95.40 -23.08 -96.48
208.566 142 5 38.70 -27.82 -240.17 38.70 -27.82 -240.17 26.53 -69.56 -6.39
209.822 143 4 -42.57 94.04 -220.39 -42.57 94.04 -220.39 -36.64 71.08 8.70
211.222 144 3 111.35 79.88 -299.39 111.35 79.88 -299.39 101.91 26.98 -78.16
212.766 145 8 -31.01 -1.83 -125.62 -31.01 -1.83 -125.62 -35.90 -45.87 76.88
213.942 146 6 -98.30 40.20 -229.24 -98.30 40.20 -229.24 -106.87 11.44 -21.36
215.246 147 2 28.70 45.59 -112.34 28.70 45.59 -112.34 38.20 6.06 68.91
216.446 148 7 97.53 -25.79 -293.83 97.53 -25.79 -293.83 71.83 -73.04 -97.00
217.734 149 3 111.35 79.88 -299.39 111.35 79.88 -299.39 79.93 53.34 -46.41
218.982 150 4 -42.57 94.04 -220.39 -42.57 94.04 -220.39 -45.09 61.47 -7.78
220.134 151 5 38.70 -27.82 -240.17 38.70 -27.82 -240.17 16.25 -89.46 -63.72
221.126 152 1 -85.60 -8.22 -375.81 -85.60 -8.22 -375.81 -88.26 -41.25 -110.11
222.278 153 8 -31.01 -1.83 -125.62 -31.01 -1.83 -125.62 -25.50 -50.66 65.49
223.374 154 5 38.70 -27.82 -240.17 38.70 -27.82 -240.17 25.49 -56.14 -57.39
224.607 155 3 111.35 79.88 -299.39 111.35 79.88 -299.39 91.35 58.14 -45.01
225.759 156 6 -98.30 40.20 -229.24 -98.30 40.20 -229.24 -72.23 13.64 40.99
227.287 157 7 97.53 -25.79 -293.83 97.53 -25.79 -293.83 81.49 -85.30 -134.71
228.559 158 1 -85.60 -8.22 -375.81 -85.60 -8.22 -375.81 -76.16 -20.26 -119.54
229.967 159 2 28.70 45.59 -112.34 28.70 45.59 -112.34 38.64 6.17 78.81
231.071 160 4 -42.57 94.04 -220.39 -42.57 94.04 -220.39 -35.10 70.67 -16.37
