# Supplementary material for: Correcting for Visuo-Haptic Biases in 3D Haptic Guidance
Source: PLoS One. 2016 Jul 20;11(7):e0158709. doi: 10.1371/journal.pone.0158709 (PMC4954687; doi:10.1371/journal.pone.0158709)
Supplement: S2 File — Filenames indicate the participant (‘pp*’) and the condition (‘cond*’). Condition 1 is condition VA, condition 2 is condition VS, condition 3 is condition VS+H, and condition 4 is condition VO+H. (ZIP) [file pone.0158709.s002.zip › S2_Files/S2_pp12_cond4_opto.txt]

time trial target real_target_x real_target_y real_target_z visible_target_x visible_target_y visible_target_z x y z
2.889 0 0 500.00 500.00 500.00 500.00 500.00 500.00 -60.30 28.48 -4.90
4.986 1 8 -25.00 -15.00 60.00 -25.00 -15.00 60.00 -62.80 -37.94 44.25
7.135 2 5 25.00 -45.00 -20.00 25.00 -45.00 -20.00 -19.39 -60.43 8.22
8.895 3 7 75.00 -45.00 -60.00 75.00 -45.00 -60.00 5.06 -53.55 1.03
10.570 4 6 -75.00 15.00 20.00 -75.00 15.00 20.00 -69.72 -19.55 40.60
12.087 5 3 75.00 45.00 -20.00 75.00 45.00 -20.00 28.84 4.74 25.43
13.647 6 4 -25.00 45.00 20.00 -25.00 45.00 20.00 -31.77 16.22 42.92
15.535 7 2 25.00 15.00 60.00 25.00 15.00 60.00 0.19 -26.13 60.94
17.615 8 1 -75.00 -15.00 -60.00 -75.00 -15.00 -60.00 -75.83 -50.96 -4.01
19.280 9 5 25.00 -45.00 -20.00 25.00 -45.00 -20.00 -10.45 -87.35 0.33
21.543 10 3 75.00 45.00 -20.00 75.00 45.00 -20.00 33.50 -15.10 12.68
23.272 11 6 -75.00 15.00 20.00 -75.00 15.00 20.00 -70.87 -17.48 41.17
24.431 12 4 -25.00 45.00 20.00 -25.00 45.00 20.00 -42.41 13.56 44.05
25.943 13 1 -75.00 -15.00 -60.00 -75.00 -15.00 -60.00 -80.00 -34.51 -23.62
28.200 14 7 75.00 -45.00 -60.00 75.00 -45.00 -60.00 37.20 -82.35 -8.09
29.616 15 8 -25.00 -15.00 60.00 -25.00 -15.00 60.00 -33.55 -32.47 57.22
30.624 16 2 25.00 15.00 60.00 25.00 15.00 60.00 -4.78 -10.23 65.85
32.328 17 7 75.00 -45.00 -60.00 75.00 -45.00 -60.00 40.45 -67.39 -29.57
34.352 18 3 75.00 45.00 -20.00 75.00 45.00 -20.00 56.02 -4.97 6.24
36.793 19 8 -25.00 -15.00 60.00 -25.00 -15.00 60.00 -38.64 -56.56 43.78
38.185 20 6 -75.00 15.00 20.00 -75.00 15.00 20.00 -64.36 -23.69 66.50
39.752 21 1 -75.00 -15.00 -60.00 -75.00 -15.00 -60.00 -89.81 -23.29 26.45
42.113 22 5 25.00 -45.00 -20.00 25.00 -45.00 -20.00 -5.65 -86.87 -23.42
44.704 23 4 -25.00 45.00 20.00 -25.00 45.00 20.00 -50.88 15.95 26.09
46.528 24 2 25.00 15.00 60.00 25.00 15.00 60.00 -8.94 6.32 53.31
48.504 25 5 25.00 -45.00 -20.00 25.00 -45.00 -20.00 12.59 -39.50 43.70
51.761 26 2 25.00 15.00 60.00 25.00 15.00 60.00 17.73 1.33 56.58
53.921 27 6 -75.00 15.00 20.00 -75.00 15.00 20.00 -47.51 1.87 63.02
57.481 28 4 -25.00 45.00 20.00 -25.00 45.00 20.00 -42.89 24.48 51.75
63.593 29 1 -75.00 -15.00 -60.00 -75.00 -15.00 -60.00 -87.25 -29.92 -63.05
65.321 30 7 75.00 -45.00 -60.00 75.00 -45.00 -60.00 39.61 -60.21 -51.08
67.098 31 8 -25.00 -15.00 60.00 -25.00 -15.00 60.00 -20.51 -22.62 67.98
69.465 32 3 75.00 45.00 -20.00 75.00 45.00 -20.00 60.35 36.80 0.06
71.122 33 6 -75.00 15.00 20.00 -75.00 15.00 20.00 -82.91 7.11 38.10
73.242 34 7 75.00 -45.00 -60.00 75.00 -45.00 -60.00 53.44 -68.11 -53.16
74.858 35 8 -25.00 -15.00 60.00 -25.00 -15.00 60.00 -22.30 -27.89 67.21
76.338 36 3 75.00 45.00 -20.00 75.00 45.00 -20.00 58.70 35.28 -20.36
77.834 37 4 -25.00 45.00 20.00 -25.00 45.00 20.00 -26.20 25.76 56.00
79.146 38 1 -75.00 -15.00 -60.00 -75.00 -15.00 -60.00 -86.81 -39.52 -36.50
80.458 39 5 25.00 -45.00 -20.00 25.00 -45.00 -20.00 2.02 -74.71 7.78
81.786 40 2 25.00 15.00 60.00 25.00 15.00 60.00 11.34 1.19 76.01
83.218 41 5 25.00 -45.00 -20.00 25.00 -45.00 -20.00 13.39 -67.37 -3.87
84.146 42 7 75.00 -45.00 -60.00 75.00 -45.00 -60.00 53.75 -61.85 -29.47
85.715 43 6 -75.00 15.00 20.00 -75.00 15.00 20.00 -83.43 -0.07 65.21
87.107 44 1 -75.00 -15.00 -60.00 -75.00 -15.00 -60.00 -82.49 -43.86 -9.08
88.627 45 4 -25.00 45.00 20.00 -25.00 45.00 20.00 -38.42 30.14 47.55
89.915 46 8 -25.00 -15.00 60.00 -25.00 -15.00 60.00 -28.58 -45.32 90.48
91.403 47 3 75.00 45.00 -20.00 75.00 45.00 -20.00 58.54 24.00 30.48
92.499 48 2 25.00 15.00 60.00 25.00 15.00 60.00 34.95 -5.76 91.11
93.531 49 3 75.00 45.00 -20.00 75.00 45.00 -20.00 75.85 23.45 33.31
95.739 50 8 -25.00 -15.00 60.00 -25.00 -15.00 60.00 -27.35 -52.76 124.33
97.851 51 7 75.00 -45.00 -60.00 75.00 -45.00 -60.00 56.25 -94.86 20.42
99.147 52 2 25.00 15.00 60.00 25.00 15.00 60.00 27.19 -12.32 102.66
100.883 53 1 -75.00 -15.00 -60.00 -75.00 -15.00 -60.00 -68.38 -44.81 31.14
102.035 54 5 25.00 -45.00 -20.00 25.00 -45.00 -20.00 17.38 -84.84 27.03
103.316 55 4 -25.00 45.00 20.00 -25.00 45.00 20.00 -22.58 20.68 83.00
104.412 56 6 -75.00 15.00 20.00 -75.00 15.00 20.00 -72.12 -13.55 68.04
105.484 57 8 -25.00 -15.00 60.00 -25.00 -15.00 60.00 -28.44 -50.39 105.13
106.532 58 7 75.00 -45.00 -60.00 75.00 -45.00 -60.00 38.62 -93.72 39.83
107.596 59 5 25.00 -45.00 -20.00 25.00 -45.00 -20.00 8.12 -84.85 55.75
109.528 60 2 25.00 15.00 60.00 25.00 15.00 60.00 10.50 -4.44 122.07
111.284 61 1 -75.00 -15.00 -60.00 -75.00 -15.00 -60.00 -91.31 -35.86 48.48
113.124 62 3 75.00 45.00 -20.00 75.00 45.00 -20.00 53.77 28.41 78.63
114.420 63 6 -75.00 15.00 20.00 -75.00 15.00 20.00 -75.07 -2.34 87.30
116.000 64 4 -25.00 45.00 20.00 -25.00 45.00 20.00 -26.54 23.91 107.91
117.644 65 5 25.00 -45.00 -20.00 25.00 -45.00 -20.00 13.72 -74.79 26.27
119.461 66 2 25.00 15.00 60.00 25.00 15.00 60.00 14.49 -4.88 118.73
120.429 67 8 -25.00 -15.00 60.00 -25.00 -15.00 60.00 -27.50 -32.96 97.24
121.685 68 4 -25.00 45.00 20.00 -25.00 45.00 20.00 -31.60 26.23 63.92
122.949 69 3 75.00 45.00 -20.00 75.00 45.00 -20.00 55.86 21.54 37.38
124.621 70 1 -75.00 -15.00 -60.00 -75.00 -15.00 -60.00 -86.73 -26.51 -22.93
125.777 71 6 -75.00 15.00 20.00 -75.00 15.00 20.00 -75.90 0.54 76.86
127.469 72 7 75.00 -45.00 -60.00 75.00 -45.00 -60.00 51.06 -73.73 -38.72
128.741 73 3 75.00 45.00 -20.00 75.00 45.00 -20.00 64.58 38.18 30.12
130.141 74 1 -75.00 -15.00 -60.00 -75.00 -15.00 -60.00 -80.66 -40.88 -27.00
131.714 75 2 25.00 15.00 60.00 25.00 15.00 60.00 22.48 -0.02 109.45
132.701 76 8 -25.00 -15.00 60.00 -25.00 -15.00 60.00 -29.17 -34.21 95.94
133.645 77 4 -25.00 45.00 20.00 -25.00 45.00 20.00 -29.01 28.53 93.33
135.614 78 5 25.00 -45.00 -20.00 25.00 -45.00 -20.00 0.85 -72.73 -15.28
137.118 79 6 -75.00 15.00 20.00 -75.00 15.00 20.00 -83.62 -2.16 75.29
138.718 80 7 75.00 -45.00 -60.00 75.00 -45.00 -60.00 50.79 -97.02 -61.66
140.350 81 6 -75.00 15.00 20.00 -75.00 15.00 20.00 -73.57 -1.58 82.95
141.414 82 4 -25.00 45.00 20.00 -25.00 45.00 20.00 -32.63 28.72 89.13
142.518 83 8 -25.00 -15.00 60.00 -25.00 -15.00 60.00 -29.82 -34.00 118.53
144.110 84 7 75.00 -45.00 -60.00 75.00 -45.00 -60.00 56.12 -103.13 -40.89
145.462 85 2 25.00 15.00 60.00 25.00 15.00 60.00 17.40 -5.52 103.20
146.814 86 3 75.00 45.00 -20.00 75.00 45.00 -20.00 61.72 30.64 34.69
148.110 87 1 -75.00 -15.00 -60.00 -75.00 -15.00 -60.00 -69.80 -24.64 29.92
149.342 88 5 25.00 -45.00 -20.00 25.00 -45.00 -20.00 8.58 -79.65 60.40
150.486 89 6 -75.00 15.00 20.00 -75.00 15.00 20.00 -73.63 -8.42 82.59
151.807 90 8 -25.00 -15.00 60.00 -25.00 -15.00 60.00 -26.56 -29.87 125.90
153.303 91 7 75.00 -45.00 -60.00 75.00 -45.00 -60.00 53.83 -87.99 -24.33
154.471 92 3 75.00 45.00 -20.00 75.00 45.00 -20.00 59.54 27.74 59.51
155.519 93 4 -25.00 45.00 20.00 -25.00 45.00 20.00 -26.51 29.11 73.12
156.543 94 2 25.00 15.00 60.00 25.00 15.00 60.00 22.76 -14.04 99.99
157.783 95 5 25.00 -45.00 -20.00 25.00 -45.00 -20.00 2.91 -84.33 -9.55
158.975 96 1 -75.00 -15.00 -60.00 -75.00 -15.00 -60.00 -89.17 -43.37 13.68
160.631 97 2 25.00 15.00 60.00 25.00 15.00 60.00 13.49 -6.14 119.90
161.975 98 5 25.00 -45.00 -20.00 25.00 -45.00 -20.00 3.64 -91.66 -5.92
163.103 99 3 75.00 45.00 -20.00 75.00 45.00 -20.00 55.88 18.62 34.42
164.511 100 8 -25.00 -15.00 60.00 -25.00 -15.00 60.00 -44.88 -31.93 112.52
165.679 101 4 -25.00 45.00 20.00 -25.00 45.00 20.00 -34.71 26.52 70.28
166.680 102 6 -75.00 15.00 20.00 -75.00 15.00 20.00 -79.39 -7.76 61.10
168.240 103 7 75.00 -45.00 -60.00 75.00 -45.00 -60.00 53.17 -99.28 -53.06
169.624 104 1 -75.00 -15.00 -60.00 -75.00 -15.00 -60.00 -78.63 -37.97 24.28
170.616 105 6 -75.00 15.00 20.00 -75.00 15.00 20.00 -75.19 -2.94 83.32
172.248 106 7 75.00 -45.00 -60.00 75.00 -45.00 -60.00 47.19 -91.30 -42.89
173.568 107 8 -25.00 -15.00 60.00 -25.00 -15.00 60.00 -28.05 -22.81 128.28
174.720 108 4 -25.00 45.00 20.00 -25.00 45.00 20.00 -29.10 38.72 74.99
175.944 109 1 -75.00 -15.00 -60.00 -75.00 -15.00 -60.00 -79.80 -27.09 3.23
177.884 110 2 25.00 15.00 60.00 25.00 15.00 60.00 38.57 3.51 102.71
178.888 111 3 75.00 45.00 -20.00 75.00 45.00 -20.00 57.11 25.09 54.22
180.440 112 5 25.00 -45.00 -20.00 25.00 -45.00 -20.00 9.78 -67.21 -2.04
181.736 113 1 -75.00 -15.00 -60.00 -75.00 -15.00 -60.00 -84.22 -37.16 -14.77
183.128 114 7 75.00 -45.00 -60.00 75.00 -45.00 -60.00 51.96 -78.07 -33.83
184.336 115 5 25.00 -45.00 -20.00 25.00 -45.00 -20.00 10.11 -60.59 35.90
185.725 116 4 -25.00 45.00 20.00 -25.00 45.00 20.00 -27.66 34.01 92.86
186.617 117 6 -75.00 15.00 20.00 -75.00 15.00 20.00 -85.45 -0.63 49.83
187.913 118 2 25.00 15.00 60.00 25.00 15.00 60.00 22.33 0.51 85.25
188.977 119 8 -25.00 -15.00 60.00 -25.00 -15.00 60.00 -42.69 -31.97 81.99
190.945 120 3 75.00 45.00 -20.00 75.00 45.00 -20.00 69.19 34.58 14.75
192.353 121 7 75.00 -45.00 -60.00 75.00 -45.00 -60.00 65.13 -76.74 -52.76
193.993 122 8 -25.00 -15.00 60.00 -25.00 -15.00 60.00 -37.19 -21.04 116.77
195.393 123 6 -75.00 15.00 20.00 -75.00 15.00 20.00 -90.03 6.63 65.63
196.649 124 4 -25.00 45.00 20.00 -25.00 45.00 20.00 -33.24 38.67 56.97
198.129 125 1 -75.00 -15.00 -60.00 -75.00 -15.00 -60.00 -99.17 -33.43 -45.25
199.385 126 5 25.00 -45.00 -20.00 25.00 -45.00 -20.00 6.89 -68.39 6.47
200.706 127 2 25.00 15.00 60.00 25.00 15.00 60.00 11.38 14.33 109.19
202.065 128 3 75.00 45.00 -20.00 75.00 45.00 -20.00 53.68 36.74 14.05
203.242 129 8 -25.00 -15.00 60.00 -25.00 -15.00 60.00 -41.85 -27.14 87.05
204.146 130 6 -75.00 15.00 20.00 -75.00 15.00 20.00 -84.37 -3.19 60.79
205.530 131 1 -75.00 -15.00 -60.00 -75.00 -15.00 -60.00 -121.04 -30.87 -54.43
207.050 132 2 25.00 15.00 60.00 25.00 15.00 60.00 6.33 5.96 84.94
208.186 133 3 75.00 45.00 -20.00 75.00 45.00 -20.00 53.18 33.06 5.20
209.514 134 5 25.00 -45.00 -20.00 25.00 -45.00 -20.00 11.70 -44.65 -3.76
210.626 135 7 75.00 -45.00 -60.00 75.00 -45.00 -60.00 65.11 -38.20 -39.23
212.050 136 4 -25.00 45.00 20.00 -25.00 45.00 20.00 -29.61 44.46 74.40
213.066 137 6 -75.00 15.00 20.00 -75.00 15.00 20.00 -81.58 11.04 54.83
214.018 138 4 -25.00 45.00 20.00 -25.00 45.00 20.00 -37.96 38.82 56.26
215.304 139 1 -75.00 -15.00 -60.00 -75.00 -15.00 -60.00 -96.39 -34.41 -28.59
216.538 140 5 25.00 -45.00 -20.00 25.00 -45.00 -20.00 1.12 -58.94 13.26
217.466 141 7 75.00 -45.00 -60.00 75.00 -45.00 -60.00 64.52 -47.41 -7.54
218.546 142 3 75.00 45.00 -20.00 75.00 45.00 -20.00 67.94 31.30 2.58
219.808 143 8 -25.00 -15.00 60.00 -25.00 -15.00 60.00 -33.62 -26.19 90.28
223.200 144 2 25.00 15.00 60.00 25.00 15.00 60.00 8.73 4.21 94.41
224.632 145 3 75.00 45.00 -20.00 75.00 45.00 -20.00 55.56 27.03 70.92
226.640 146 7 75.00 -45.00 -60.00 75.00 -45.00 -60.00 76.89 16.18 -30.65
232.024 147 2 25.00 15.00 60.00 25.00 15.00 60.00 10.23 6.18 102.29
233.656 148 1 -75.00 -15.00 -60.00 -75.00 -15.00 -60.00 -97.22 -23.09 -40.04
234.993 149 5 25.00 -45.00 -20.00 25.00 -45.00 -20.00 9.75 -64.62 3.86
236.192 150 6 -75.00 15.00 20.00 -75.00 15.00 20.00 -83.90 -2.88 69.36
237.288 151 8 -25.00 -15.00 60.00 -25.00 -15.00 60.00 -28.40 -37.20 93.71
238.648 152 4 -25.00 45.00 20.00 -25.00 45.00 20.00 -34.98 35.98 31.45
240.432 153 7 75.00 -45.00 -60.00 75.00 -45.00 -60.00 71.15 -69.19 -51.29
241.872 154 4 -25.00 45.00 20.00 -25.00 45.00 20.00 -25.47 31.32 85.75
243.216 155 3 75.00 45.00 -20.00 75.00 45.00 -20.00 59.73 26.71 20.97
244.544 156 5 25.00 -45.00 -20.00 25.00 -45.00 -20.00 15.74 -59.03 -9.35
245.937 157 8 -25.00 -15.00 60.00 -25.00 -15.00 60.00 -37.88 -24.99 109.79
247.121 158 2 25.00 15.00 60.00 25.00 15.00 60.00 14.28 8.48 70.05
248.273 159 6 -75.00 15.00 20.00 -75.00 15.00 20.00 -86.08 2.49 34.98
249.321 160 1 -75.00 -15.00 -60.00 -75.00 -15.00 -60.00 -95.77 -23.21 -47.56
