# Supplementary material for: Correcting for Visuo-Haptic Biases in 3D Haptic Guidance
Source: PLoS One. 2016 Jul 20;11(7):e0158709. doi: 10.1371/journal.pone.0158709 (PMC4954687; doi:10.1371/journal.pone.0158709)
Supplement: S2 File — Filenames indicate the participant (‘pp*’) and the condition (‘cond*’). Condition 1 is condition VA, condition 2 is condition VS, condition 3 is condition VS+H, and condition 4 is condition VO+H. (ZIP) [file pone.0158709.s002.zip › S2_Files/S2_pp1_cond1_opto.txt]

time trial target real_target_x real_target_y real_target_z visible_target_x visible_target_y visible_target_z x y z
31.050 0 0 500.00 500.00 500.00 500.00 500.00 500.00 -2.23 57.80 -54.11
36.507 1 7 75.00 -45.00 -60.00 75.00 -45.00 -60.00 68.69 -83.44 -70.69
43.531 2 1 -75.00 -15.00 -60.00 -75.00 -15.00 -60.00 -82.00 -37.43 -59.43
47.251 3 2 25.00 15.00 60.00 25.00 15.00 60.00 22.56 -23.45 10.88
50.388 4 6 -75.00 15.00 20.00 -75.00 15.00 20.00 -88.74 -21.12 -8.16
54.113 5 3 75.00 45.00 -20.00 75.00 45.00 -20.00 60.63 15.49 -16.96
56.684 6 4 -25.00 45.00 20.00 -25.00 45.00 20.00 -32.60 12.67 -1.67
61.066 7 8 -25.00 -15.00 60.00 -25.00 -15.00 60.00 -40.59 -40.91 1.88
64.657 8 5 25.00 -45.00 -20.00 25.00 -45.00 -20.00 15.45 -81.87 -48.48
69.250 9 6 -75.00 15.00 20.00 -69.50 29.45 31.26 -78.82 -4.05 3.25
73.098 10 5 25.00 -45.00 -20.00 28.82 -30.25 -8.61 12.77 -79.79 -55.40
76.578 11 8 -25.00 -15.00 60.00 -18.77 -4.64 83.25 -18.27 -51.96 13.18
79.763 12 2 25.00 15.00 60.00 25.97 30.38 79.65 21.64 -11.16 7.02
83.674 13 3 75.00 45.00 -20.00 80.75 56.80 -21.22 91.47 24.90 -44.90
87.058 14 1 -75.00 -15.00 -60.00 -72.20 -6.03 -60.23 -68.59 -38.10 -61.93
90.419 15 7 75.00 -45.00 -60.00 77.52 -29.62 -55.72 73.18 -52.03 -79.86
93.219 16 4 -25.00 45.00 20.00 -21.96 57.93 28.67 -20.07 26.41 -17.11
95.547 17 3 75.00 45.00 -20.00 74.16 64.84 -11.26 71.85 26.87 -50.02
98.459 18 1 -75.00 -15.00 -60.00 -74.76 3.21 -59.45 -85.90 -24.21 -55.99
102.131 19 2 25.00 15.00 60.00 27.32 40.84 100.84 25.91 13.07 15.48
104.356 20 4 -25.00 45.00 20.00 -23.93 65.37 43.51 -26.09 35.41 -8.55
106.539 21 7 75.00 -45.00 -60.00 78.25 -26.81 -47.78 70.51 -58.65 -64.40
109.244 22 6 -75.00 15.00 20.00 -67.98 37.07 37.96 -76.40 16.42 9.33
112.196 23 5 25.00 -45.00 -20.00 33.71 -16.34 5.55 24.21 -43.11 -52.86
114.276 24 8 -25.00 -15.00 60.00 -21.46 10.15 101.98 -25.83 -10.28 33.82
116.724 25 5 25.00 -45.00 -20.00 34.03 -17.09 18.69 23.58 -38.69 -49.39
120.148 26 2 25.00 15.00 60.00 26.96 41.62 118.64 24.35 14.63 40.22
122.924 27 6 -75.00 15.00 20.00 -67.42 36.50 42.23 -70.34 3.40 2.20
125.013 28 4 -25.00 45.00 20.00 -23.50 69.21 54.93 -39.45 36.91 12.83
128.157 29 7 75.00 -45.00 -60.00 80.05 -21.35 -46.02 50.41 -40.32 -49.98
131.613 30 1 -75.00 -15.00 -60.00 -70.40 6.90 -61.06 -73.54 -3.51 -34.90
134.077 31 8 -25.00 -15.00 60.00 -21.13 8.26 112.45 -19.71 -15.42 47.81
136.709 32 3 75.00 45.00 -20.00 75.42 72.10 0.75 59.38 43.82 -12.70
139.045 33 7 75.00 -45.00 -60.00 89.89 -23.23 -50.03 73.93 -34.93 -35.43
141.662 34 1 -75.00 -15.00 -60.00 -70.99 2.30 -71.10 -68.50 -1.15 -46.34
144.414 35 3 75.00 45.00 -20.00 81.67 72.57 -2.17 62.28 47.97 -21.62
146.518 36 2 25.00 15.00 60.00 27.22 41.77 126.56 25.93 17.27 36.91
149.118 37 6 -75.00 15.00 20.00 -69.28 41.14 49.35 -93.72 16.80 1.22
151.606 38 5 25.00 -45.00 -20.00 34.60 -19.62 30.45 19.25 -38.74 -34.51
153.719 39 8 -25.00 -15.00 60.00 -23.24 8.43 117.32 -30.81 -10.09 45.81
155.950 40 4 -25.00 45.00 20.00 -17.72 72.44 57.80 -25.28 54.79 -21.42
157.935 41 6 -75.00 15.00 20.00 -61.79 40.42 56.86 -74.35 19.34 -11.32
160.471 42 7 75.00 -45.00 -60.00 90.32 -27.25 -59.86 71.14 -38.74 -64.25
163.199 43 5 25.00 -45.00 -20.00 36.90 -22.12 36.26 35.72 -42.71 -0.12
164.855 44 4 -25.00 45.00 20.00 -17.61 68.53 74.37 -15.52 48.03 30.68
167.615 45 1 -75.00 -15.00 -60.00 -73.59 -3.24 -76.56 -72.13 -30.93 -79.43
169.951 46 2 25.00 15.00 60.00 26.84 40.86 135.79 23.41 16.54 46.17
171.992 47 3 75.00 45.00 -20.00 86.75 71.38 -1.53 64.61 44.55 -48.46
174.064 48 8 -25.00 -15.00 60.00 -20.92 6.47 123.00 -31.65 -17.71 57.16
176.752 49 3 75.00 45.00 -20.00 90.91 71.56 9.86 73.13 51.50 -53.83
179.352 50 2 25.00 15.00 60.00 27.48 40.24 141.33 21.49 18.95 48.19
182.264 51 7 75.00 -45.00 -60.00 91.86 -29.76 -58.16 78.60 -47.21 -72.86
184.696 52 4 -25.00 45.00 20.00 -21.40 67.31 70.10 -18.22 50.97 39.12
186.929 53 1 -75.00 -15.00 -60.00 -74.73 3.13 -68.79 -64.95 -18.22 -50.17
189.137 54 8 -25.00 -15.00 60.00 -18.26 7.55 124.13 -15.94 -8.66 51.63
190.993 55 5 25.00 -45.00 -20.00 32.61 -23.04 28.30 21.63 -39.28 -25.72
192.889 56 6 -75.00 15.00 20.00 -62.05 38.68 69.39 -64.56 26.46 50.12
194.377 57 8 -25.00 -15.00 60.00 -21.88 5.02 127.48 -20.28 -9.38 59.05
196.369 58 2 25.00 15.00 60.00 28.88 38.66 146.05 22.88 20.47 68.27
199.393 59 7 75.00 -45.00 -60.00 90.42 -28.87 -53.01 72.79 -31.53 -41.66
201.673 60 5 25.00 -45.00 -20.00 33.96 -25.33 30.59 35.05 -31.60 -4.11
204.450 61 1 -75.00 -15.00 -60.00 -78.75 4.42 -72.72 -78.41 4.45 -78.57
206.586 62 6 -75.00 15.00 20.00 -66.23 34.09 57.34 -76.32 23.38 -14.88
209.986 63 3 75.00 45.00 -20.00 91.66 68.95 23.39 75.02 51.14 -24.36
212.114 64 4 -25.00 45.00 20.00 -24.11 64.93 62.45 -44.90 58.80 -0.61
214.842 65 8 -25.00 -15.00 60.00 -23.77 2.77 127.86 -35.57 -21.58 31.75
216.843 66 2 25.00 15.00 60.00 29.73 36.48 142.74 17.71 29.61 55.70
218.811 67 4 -25.00 45.00 20.00 -16.15 59.40 70.70 -30.19 61.60 7.18
220.995 68 6 -75.00 15.00 20.00 -65.70 30.74 71.29 -78.49 24.19 22.94
223.899 69 7 75.00 -45.00 -60.00 91.30 -34.26 -60.35 64.51 -26.57 -20.21
226.259 70 1 -75.00 -15.00 -60.00 -77.39 -3.36 -65.29 -95.22 3.08 -9.46
228.996 71 3 75.00 45.00 -20.00 91.65 66.50 25.13 75.10 58.86 -9.84
231.003 72 5 25.00 -45.00 -20.00 29.94 -30.68 24.23 32.81 -27.65 -27.01
233.034 73 4 -25.00 45.00 20.00 -14.08 52.77 75.82 -11.27 51.28 26.57
235.037 74 3 75.00 45.00 -20.00 91.61 60.95 21.07 89.27 54.12 -25.65
237.994 75 1 -75.00 -15.00 -60.00 -69.30 -10.59 -85.51 -96.12 -28.69 -61.40
240.616 76 8 -25.00 -15.00 60.00 -19.54 5.40 139.16 -30.54 -11.42 74.39
243.556 77 7 75.00 -45.00 -60.00 95.50 -41.63 -76.26 70.41 -49.67 -66.60
246.204 78 6 -75.00 15.00 20.00 -64.31 27.07 70.11 -73.21 19.07 50.21
248.949 79 5 25.00 -45.00 -20.00 26.81 -37.63 27.04 13.70 -48.66 -9.77
251.661 80 2 25.00 15.00 60.00 32.65 30.63 144.46 33.04 22.56 73.86
254.938 81 6 -75.00 15.00 20.00 -65.02 25.44 58.03 -73.81 19.49 29.11
257.106 82 2 25.00 15.00 60.00 29.43 27.61 138.92 21.98 24.68 76.70
258.939 83 8 -25.00 -15.00 60.00 -17.33 3.97 133.41 -28.94 -1.21 47.77
261.235 84 1 -75.00 -15.00 -60.00 -60.85 -5.11 -84.95 -71.64 -8.99 -47.93
270.643 85 5 25.00 -45.00 -20.00 31.33 -36.16 22.95 12.79 -34.06 -9.41
275.396 86 7 75.00 -45.00 -60.00 97.33 -39.77 -73.62 78.85 -49.73 -97.96
278.531 87 4 -25.00 45.00 20.00 -19.57 50.25 73.20 -15.14 38.12 15.85
281.315 88 3 75.00 45.00 -20.00 85.90 57.30 23.33 86.11 33.48 -39.10
284.020 89 2 25.00 15.00 60.00 30.64 23.73 132.23 40.63 11.07 48.55
287.484 90 1 -75.00 -15.00 -60.00 -62.19 -7.52 -89.78 -55.79 -18.51 -74.45
289.963 91 7 75.00 -45.00 -60.00 95.79 -37.87 -58.44 89.39 -43.85 -66.45
292.369 92 3 75.00 45.00 -20.00 81.46 61.91 30.97 73.37 54.34 -0.04
294.732 93 4 -25.00 45.00 20.00 -23.51 53.01 74.85 -31.69 44.82 37.02
297.132 94 5 25.00 -45.00 -20.00 36.22 -40.54 18.71 26.62 -49.14 -38.64
299.317 95 6 -75.00 15.00 20.00 -65.50 23.64 54.39 -73.60 25.96 43.71
301.468 96 8 -25.00 -15.00 60.00 -15.75 -1.55 138.30 -20.66 -11.91 73.05
303.700 97 5 25.00 -45.00 -20.00 35.57 -38.88 26.17 34.85 -40.52 -23.62
305.660 98 6 -75.00 15.00 20.00 -66.06 19.26 44.90 -75.86 31.55 47.86
307.788 99 3 75.00 45.00 -20.00 82.11 58.17 22.99 66.54 52.55 -4.56
310.605 100 4 -25.00 45.00 20.00 -20.83 53.08 68.05 -35.43 44.32 17.20
312.941 101 7 75.00 -45.00 -60.00 90.03 -38.34 -55.86 74.66 -41.11 -59.02
315.221 102 2 25.00 15.00 60.00 24.39 25.31 136.81 35.29 16.44 41.25
317.973 103 1 -75.00 -15.00 -60.00 -69.88 -6.11 -84.00 -76.50 -20.69 -69.05
320.389 104 8 -25.00 -15.00 60.00 -17.49 -2.78 133.08 -28.16 -14.87 62.31
323.253 105 5 25.00 -45.00 -20.00 31.63 -40.67 27.62 23.95 -54.92 -42.33
325.582 106 4 -25.00 45.00 20.00 -16.66 53.35 69.17 -24.01 43.82 17.61
328.246 107 1 -75.00 -15.00 -60.00 -69.28 -3.84 -80.38 -79.29 -17.39 -61.18
331.046 108 2 25.00 15.00 60.00 20.27 24.73 144.31 20.83 10.90 45.47
333.110 109 8 -25.00 -15.00 60.00 -16.23 -2.84 132.16 -23.08 -16.96 50.24
336.870 110 7 75.00 -45.00 -60.00 90.17 -39.89 -56.25 72.02 -51.50 -61.69
339.270 111 6 -75.00 15.00 20.00 -65.71 12.63 33.76 -67.29 3.71 7.43
341.447 112 3 75.00 45.00 -20.00 85.50 55.16 16.81 73.52 45.00 -3.09
343.503 113 4 -25.00 45.00 20.00 -17.06 53.82 70.13 -25.34 42.13 34.31
346.407 114 5 25.00 -45.00 -20.00 32.05 -36.70 36.55 23.11 -44.28 -11.83
348.359 115 1 -75.00 -15.00 -60.00 -67.56 -2.88 -79.90 -78.24 12.29 -66.81
353.239 116 7 75.00 -45.00 -60.00 91.36 -37.29 -55.58 75.00 -41.51 -72.85
355.688 117 3 75.00 45.00 -20.00 86.09 55.16 10.05 80.03 57.73 -9.36
357.864 118 8 -25.00 -15.00 60.00 -17.00 -2.05 136.06 -15.82 -10.08 55.78
360.600 119 6 -75.00 15.00 20.00 -68.80 17.15 38.79 -62.60 11.49 -22.74
363.048 120 2 25.00 15.00 60.00 21.94 26.37 150.13 33.03 15.72 70.11
364.984 121 6 -75.00 15.00 20.00 -73.76 18.56 55.89 -75.79 15.91 15.67
367.289 122 8 -25.00 -15.00 60.00 -20.67 -4.02 137.75 -19.57 -6.39 82.94
369.704 123 5 25.00 -45.00 -20.00 32.80 -36.99 33.28 21.52 -37.04 -24.89
372.497 124 3 75.00 45.00 -20.00 84.08 50.06 5.79 70.96 40.03 -55.95
375.561 125 4 -25.00 45.00 20.00 -16.92 54.97 64.40 -22.88 46.31 5.94
377.849 126 1 -75.00 -15.00 -60.00 -66.26 -13.80 -77.18 -74.39 -24.65 -86.06
380.553 127 2 25.00 15.00 60.00 18.72 26.08 146.08 24.08 25.74 59.62
384.409 128 7 75.00 -45.00 -60.00 91.36 -38.68 -50.44 79.54 -43.25 -94.60
387.122 129 6 -75.00 15.00 20.00 -73.44 18.20 57.62 -69.47 14.30 52.44
389.130 130 4 -25.00 45.00 20.00 -17.77 54.45 70.03 -34.08 47.58 15.99
391.610 131 1 -75.00 -15.00 -60.00 -66.51 -9.94 -66.76 -76.49 -25.97 -56.29
394.498 132 7 75.00 -45.00 -60.00 89.54 -39.38 -36.60 76.19 -51.27 -79.01
396.274 133 5 25.00 -45.00 -20.00 34.19 -40.18 35.24 32.29 -52.70 -22.39
398.226 134 2 25.00 15.00 60.00 19.09 21.79 146.24 22.58 16.88 65.40
400.275 135 8 -25.00 -15.00 60.00 -22.84 -7.46 128.58 -38.28 -26.16 40.93
402.987 136 3 75.00 45.00 -20.00 85.69 52.05 20.17 72.04 36.41 -46.40
405.475 137 2 25.00 15.00 60.00 20.06 21.04 144.08 19.31 6.02 46.10
407.899 138 3 75.00 45.00 -20.00 86.87 55.48 30.73 75.45 37.35 -59.55
410.633 139 6 -75.00 15.00 20.00 -75.65 18.47 44.64 -76.43 -6.33 8.54
413.531 140 7 75.00 -45.00 -60.00 89.07 -36.87 -28.99 74.49 -57.96 -88.92
416.091 141 1 -75.00 -15.00 -60.00 -65.91 -5.55 -68.24 -72.47 -19.12 -44.07
418.132 142 8 -25.00 -15.00 60.00 -17.53 -3.00 136.20 -27.73 -27.52 58.32
420.748 143 4 -25.00 45.00 20.00 -14.14 53.41 71.63 -20.38 35.48 18.38
422.876 144 5 25.00 -45.00 -20.00 31.27 -37.10 36.19 11.56 -55.90 -28.76
425.124 145 1 -75.00 -15.00 -60.00 -66.92 -3.90 -74.61 -73.06 -12.84 -59.23
427.700 146 7 75.00 -45.00 -60.00 89.27 -31.69 -17.42 77.40 -41.44 -37.79
429.621 147 2 25.00 15.00 60.00 22.34 24.63 149.64 29.64 9.33 52.89
431.581 148 5 25.00 -45.00 -20.00 36.65 -32.74 39.70 36.52 -54.71 -40.29
433.389 149 3 75.00 45.00 -20.00 86.69 58.55 46.55 89.94 35.81 -22.21
435.845 150 6 -75.00 15.00 20.00 -75.08 27.01 49.23 -72.48 12.49 15.23
437.597 151 8 -25.00 -15.00 60.00 -16.43 2.01 136.88 -23.97 -12.52 57.45
439.221 152 4 -25.00 45.00 20.00 -15.99 57.22 72.28 -23.86 45.42 12.26
440.901 153 3 75.00 45.00 -20.00 80.72 62.22 47.43 63.64 51.63 -7.02
443.133 154 6 -75.00 15.00 20.00 -76.09 28.01 51.13 -70.90 17.30 30.14
445.443 155 5 25.00 -45.00 -20.00 32.04 -28.85 47.81 9.30 -39.52 -25.39
447.214 156 7 75.00 -45.00 -60.00 88.31 -33.12 -26.31 63.43 -37.79 -67.98
449.723 157 2 25.00 15.00 60.00 20.48 26.90 152.48 37.31 17.67 77.20
451.699 158 4 -25.00 45.00 20.00 -16.44 57.05 75.38 -13.61 45.45 7.76
453.835 159 1 -75.00 -15.00 -60.00 -67.70 -4.76 -74.92 -66.28 -36.84 -75.45
456.892 160 8 -25.00 -15.00 60.00 -16.85 1.02 137.89 -12.18 -11.35 65.26
