# Supplementary material for: Correcting for Visuo-Haptic Biases in 3D Haptic Guidance
Source: PLoS One. 2016 Jul 20;11(7):e0158709. doi: 10.1371/journal.pone.0158709 (PMC4954687; doi:10.1371/journal.pone.0158709)
Supplement: S2 File — Filenames indicate the participant (‘pp*’) and the condition (‘cond*’). Condition 1 is condition VA, condition 2 is condition VS, condition 3 is condition VS+H, and condition 4 is condition VO+H. (ZIP) [file pone.0158709.s002.zip › S2_Files/S2_pp1_cond2_opto.txt]

time trial target real_target_x real_target_y real_target_z visible_target_x visible_target_y visible_target_z x y z
11.548 0 0 500.00 500.00 500.00 500.00 500.00 500.00 -2.02 57.52 -53.81
14.787 1 1 -66.31 -6.34 -78.07 -66.31 -6.34 -78.07 -93.70 -21.41 -73.57
17.083 2 5 33.38 -36.88 32.42 33.38 -36.88 32.42 20.88 -59.31 -8.80
19.587 3 7 91.22 -37.29 -45.95 91.22 -37.29 -45.95 63.86 -44.08 -68.21
22.044 4 4 -17.89 54.06 70.91 -17.89 54.06 70.91 -39.51 40.29 27.43
23.748 5 8 -17.81 -1.67 135.03 -17.81 -1.67 135.03 -35.20 -18.77 79.07
25.260 6 2 22.74 24.82 144.09 22.74 24.82 144.09 6.36 9.13 60.16
27.084 7 6 -70.51 20.84 48.84 -70.51 20.84 48.84 -96.48 13.17 11.85
29.372 8 3 84.51 56.61 25.48 84.51 56.61 25.48 72.38 58.61 -27.88
31.692 9 8 -17.81 -1.67 135.03 -17.81 -1.67 135.03 -26.47 -15.44 79.21
33.532 10 4 -17.89 54.06 70.91 -17.89 54.06 70.91 -37.87 50.47 9.12
35.468 11 1 -66.31 -6.34 -78.07 -66.31 -6.34 -78.07 -88.74 -4.70 -61.99
38.597 12 6 -70.51 20.84 48.84 -70.51 20.84 48.84 -87.44 13.90 -1.22
40.493 13 2 22.74 24.82 144.09 22.74 24.82 144.09 4.88 3.73 52.75
43.093 14 7 91.22 -37.29 -45.95 91.22 -37.29 -45.95 55.77 -62.94 -84.22
45.229 15 5 33.38 -36.88 32.42 33.38 -36.88 32.42 22.76 -57.76 -19.94
46.869 16 3 84.51 56.61 25.48 84.51 56.61 25.48 64.75 30.92 -32.60
48.837 17 6 -70.51 20.84 48.84 -70.51 20.84 48.84 -90.89 -3.06 11.24
50.646 18 8 -17.81 -1.67 135.03 -17.81 -1.67 135.03 -29.41 -22.72 57.48
52.406 19 1 -66.31 -6.34 -78.07 -66.31 -6.34 -78.07 -88.03 -25.79 -68.89
54.718 20 2 22.74 24.82 144.09 22.74 24.82 144.09 5.26 -0.48 31.25
56.542 21 3 84.51 56.61 25.48 84.51 56.61 25.48 56.64 41.93 -38.34
58.782 22 7 91.22 -37.29 -45.95 91.22 -37.29 -45.95 65.43 -65.06 -104.55
60.686 23 5 33.38 -36.88 32.42 33.38 -36.88 32.42 18.06 -61.90 -25.40
62.822 24 4 -17.89 54.06 70.91 -17.89 54.06 70.91 -34.77 45.85 8.64
64.878 25 2 22.74 24.82 144.09 22.74 24.82 144.09 11.89 2.39 40.13
67.671 26 7 91.22 -37.29 -45.95 91.22 -37.29 -45.95 63.54 -66.07 -95.84
69.535 27 6 -70.51 20.84 48.84 -70.51 20.84 48.84 -67.12 10.59 21.97
71.671 28 3 84.51 56.61 25.48 84.51 56.61 25.48 63.59 36.36 -44.99
73.919 29 4 -17.89 54.06 70.91 -17.89 54.06 70.91 -34.48 31.72 11.46
75.759 30 5 33.38 -36.88 32.42 33.38 -36.88 32.42 14.67 -63.53 -59.79
77.623 31 8 -17.81 -1.67 135.03 -17.81 -1.67 135.03 -19.31 -17.95 55.58
80.167 32 1 -66.31 -6.34 -78.07 -66.31 -6.34 -78.07 -88.38 -30.53 -100.31
82.208 33 5 33.38 -36.88 32.42 33.38 -36.88 32.42 15.90 -59.71 -33.84
84.208 34 3 84.51 56.61 25.48 84.51 56.61 25.48 53.83 36.25 -52.12
86.496 35 6 -70.51 20.84 48.84 -70.51 20.84 48.84 -100.44 5.27 -14.35
88.624 36 4 -17.89 54.06 70.91 -17.89 54.06 70.91 -48.78 42.33 -10.00
90.968 37 7 91.22 -37.29 -45.95 91.22 -37.29 -45.95 59.40 -70.00 -113.86
92.936 38 2 22.74 24.82 144.09 22.74 24.82 144.09 15.64 13.55 40.70
94.824 39 1 -66.31 -6.34 -78.07 -66.31 -6.34 -78.07 -82.91 -28.11 -88.68
96.888 40 8 -17.81 -1.67 135.03 -17.81 -1.67 135.03 -26.88 -18.07 46.82
98.905 41 1 -66.31 -6.34 -78.07 -66.31 -6.34 -78.07 -93.72 -29.49 -93.28
100.801 42 6 -70.51 20.84 48.84 -70.51 20.84 48.84 -87.48 20.06 11.41
103.369 43 7 91.22 -37.29 -45.95 91.22 -37.29 -45.95 55.54 -69.83 -102.88
105.897 44 4 -17.89 54.06 70.91 -17.89 54.06 70.91 -41.28 37.57 17.17
107.897 45 2 22.74 24.82 144.09 22.74 24.82 144.09 10.60 3.87 32.18
109.729 46 3 84.51 56.61 25.48 84.51 56.61 25.48 57.05 31.28 -63.41
112.065 47 8 -17.81 -1.67 135.03 -17.81 -1.67 135.03 -23.95 -25.20 46.14
114.162 48 5 33.38 -36.88 32.42 33.38 -36.88 32.42 13.72 -68.87 -37.92
116.010 49 2 22.74 24.82 144.09 22.74 24.82 144.09 7.91 5.02 45.29
118.626 50 3 84.51 56.61 25.48 84.51 56.61 25.48 60.78 34.79 -67.29
120.583 51 7 91.22 -37.29 -45.95 91.22 -37.29 -45.95 65.35 -61.61 -121.51
122.986 52 1 -66.31 -6.34 -78.07 -66.31 -6.34 -78.07 -95.33 -21.13 -94.00
124.954 53 6 -70.51 20.84 48.84 -70.51 20.84 48.84 -86.10 22.06 -0.47
126.242 54 4 -17.89 54.06 70.91 -17.89 54.06 70.91 -43.13 49.97 -6.30
128.042 55 8 -17.81 -1.67 135.03 -17.81 -1.67 135.03 -42.26 -12.39 48.78
130.343 56 5 33.38 -36.88 32.42 33.38 -36.88 32.42 4.44 -49.21 -28.80
131.944 57 3 84.51 56.61 25.48 84.51 56.61 25.48 47.20 32.86 -51.30
133.992 58 7 91.22 -37.29 -45.95 91.22 -37.29 -45.95 55.55 -53.91 -102.01
136.160 59 1 -66.31 -6.34 -78.07 -66.31 -6.34 -78.07 -99.21 -14.10 -69.69
138.049 60 2 22.74 24.82 144.09 22.74 24.82 144.09 17.30 9.48 50.39
139.792 61 5 33.38 -36.88 32.42 33.38 -36.88 32.42 11.66 -61.88 -36.16
141.640 62 6 -70.51 20.84 48.84 -70.51 20.84 48.84 -101.00 4.55 -10.10
143.489 63 4 -17.89 54.06 70.91 -17.89 54.06 70.91 -45.60 42.70 -11.29
145.408 64 8 -17.81 -1.67 135.03 -17.81 -1.67 135.03 -43.67 -20.79 39.48
148.592 65 7 91.22 -37.29 -45.95 91.22 -37.29 -45.95 53.19 -76.85 -108.35
150.344 66 2 22.74 24.82 144.09 22.74 24.82 144.09 14.96 12.66 52.67
151.921 67 3 84.51 56.61 25.48 84.51 56.61 25.48 65.36 36.24 -53.18
153.945 68 6 -70.51 20.84 48.84 -70.51 20.84 48.84 -104.01 -0.54 -9.44
156.217 69 5 33.38 -36.88 32.42 33.38 -36.88 32.42 7.94 -53.75 -50.82
158.113 70 8 -17.81 -1.67 135.03 -17.81 -1.67 135.03 -25.46 -5.38 69.75
159.529 71 4 -17.89 54.06 70.91 -17.89 54.06 70.91 -26.93 52.21 -18.62
161.801 72 1 -66.31 -6.34 -78.07 -66.31 -6.34 -78.07 -91.12 -19.06 -67.76
163.633 73 2 22.74 24.82 144.09 22.74 24.82 144.09 10.30 5.72 47.63
165.401 74 4 -17.89 54.06 70.91 -17.89 54.06 70.91 -38.91 40.37 -21.99
167.218 75 3 84.51 56.61 25.48 84.51 56.61 25.48 48.29 31.36 -75.46
169.113 76 5 33.38 -36.88 32.42 33.38 -36.88 32.42 15.73 -45.44 -41.95
170.929 77 6 -70.51 20.84 48.84 -70.51 20.84 48.84 -95.00 16.72 -8.08
172.882 78 8 -17.81 -1.67 135.03 -17.81 -1.67 135.03 -33.85 -15.63 59.54
174.978 79 7 91.22 -37.29 -45.95 91.22 -37.29 -45.95 53.06 -53.10 -92.25
177.018 80 1 -66.31 -6.34 -78.07 -66.31 -6.34 -78.07 -93.29 -12.49 -79.19
179.146 81 4 -17.89 54.06 70.91 -17.89 54.06 70.91 -47.73 48.18 10.56
181.243 82 5 33.38 -36.88 32.42 33.38 -36.88 32.42 0.70 -51.90 -51.97
183.074 83 6 -70.51 20.84 48.84 -70.51 20.84 48.84 -95.90 26.27 4.56
185.179 84 8 -17.81 -1.67 135.03 -17.81 -1.67 135.03 -38.62 -19.17 49.74
187.178 85 3 84.51 56.61 25.48 84.51 56.61 25.48 63.13 42.51 -67.02
189.075 86 7 91.22 -37.29 -45.95 91.22 -37.29 -45.95 64.31 -49.34 -108.79
191.419 87 2 22.74 24.82 144.09 22.74 24.82 144.09 17.64 32.10 66.16
193.755 88 1 -66.31 -6.34 -78.07 -66.31 -6.34 -78.07 -84.28 -20.86 -82.64
195.291 89 6 -70.51 20.84 48.84 -70.51 20.84 48.84 -84.18 21.32 3.79
196.883 90 4 -17.89 54.06 70.91 -17.89 54.06 70.91 -54.20 52.23 2.22
199.043 91 5 33.38 -36.88 32.42 33.38 -36.88 32.42 -5.05 -56.10 -33.10
200.779 92 3 84.51 56.61 25.48 84.51 56.61 25.48 53.57 42.05 -46.28
202.875 93 1 -66.31 -6.34 -78.07 -66.31 -6.34 -78.07 -111.33 -27.97 -102.63
204.964 94 7 91.22 -37.29 -45.95 91.22 -37.29 -45.95 81.36 -56.22 -105.37
206.612 95 2 22.74 24.82 144.09 22.74 24.82 144.09 27.72 27.35 56.08
208.252 96 8 -17.81 -1.67 135.03 -17.81 -1.67 135.03 -26.85 -15.20 39.72
209.860 97 4 -17.89 54.06 70.91 -17.89 54.06 70.91 -33.97 48.46 -32.10
211.660 98 8 -17.81 -1.67 135.03 -17.81 -1.67 135.03 -32.93 -17.26 39.66
213.564 99 5 33.38 -36.88 32.42 33.38 -36.88 32.42 13.32 -63.17 -56.40
215.156 100 3 84.51 56.61 25.48 84.51 56.61 25.48 51.39 31.27 -64.50
217.061 101 1 -66.31 -6.34 -78.07 -66.31 -6.34 -78.07 -102.03 -36.20 -99.95
218.629 102 6 -70.51 20.84 48.84 -70.51 20.84 48.84 -100.18 9.95 -4.88
220.613 103 2 22.74 24.82 144.09 22.74 24.82 144.09 10.33 12.30 47.93
222.333 104 7 91.22 -37.29 -45.95 91.22 -37.29 -45.95 55.61 -74.42 -93.55
223.973 105 5 33.38 -36.88 32.42 33.38 -36.88 32.42 20.00 -61.25 -36.04
225.661 106 7 91.22 -37.29 -45.95 91.22 -37.29 -45.95 73.41 -69.40 -124.58
227.597 107 1 -66.31 -6.34 -78.07 -66.31 -6.34 -78.07 -98.34 -23.80 -98.75
229.237 108 4 -17.89 54.06 70.91 -17.89 54.06 70.91 -41.35 46.01 -9.68
230.918 109 6 -70.51 20.84 48.84 -70.51 20.84 48.84 -99.06 7.76 -21.18
232.646 110 2 22.74 24.82 144.09 22.74 24.82 144.09 24.40 17.46 48.43
234.253 111 8 -17.81 -1.67 135.03 -17.81 -1.67 135.03 -34.55 -5.71 18.76
236.142 112 3 84.51 56.61 25.48 84.51 56.61 25.48 58.91 36.98 -66.22
238.102 113 1 -66.31 -6.34 -78.07 -66.31 -6.34 -78.07 -90.75 -27.12 -102.59
240.470 114 8 -17.81 -1.67 135.03 -17.81 -1.67 135.03 -29.59 -24.92 54.01
242.526 115 7 91.22 -37.29 -45.95 91.22 -37.29 -45.95 51.31 -63.19 -91.34
244.198 116 3 84.51 56.61 25.48 84.51 56.61 25.48 54.33 20.02 -66.02
245.918 117 5 33.38 -36.88 32.42 33.38 -36.88 32.42 16.54 -62.76 -53.76
247.870 118 6 -70.51 20.84 48.84 -70.51 20.84 48.84 -90.43 5.52 -21.92
249.519 119 2 22.74 24.82 144.09 22.74 24.82 144.09 25.34 9.85 45.68
251.151 120 4 -17.89 54.06 70.91 -17.89 54.06 70.91 -33.10 30.60 -43.25
253.007 121 1 -66.31 -6.34 -78.07 -66.31 -6.34 -78.07 -103.15 -41.60 -128.36
255.287 122 5 33.38 -36.88 32.42 33.38 -36.88 32.42 17.60 -57.02 -38.99
256.919 123 6 -70.51 20.84 48.84 -70.51 20.84 48.84 -101.18 19.62 -10.56
259.063 124 8 -17.81 -1.67 135.03 -17.81 -1.67 135.03 -37.78 -20.03 43.50
261.039 125 3 84.51 56.61 25.48 84.51 56.61 25.48 49.88 18.75 -80.94
262.824 126 2 22.74 24.82 144.09 22.74 24.82 144.09 9.37 -1.20 40.58
264.360 127 4 -17.89 54.06 70.91 -17.89 54.06 70.91 -38.35 49.95 -21.12
266.352 128 7 91.22 -37.29 -45.95 91.22 -37.29 -45.95 70.85 -69.42 -126.46
268.136 129 1 -66.31 -6.34 -78.07 -66.31 -6.34 -78.07 -100.09 -14.94 -96.69
270.392 130 2 22.74 24.82 144.09 22.74 24.82 144.09 12.96 17.32 55.70
272.280 131 6 -70.51 20.84 48.84 -70.51 20.84 48.84 -108.96 -3.46 -54.76
273.976 132 5 33.38 -36.88 32.42 33.38 -36.88 32.42 24.11 -71.50 -74.67
275.929 133 4 -17.89 54.06 70.91 -17.89 54.06 70.91 -46.15 40.70 -23.43
277.568 134 8 -17.81 -1.67 135.03 -17.81 -1.67 135.03 -28.31 -29.04 23.49
279.385 135 3 84.51 56.61 25.48 84.51 56.61 25.48 65.36 23.70 -86.35
281.065 136 7 91.22 -37.29 -45.95 91.22 -37.29 -45.95 64.42 -74.53 -123.19
283.041 137 2 22.74 24.82 144.09 22.74 24.82 144.09 33.91 18.41 48.27
284.713 138 3 84.51 56.61 25.48 84.51 56.61 25.48 73.70 29.37 -72.84
286.673 139 8 -17.81 -1.67 135.03 -17.81 -1.67 135.03 -19.03 -23.13 45.31
288.065 140 6 -70.51 20.84 48.84 -70.51 20.84 48.84 -83.31 5.65 -54.48
289.721 141 1 -66.31 -6.34 -78.07 -66.31 -6.34 -78.07 -87.36 -32.33 -123.62
291.761 142 5 33.38 -36.88 32.42 33.38 -36.88 32.42 27.37 -57.58 -32.31
293.474 143 4 -17.89 54.06 70.91 -17.89 54.06 70.91 -35.80 47.18 3.96
295.482 144 7 91.22 -37.29 -45.95 91.22 -37.29 -45.95 78.00 -81.96 -124.44
297.298 145 5 33.38 -36.88 32.42 33.38 -36.88 32.42 23.85 -58.55 -27.84
299.138 146 1 -66.31 -6.34 -78.07 -66.31 -6.34 -78.07 -89.34 -24.92 -115.98
300.850 147 8 -17.81 -1.67 135.03 -17.81 -1.67 135.03 -24.75 -17.41 40.81
302.410 148 2 22.74 24.82 144.09 22.74 24.82 144.09 8.65 3.79 21.18
304.738 149 6 -70.51 20.84 48.84 -70.51 20.84 48.84 -105.15 2.32 -48.69
306.194 150 4 -17.89 54.06 70.91 -17.89 54.06 70.91 -48.56 42.16 -16.97
308.130 151 7 91.22 -37.29 -45.95 91.22 -37.29 -45.95 69.41 -77.15 -114.23
309.771 152 3 84.51 56.61 25.48 84.51 56.61 25.48 69.46 19.36 -44.79
311.363 153 4 -17.89 54.06 70.91 -17.89 54.06 70.91 -36.29 41.02 16.67
313.080 154 5 33.38 -36.88 32.42 33.38 -36.88 32.42 15.16 -56.77 -38.67
314.651 155 7 91.22 -37.29 -45.95 91.22 -37.29 -45.95 63.89 -64.90 -121.99
316.323 156 3 84.51 56.61 25.48 84.51 56.61 25.48 56.58 42.62 -31.10
317.992 157 2 22.74 24.82 144.09 22.74 24.82 144.09 18.43 14.51 47.64
320.024 158 1 -66.31 -6.34 -78.07 -66.31 -6.34 -78.07 -89.25 -33.45 -118.24
321.577 159 6 -70.51 20.84 48.84 -70.51 20.84 48.84 -97.55 11.28 -10.73
323.288 160 8 -17.81 -1.67 135.03 -17.81 -1.67 135.03 -39.51 -6.01 52.56
