# Supplementary material for: Correcting for Visuo-Haptic Biases in 3D Haptic Guidance
Source: PLoS One. 2016 Jul 20;11(7):e0158709. doi: 10.1371/journal.pone.0158709 (PMC4954687; doi:10.1371/journal.pone.0158709)
Supplement: S2 File — Filenames indicate the participant (‘pp*’) and the condition (‘cond*’). Condition 1 is condition VA, condition 2 is condition VS, condition 3 is condition VS+H, and condition 4 is condition VO+H. (ZIP) [file pone.0158709.s002.zip › S2_Files/S2_pp1_cond3_opto.txt]

time trial target real_target_x real_target_y real_target_z visible_target_x visible_target_y visible_target_z x y z
5.667 0 0 500.00 500.00 500.00 500.00 500.00 500.00 -2.13 57.50 -53.72
8.546 1 6 -70.51 20.84 48.84 -70.51 20.84 48.84 -90.48 16.31 12.90
11.002 2 1 -66.31 -6.34 -78.07 -66.31 -6.34 -78.07 -94.27 -10.98 -75.28
13.842 3 7 91.22 -37.29 -45.95 91.22 -37.29 -45.95 69.93 -51.16 -85.84
16.810 4 3 84.51 56.61 25.48 84.51 56.61 25.48 64.38 45.70 -35.16
21.835 5 5 33.38 -36.88 32.42 33.38 -36.88 32.42 19.95 -61.60 -34.60
24.963 6 4 -17.89 54.06 70.91 -17.89 54.06 70.91 -32.81 52.00 11.25
27.747 7 2 22.74 24.82 144.09 22.74 24.82 144.09 11.99 2.78 58.54
30.059 8 8 -17.81 -1.67 135.03 -17.81 -1.67 135.03 -40.19 -25.16 49.86
33.811 9 1 -66.31 -6.34 -78.07 -66.31 -6.34 -78.07 -93.24 -20.71 -73.33
36.484 10 2 22.74 24.82 144.09 22.74 24.82 144.09 20.20 13.57 62.73
39.164 11 5 33.38 -36.88 32.42 33.38 -36.88 32.42 14.55 -59.27 -24.18
42.956 12 4 -17.89 54.06 70.91 -17.89 54.06 70.91 -45.91 54.01 10.27
45.884 13 3 84.51 56.61 25.48 84.51 56.61 25.48 64.72 45.14 -46.83
48.717 14 7 91.22 -37.29 -45.95 91.22 -37.29 -45.95 71.48 -46.49 -94.08
52.333 15 6 -70.51 20.84 48.84 -70.51 20.84 48.84 -87.82 21.89 2.03
54.477 16 8 -17.81 -1.67 135.03 -17.81 -1.67 135.03 -35.92 -16.04 57.37
56.397 17 6 -70.51 20.84 48.84 -70.51 20.84 48.84 -101.36 19.92 -4.19
58.949 18 8 -17.81 -1.67 135.03 -17.81 -1.67 135.03 -38.74 -17.08 63.56
61.367 19 4 -17.89 54.06 70.91 -17.89 54.06 70.91 -50.11 55.26 -13.12
64.118 20 5 33.38 -36.88 32.42 33.38 -36.88 32.42 11.87 -61.39 -51.00
66.670 21 2 22.74 24.82 144.09 22.74 24.82 144.09 11.77 14.44 58.54
69.486 22 7 91.22 -37.29 -45.95 91.22 -37.29 -45.95 71.01 -65.76 -92.13
72.278 23 1 -66.31 -6.34 -78.07 -66.31 -6.34 -78.07 -94.13 -18.04 -95.97
75.966 24 3 84.51 56.61 25.48 84.51 56.61 25.48 74.12 53.35 -45.93
78.750 25 2 22.74 24.82 144.09 22.74 24.82 144.09 21.90 12.16 41.81
81.823 26 1 -66.31 -6.34 -78.07 -66.31 -6.34 -78.07 -93.67 -21.99 -95.96
83.847 27 6 -70.51 20.84 48.84 -70.51 20.84 48.84 -95.80 21.68 5.44
85.999 28 5 33.38 -36.88 32.42 33.38 -36.88 32.42 6.21 -55.61 -53.35
91.527 29 4 -17.89 54.06 70.91 -17.89 54.06 70.91 -50.58 51.73 10.82
94.928 30 8 -17.81 -1.67 135.03 -17.81 -1.67 135.03 -34.60 -13.73 44.47
97.328 31 3 84.51 56.61 25.48 84.51 56.61 25.48 63.72 50.17 -60.35
100.168 32 7 91.22 -37.29 -45.95 91.22 -37.29 -45.95 69.59 -58.03 -107.59
103.512 33 4 -17.89 54.06 70.91 -17.89 54.06 70.91 -31.07 51.69 -13.88
105.776 34 2 22.74 24.82 144.09 22.74 24.82 144.09 18.96 12.42 34.42
108.848 35 1 -66.31 -6.34 -78.07 -66.31 -6.34 -78.07 -97.03 -28.40 -97.21
111.937 36 5 33.38 -36.88 32.42 33.38 -36.88 32.42 20.77 -46.67 -22.89
114.329 37 3 84.51 56.61 25.48 84.51 56.61 25.48 67.85 42.17 -42.79
116.918 38 7 91.22 -37.29 -45.95 91.22 -37.29 -45.95 68.65 -69.54 -92.22
119.359 39 8 -17.81 -1.67 135.03 -17.81 -1.67 135.03 -29.42 -11.86 56.05
121.198 40 6 -70.51 20.84 48.84 -70.51 20.84 48.84 -90.56 11.35 -22.30
123.991 41 3 84.51 56.61 25.48 84.51 56.61 25.48 66.19 49.13 -67.39
126.222 42 2 22.74 24.82 144.09 22.74 24.82 144.09 16.40 10.20 63.11
127.863 43 8 -17.81 -1.67 135.03 -17.81 -1.67 135.03 -33.68 -21.17 58.77
129.854 44 6 -70.51 20.84 48.84 -70.51 20.84 48.84 -104.75 17.53 -19.30
132.967 45 7 91.22 -37.29 -45.95 91.22 -37.29 -45.95 73.92 -51.67 -97.06
135.991 46 4 -17.89 54.06 70.91 -17.89 54.06 70.91 -42.71 56.65 12.42
139.136 47 5 33.38 -36.88 32.42 33.38 -36.88 32.42 12.25 -60.62 -55.15
141.176 48 1 -66.31 -6.34 -78.07 -66.31 -6.34 -78.07 -103.46 -12.57 -96.93
143.608 49 2 22.74 24.82 144.09 22.74 24.82 144.09 19.50 20.51 49.31
145.607 50 4 -17.89 54.06 70.91 -17.89 54.06 70.91 -38.03 53.15 -8.42
147.655 51 3 84.51 56.61 25.48 84.51 56.61 25.48 66.98 53.55 -79.78
150.727 52 1 -66.31 -6.34 -78.07 -66.31 -6.34 -78.07 -100.73 -19.91 -116.77
153.512 53 7 91.22 -37.29 -45.95 91.22 -37.29 -45.95 79.52 -46.35 -105.03
156.136 54 8 -17.81 -1.67 135.03 -17.81 -1.67 135.03 -32.32 -6.14 71.84
158.408 55 5 33.38 -36.88 32.42 33.38 -36.88 32.42 14.74 -46.43 -25.28
160.456 56 6 -70.51 20.84 48.84 -70.51 20.84 48.84 -97.87 29.33 -0.85
163.144 57 7 91.22 -37.29 -45.95 91.22 -37.29 -45.95 66.29 -53.42 -107.62
165.257 58 1 -66.31 -6.34 -78.07 -66.31 -6.34 -78.07 -98.16 -2.24 -92.11
167.712 59 5 33.38 -36.88 32.42 33.38 -36.88 32.42 17.74 -35.03 -24.08
170.033 60 2 22.74 24.82 144.09 22.74 24.82 144.09 12.03 29.15 67.18
172.489 61 6 -70.51 20.84 48.84 -70.51 20.84 48.84 -105.35 23.40 -20.88
173.873 62 4 -17.89 54.06 70.91 -17.89 54.06 70.91 -51.78 62.41 1.81
175.409 63 8 -17.81 -1.67 135.03 -17.81 -1.67 135.03 -39.98 -4.40 63.22
177.553 64 3 84.51 56.61 25.48 84.51 56.61 25.48 62.30 54.01 -74.64
179.417 65 2 22.74 24.82 144.09 22.74 24.82 144.09 9.76 22.03 67.08
181.193 66 5 33.38 -36.88 32.42 33.38 -36.88 32.42 15.70 -55.39 -50.33
182.738 67 7 91.22 -37.29 -45.95 91.22 -37.29 -45.95 71.31 -56.94 -122.70
185.106 68 6 -70.51 20.84 48.84 -70.51 20.84 48.84 -99.66 32.07 8.96
187.378 69 3 84.51 56.61 25.48 84.51 56.61 25.48 67.02 47.32 -84.61
189.330 70 4 -17.89 54.06 70.91 -17.89 54.06 70.91 -45.99 53.42 9.71
190.850 71 8 -17.81 -1.67 135.03 -17.81 -1.67 135.03 -37.26 1.60 60.77
193.098 72 1 -66.31 -6.34 -78.07 -66.31 -6.34 -78.07 -103.40 -8.04 -97.36
195.466 73 2 22.74 24.82 144.09 22.74 24.82 144.09 14.86 22.27 59.22
197.378 74 6 -70.51 20.84 48.84 -70.51 20.84 48.84 -107.56 18.21 -13.65
200.379 75 5 33.38 -36.88 32.42 33.38 -36.88 32.42 5.21 -37.68 -27.97
202.979 76 3 84.51 56.61 25.48 84.51 56.61 25.48 60.04 51.23 -53.30
205.315 77 8 -17.81 -1.67 135.03 -17.81 -1.67 135.03 -29.71 -12.67 63.83
207.611 78 4 -17.89 54.06 70.91 -17.89 54.06 70.91 -34.04 51.21 -22.17
209.923 79 1 -66.31 -6.34 -78.07 -66.31 -6.34 -78.07 -102.45 -27.85 -102.55
211.995 80 7 91.22 -37.29 -45.95 91.22 -37.29 -45.95 77.09 -53.77 -112.08
214.164 81 2 22.74 24.82 144.09 22.74 24.82 144.09 28.31 22.91 66.97
215.876 82 8 -17.81 -1.67 135.03 -17.81 -1.67 135.03 -37.92 -18.79 33.64
219.092 83 1 -66.31 -6.34 -78.07 -66.31 -6.34 -78.07 -106.34 -22.90 -79.67
221.524 84 5 33.38 -36.88 32.42 33.38 -36.88 32.42 21.61 -37.86 -10.29
223.396 85 3 84.51 56.61 25.48 84.51 56.61 25.48 58.45 46.75 -36.31
225.588 86 6 -70.51 20.84 48.84 -70.51 20.84 48.84 -112.45 7.70 -9.21
227.260 87 4 -17.89 54.06 70.91 -17.89 54.06 70.91 -65.66 44.00 -2.97
229.740 88 7 91.22 -37.29 -45.95 91.22 -37.29 -45.95 60.73 -54.71 -107.88
232.277 89 8 -17.81 -1.67 135.03 -17.81 -1.67 135.03 -34.72 1.82 86.65
234.645 90 1 -66.31 -6.34 -78.07 -66.31 -6.34 -78.07 -104.40 -10.37 -90.36
236.917 91 7 91.22 -37.29 -45.95 91.22 -37.29 -45.95 75.92 -54.69 -116.72
239.373 92 6 -70.51 20.84 48.84 -70.51 20.84 48.84 -103.22 31.25 12.85
240.869 93 4 -17.89 54.06 70.91 -17.89 54.06 70.91 -47.30 59.74 6.18
242.605 94 3 84.51 56.61 25.48 84.51 56.61 25.48 57.70 55.45 -51.44
244.334 95 5 33.38 -36.88 32.42 33.38 -36.88 32.42 12.77 -43.10 -45.89
246.310 96 2 22.74 24.82 144.09 22.74 24.82 144.09 13.04 34.62 74.06
247.646 97 8 -17.81 -1.67 135.03 -17.81 -1.67 135.03 -37.02 -8.51 33.75
249.350 98 5 33.38 -36.88 32.42 33.38 -36.88 32.42 -0.96 -53.52 -71.92
251.222 99 3 84.51 56.61 25.48 84.51 56.61 25.48 55.67 57.07 -53.69
253.646 100 1 -66.31 -6.34 -78.07 -66.31 -6.34 -78.07 -106.45 -30.96 -102.88
256.134 101 2 22.74 24.82 144.09 22.74 24.82 144.09 18.65 33.37 53.09
258.430 102 7 91.22 -37.29 -45.95 91.22 -37.29 -45.95 58.16 -62.40 -102.56
260.855 103 4 -17.89 54.06 70.91 -17.89 54.06 70.91 -42.61 60.17 7.34
262.639 104 6 -70.51 20.84 48.84 -70.51 20.84 48.84 -100.22 15.30 -18.14
264.687 105 1 -66.31 -6.34 -78.07 -66.31 -6.34 -78.07 -110.99 -20.79 -104.70
267.207 106 8 -17.81 -1.67 135.03 -17.81 -1.67 135.03 -32.15 3.14 71.03
269.407 107 7 91.22 -37.29 -45.95 91.22 -37.29 -45.95 59.94 -62.70 -112.56
271.087 108 5 33.38 -36.88 32.42 33.38 -36.88 32.42 16.71 -48.10 -31.53
272.919 109 4 -17.89 54.06 70.91 -17.89 54.06 70.91 -49.01 62.49 13.18
274.536 110 2 22.74 24.82 144.09 22.74 24.82 144.09 11.25 20.47 56.42
276.768 111 6 -70.51 20.84 48.84 -70.51 20.84 48.84 -116.52 17.18 -31.19
279.381 112 3 84.51 56.61 25.48 84.51 56.61 25.48 59.24 61.93 -62.93
281.216 113 4 -17.89 54.06 70.91 -17.89 54.06 70.91 -39.39 53.06 21.45
283.448 114 5 33.38 -36.88 32.42 33.38 -36.88 32.42 3.05 -30.38 -35.74
285.008 115 8 -17.81 -1.67 135.03 -17.81 -1.67 135.03 -38.67 6.60 64.08
287.576 116 1 -66.31 -6.34 -78.07 -66.31 -6.34 -78.07 -110.40 -6.99 -103.58
289.313 117 6 -70.51 20.84 48.84 -70.51 20.84 48.84 -110.22 33.55 5.97
291.601 118 7 91.22 -37.29 -45.95 91.22 -37.29 -45.95 57.73 -56.15 -113.78
293.249 119 3 84.51 56.61 25.48 84.51 56.61 25.48 61.36 50.14 -31.36
294.777 120 2 22.74 24.82 144.09 22.74 24.82 144.09 25.28 22.77 58.87
296.393 121 8 -17.81 -1.67 135.03 -17.81 -1.67 135.03 -26.70 -15.77 65.58
298.425 122 7 91.22 -37.29 -45.95 91.22 -37.29 -45.95 68.81 -63.49 -129.37
300.617 123 4 -17.89 54.06 70.91 -17.89 54.06 70.91 -26.33 59.26 17.53
302.463 124 5 33.38 -36.88 32.42 33.38 -36.88 32.42 11.51 -43.19 -41.16
304.049 125 2 22.74 24.82 144.09 22.74 24.82 144.09 17.25 32.28 66.30
309.102 126 1 -66.31 -6.34 -78.07 -66.31 -6.34 -78.07 -110.29 -24.38 -101.09
311.391 127 3 84.51 56.61 25.48 84.51 56.61 25.48 58.73 61.88 -39.69
313.015 128 6 -70.51 20.84 48.84 -70.51 20.84 48.84 -113.46 8.62 -11.47
315.007 129 5 33.38 -36.88 32.42 33.38 -36.88 32.42 12.18 -37.24 -69.34
316.799 130 4 -17.89 54.06 70.91 -17.89 54.06 70.91 -40.04 69.73 12.74
318.487 131 6 -70.51 20.84 48.84 -70.51 20.84 48.84 -103.04 13.08 -8.02
320.543 132 7 91.22 -37.29 -45.95 91.22 -37.29 -45.95 62.92 -53.84 -136.81
322.632 133 3 84.51 56.61 25.48 84.51 56.61 25.48 63.76 72.03 -41.47
324.655 134 2 22.74 24.82 144.09 22.74 24.82 144.09 24.18 37.82 59.45
326.760 135 1 -66.31 -6.34 -78.07 -66.31 -6.34 -78.07 -100.93 -7.55 -87.26
328.384 136 8 -17.81 -1.67 135.03 -17.81 -1.67 135.03 -27.09 0.84 77.19
329.527 137 2 22.74 24.82 144.09 22.74 24.82 144.09 16.08 28.19 78.84
330.951 138 4 -17.89 54.06 70.91 -17.89 54.06 70.91 -44.35 63.44 15.24
332.856 139 7 91.22 -37.29 -45.95 91.22 -37.29 -45.95 67.01 -61.11 -125.93
334.712 140 1 -66.31 -6.34 -78.07 -66.31 -6.34 -78.07 -100.27 -0.93 -77.83
336.824 141 8 -17.81 -1.67 135.03 -17.81 -1.67 135.03 -41.04 -2.50 72.52
338.128 142 6 -70.51 20.84 48.84 -70.51 20.84 48.84 -98.65 26.60 6.34
339.744 143 3 84.51 56.61 25.48 84.51 56.61 25.48 52.12 55.82 -49.58
341.153 144 5 33.38 -36.88 32.42 33.38 -36.88 32.42 15.62 -30.04 -32.57
342.576 145 3 84.51 56.61 25.48 84.51 56.61 25.48 57.36 58.99 -40.08
344.040 146 5 33.38 -36.88 32.42 33.38 -36.88 32.42 8.81 -34.49 -24.95
345.648 147 6 -70.51 20.84 48.84 -70.51 20.84 48.84 -107.03 31.62 -16.72
347.808 148 8 -17.81 -1.67 135.03 -17.81 -1.67 135.03 -33.24 1.71 73.72
349.209 149 4 -17.89 54.06 70.91 -17.89 54.06 70.91 -47.30 61.85 -6.66
350.784 150 1 -66.31 -6.34 -78.07 -66.31 -6.34 -78.07 -111.40 -16.63 -93.48
352.473 151 7 91.22 -37.29 -45.95 91.22 -37.29 -45.95 65.04 -36.28 -98.66
354.281 152 2 22.74 24.82 144.09 22.74 24.82 144.09 14.85 34.31 69.87
356.153 153 5 33.38 -36.88 32.42 33.38 -36.88 32.42 8.24 -50.30 -47.88
357.849 154 3 84.51 56.61 25.48 84.51 56.61 25.48 63.47 66.14 -53.49
360.082 155 1 -66.31 -6.34 -78.07 -66.31 -6.34 -78.07 -113.58 -31.05 -102.75
361.849 156 7 91.22 -37.29 -45.95 91.22 -37.29 -45.95 76.81 -40.45 -106.92
363.857 157 6 -70.51 20.84 48.84 -70.51 20.84 48.84 -95.91 29.31 20.18
365.250 158 4 -17.89 54.06 70.91 -17.89 54.06 70.91 -47.61 60.32 6.61
367.202 159 8 -17.81 -1.67 135.03 -17.81 -1.67 135.03 -35.16 -2.37 52.52
368.322 160 2 22.74 24.82 144.09 22.74 24.82 144.09 9.94 29.92 50.23
