# Supplementary material for: Correcting for Visuo-Haptic Biases in 3D Haptic Guidance
Source: PLoS One. 2016 Jul 20;11(7):e0158709. doi: 10.1371/journal.pone.0158709 (PMC4954687; doi:10.1371/journal.pone.0158709)
Supplement: S2 File — Filenames indicate the participant (‘pp*’) and the condition (‘cond*’). Condition 1 is condition VA, condition 2 is condition VS, condition 3 is condition VS+H, and condition 4 is condition VO+H. (ZIP) [file pone.0158709.s002.zip › S2_Files/S2_pp1_cond4_opto.txt]

time trial target real_target_x real_target_y real_target_z visible_target_x visible_target_y visible_target_z x y z
2.795 0 0 500.00 500.00 500.00 500.00 500.00 500.00 -2.03 57.71 -53.62
5.676 1 3 75.00 45.00 -20.00 75.00 45.00 -20.00 58.18 35.17 -71.82
7.700 2 1 -75.00 -15.00 -60.00 -75.00 -15.00 -60.00 -101.20 -40.31 -79.13
9.972 3 2 25.00 15.00 60.00 25.00 15.00 60.00 7.55 9.25 -6.03
11.660 4 6 -75.00 15.00 20.00 -75.00 15.00 20.00 -113.45 5.54 -31.73
13.556 5 5 25.00 -45.00 -20.00 25.00 -45.00 -20.00 -4.90 -70.66 -101.45
14.916 6 7 75.00 -45.00 -60.00 75.00 -45.00 -60.00 37.90 -64.21 -146.85
17.284 7 4 -25.00 45.00 20.00 -25.00 45.00 20.00 -70.33 49.18 -35.57
18.884 8 8 -25.00 -15.00 60.00 -25.00 -15.00 60.00 -57.72 -20.80 -17.87
20.980 9 5 25.00 -45.00 -20.00 25.00 -45.00 -20.00 -21.63 -74.19 -103.06
23.029 10 3 75.00 45.00 -20.00 75.00 45.00 -20.00 31.32 26.44 -116.82
24.797 11 7 75.00 -45.00 -60.00 75.00 -45.00 -60.00 39.82 -84.88 -147.45
26.933 12 1 -75.00 -15.00 -60.00 -75.00 -15.00 -60.00 -127.84 -28.85 -89.94
29.050 13 8 -25.00 -15.00 60.00 -25.00 -15.00 60.00 -52.87 -31.25 3.99
30.418 14 2 25.00 15.00 60.00 25.00 15.00 60.00 -12.79 1.58 -14.68
32.045 15 6 -75.00 15.00 20.00 -75.00 15.00 20.00 -125.44 4.20 -27.72
33.306 16 4 -25.00 45.00 20.00 -25.00 45.00 20.00 -81.13 47.82 -44.03
34.875 17 8 -25.00 -15.00 60.00 -25.00 -15.00 60.00 -67.88 -30.30 -28.17
37.283 18 7 75.00 -45.00 -60.00 75.00 -45.00 -60.00 43.43 -78.34 -158.80
39.267 19 4 -25.00 45.00 20.00 -25.00 45.00 20.00 -52.57 47.06 -34.76
40.850 20 1 -75.00 -15.00 -60.00 -75.00 -15.00 -60.00 -123.22 -44.08 -110.53
43.499 21 3 75.00 45.00 -20.00 75.00 45.00 -20.00 49.58 55.78 -109.77
45.563 22 2 25.00 15.00 60.00 25.00 15.00 60.00 9.76 15.18 -30.57
47.003 23 6 -75.00 15.00 20.00 -75.00 15.00 20.00 -117.85 6.05 -42.03
49.211 24 5 25.00 -45.00 -20.00 25.00 -45.00 -20.00 -10.46 -69.69 -120.33
51.779 25 4 -25.00 45.00 20.00 -25.00 45.00 20.00 -70.11 53.00 -49.99
54.060 26 2 25.00 15.00 60.00 25.00 15.00 60.00 1.89 4.82 -38.89
55.636 27 3 75.00 45.00 -20.00 75.00 45.00 -20.00 46.52 35.58 -121.64
57.419 28 1 -75.00 -15.00 -60.00 -75.00 -15.00 -60.00 -124.26 -37.38 -104.57
59.788 29 8 -25.00 -15.00 60.00 -25.00 -15.00 60.00 -47.99 -14.49 5.16
61.210 30 6 -75.00 15.00 20.00 -75.00 15.00 20.00 -117.94 7.90 -34.78
63.404 31 7 75.00 -45.00 -60.00 75.00 -45.00 -60.00 46.78 -63.53 -146.35
65.147 32 5 25.00 -45.00 -20.00 25.00 -45.00 -20.00 2.52 -50.63 -82.05
66.524 33 7 75.00 -45.00 -60.00 75.00 -45.00 -60.00 43.54 -57.50 -152.04
68.948 34 8 -25.00 -15.00 60.00 -25.00 -15.00 60.00 -34.63 -24.03 -17.40
70.148 35 2 25.00 15.00 60.00 25.00 15.00 60.00 7.69 6.41 -30.10
71.388 36 4 -25.00 45.00 20.00 -25.00 45.00 20.00 -57.96 45.25 -62.39
72.932 37 6 -75.00 15.00 20.00 -75.00 15.00 20.00 -110.49 3.91 -52.18
75.052 38 5 25.00 -45.00 -20.00 25.00 -45.00 -20.00 4.33 -71.04 -121.45
76.781 39 3 75.00 45.00 -20.00 75.00 45.00 -20.00 43.52 31.51 -119.97
78.629 40 1 -75.00 -15.00 -60.00 -75.00 -15.00 -60.00 -109.42 -29.69 -102.52
80.813 41 5 25.00 -45.00 -20.00 25.00 -45.00 -20.00 -1.73 -50.64 -97.74
82.372 42 1 -75.00 -15.00 -60.00 -75.00 -15.00 -60.00 -121.87 -20.09 -114.72
84.301 43 4 -25.00 45.00 20.00 -25.00 45.00 20.00 -60.91 59.48 -49.90
85.997 44 8 -25.00 -15.00 60.00 -25.00 -15.00 60.00 -50.10 -14.22 -10.04
89.293 45 3 75.00 45.00 -20.00 75.00 45.00 -20.00 35.67 54.29 -110.14
90.997 46 2 25.00 15.00 60.00 25.00 15.00 60.00 2.42 10.56 -22.34
93.790 47 7 75.00 -45.00 -60.00 75.00 -45.00 -60.00 50.55 -65.07 -144.16
95.982 48 6 -75.00 15.00 20.00 -75.00 15.00 20.00 -109.06 21.83 -36.18
98.189 49 3 75.00 45.00 -20.00 75.00 45.00 -20.00 36.72 46.38 -123.83
100.598 50 6 -75.00 15.00 20.00 -75.00 15.00 20.00 -106.32 16.04 -35.38
102.590 51 1 -75.00 -15.00 -60.00 -75.00 -15.00 -60.00 -115.03 -22.70 -106.19
105.158 52 5 25.00 -45.00 -20.00 25.00 -45.00 -20.00 -7.11 -45.02 -90.75
107.398 53 8 -25.00 -15.00 60.00 -25.00 -15.00 60.00 -50.65 -19.36 -24.58
108.950 54 2 25.00 15.00 60.00 25.00 15.00 60.00 -14.34 9.41 -47.62
110.406 55 4 -25.00 45.00 20.00 -25.00 45.00 20.00 -66.85 47.47 -71.50
112.374 56 7 75.00 -45.00 -60.00 75.00 -45.00 -60.00 52.17 -69.59 -151.73
114.167 57 3 75.00 45.00 -20.00 75.00 45.00 -20.00 50.43 37.98 -107.86
116.895 58 1 -75.00 -15.00 -60.00 -75.00 -15.00 -60.00 -120.63 -29.13 -113.95
119.287 59 8 -25.00 -15.00 60.00 -25.00 -15.00 60.00 -56.90 -22.23 -17.27
121.127 60 5 25.00 -45.00 -20.00 25.00 -45.00 -20.00 -11.98 -63.94 -100.48
123.103 61 4 -25.00 45.00 20.00 -25.00 45.00 20.00 -68.53 58.02 -39.07
124.967 62 2 25.00 15.00 60.00 25.00 15.00 60.00 1.39 11.68 -18.61
126.943 63 7 75.00 -45.00 -60.00 75.00 -45.00 -60.00 44.41 -78.01 -146.89
128.952 64 6 -75.00 15.00 20.00 -75.00 15.00 20.00 -111.54 20.99 -28.09
131.048 65 7 75.00 -45.00 -60.00 75.00 -45.00 -60.00 38.66 -67.50 -152.42
133.064 66 8 -25.00 -15.00 60.00 -25.00 -15.00 60.00 -60.19 -13.59 6.91
134.248 67 2 25.00 15.00 60.00 25.00 15.00 60.00 -10.81 10.47 -20.50
135.704 68 1 -75.00 -15.00 -60.00 -75.00 -15.00 -60.00 -125.53 -30.86 -102.68
137.432 69 5 25.00 -45.00 -20.00 25.00 -45.00 -20.00 -12.09 -55.92 -104.71
139.096 70 3 75.00 45.00 -20.00 75.00 45.00 -20.00 34.47 38.24 -100.33
141.553 71 6 -75.00 15.00 20.00 -75.00 15.00 20.00 -113.42 6.42 -23.89
143.185 72 4 -25.00 45.00 20.00 -25.00 45.00 20.00 -80.48 34.73 -63.65
145.145 73 8 -25.00 -15.00 60.00 -25.00 -15.00 60.00 -63.35 -18.83 -2.84
147.225 74 5 25.00 -45.00 -20.00 25.00 -45.00 -20.00 -23.15 -67.25 -106.39
149.201 75 2 25.00 15.00 60.00 25.00 15.00 60.00 -11.81 13.54 -21.20
150.977 76 6 -75.00 15.00 20.00 -75.00 15.00 20.00 -120.86 10.63 -31.67
153.665 77 7 75.00 -45.00 -60.00 75.00 -45.00 -60.00 36.57 -62.38 -137.33
156.049 78 3 75.00 45.00 -20.00 75.00 45.00 -20.00 47.49 37.09 -81.72
157.529 79 4 -25.00 45.00 20.00 -25.00 45.00 20.00 -64.61 36.74 -33.89
158.970 80 1 -75.00 -15.00 -60.00 -75.00 -15.00 -60.00 -117.47 -32.76 -101.05
161.066 81 7 75.00 -45.00 -60.00 75.00 -45.00 -60.00 45.38 -63.12 -127.61
162.466 82 3 75.00 45.00 -20.00 75.00 45.00 -20.00 44.68 36.63 -87.69
164.050 83 6 -75.00 15.00 20.00 -75.00 15.00 20.00 -112.16 7.39 -9.60
165.402 84 1 -75.00 -15.00 -60.00 -75.00 -15.00 -60.00 -117.03 -37.24 -102.22
167.578 85 2 25.00 15.00 60.00 25.00 15.00 60.00 3.90 15.76 -22.45
168.706 86 4 -25.00 45.00 20.00 -25.00 45.00 20.00 -58.02 50.93 -29.28
170.394 87 5 25.00 -45.00 -20.00 25.00 -45.00 -20.00 -14.30 -59.38 -89.87
171.930 88 8 -25.00 -15.00 60.00 -25.00 -15.00 60.00 -56.48 -6.33 -4.16
173.938 89 7 75.00 -45.00 -60.00 75.00 -45.00 -60.00 33.15 -72.23 -139.46
175.587 90 1 -75.00 -15.00 -60.00 -75.00 -15.00 -60.00 -115.86 -9.96 -86.18
177.275 91 3 75.00 45.00 -20.00 75.00 45.00 -20.00 45.61 51.83 -97.27
179.003 92 8 -25.00 -15.00 60.00 -25.00 -15.00 60.00 -44.49 -17.19 5.06
180.603 93 5 25.00 -45.00 -20.00 25.00 -45.00 -20.00 -14.85 -66.34 -101.39
182.107 94 2 25.00 15.00 60.00 25.00 15.00 60.00 0.64 21.65 -17.29
183.715 95 6 -75.00 15.00 20.00 -75.00 15.00 20.00 -119.64 9.62 -31.03
184.875 96 4 -25.00 45.00 20.00 -25.00 45.00 20.00 -71.53 52.36 -52.15
186.203 97 6 -75.00 15.00 20.00 -75.00 15.00 20.00 -121.17 6.80 -31.48
187.827 98 5 25.00 -45.00 -20.00 25.00 -45.00 -20.00 -13.34 -65.46 -114.34
189.388 99 4 -25.00 45.00 20.00 -25.00 45.00 20.00 -62.49 48.91 -41.59
191.372 100 1 -75.00 -15.00 -60.00 -75.00 -15.00 -60.00 -123.79 -26.85 -87.88
193.212 101 2 25.00 15.00 60.00 25.00 15.00 60.00 4.22 24.55 -6.50
194.636 102 8 -25.00 -15.00 60.00 -25.00 -15.00 60.00 -52.04 -20.96 -11.11
196.436 103 7 75.00 -45.00 -60.00 75.00 -45.00 -60.00 39.88 -64.46 -138.82
198.660 104 3 75.00 45.00 -20.00 75.00 45.00 -20.00 40.21 32.21 -98.19
200.372 105 1 -75.00 -15.00 -60.00 -75.00 -15.00 -60.00 -116.32 -36.88 -96.71
202.372 106 3 75.00 45.00 -20.00 75.00 45.00 -20.00 44.61 52.64 -85.13
204.037 107 2 25.00 15.00 60.00 25.00 15.00 60.00 4.00 15.29 -16.16
205.701 108 7 75.00 -45.00 -60.00 75.00 -45.00 -60.00 45.30 -70.72 -143.96
207.293 109 5 25.00 -45.00 -20.00 25.00 -45.00 -20.00 0.23 -46.74 -80.03
208.885 110 6 -75.00 15.00 20.00 -75.00 15.00 20.00 -124.57 21.41 -40.07
210.789 111 4 -25.00 45.00 20.00 -25.00 45.00 20.00 -82.64 50.21 -51.55
212.581 112 8 -25.00 -15.00 60.00 -25.00 -15.00 60.00 -55.97 -13.81 9.29
214.117 113 6 -75.00 15.00 20.00 -75.00 15.00 20.00 -126.83 18.56 -43.22
215.909 114 3 75.00 45.00 -20.00 75.00 45.00 -20.00 33.47 52.10 -110.67
217.539 115 5 25.00 -45.00 -20.00 25.00 -45.00 -20.00 -3.61 -48.44 -84.03
219.245 116 1 -75.00 -15.00 -60.00 -75.00 -15.00 -60.00 -122.39 -17.84 -92.76
221.178 117 8 -25.00 -15.00 60.00 -25.00 -15.00 60.00 -57.12 -19.36 2.18
222.323 118 2 25.00 15.00 60.00 25.00 15.00 60.00 -13.15 6.57 -3.78
223.554 119 4 -25.00 45.00 20.00 -25.00 45.00 20.00 -66.34 45.15 -25.59
225.443 120 7 75.00 -45.00 -60.00 75.00 -45.00 -60.00 42.18 -68.66 -141.27
227.027 121 1 -75.00 -15.00 -60.00 -75.00 -15.00 -60.00 -129.45 -15.18 -93.52
228.795 122 3 75.00 45.00 -20.00 75.00 45.00 -20.00 44.68 63.02 -98.92
230.475 123 8 -25.00 -15.00 60.00 -25.00 -15.00 60.00 -51.12 -21.13 0.16
232.267 124 7 75.00 -45.00 -60.00 75.00 -45.00 -60.00 45.75 -75.34 -147.23
234.212 125 2 25.00 15.00 60.00 25.00 15.00 60.00 2.73 30.98 -9.50
235.292 126 4 -25.00 45.00 20.00 -25.00 45.00 20.00 -59.03 56.55 -26.89
236.819 127 5 25.00 -45.00 -20.00 25.00 -45.00 -20.00 -11.40 -55.55 -99.90
238.620 128 6 -75.00 15.00 20.00 -75.00 15.00 20.00 -128.78 30.82 -20.97
240.707 129 5 25.00 -45.00 -20.00 25.00 -45.00 -20.00 -11.58 -55.85 -91.18
241.923 130 7 75.00 -45.00 -60.00 75.00 -45.00 -60.00 41.26 -42.47 -131.88
243.867 131 1 -75.00 -15.00 -60.00 -75.00 -15.00 -60.00 -126.22 -0.54 -75.89
245.452 132 8 -25.00 -15.00 60.00 -25.00 -15.00 60.00 -52.40 -7.48 11.48
247.188 133 3 75.00 45.00 -20.00 75.00 45.00 -20.00 38.64 49.20 -86.58
248.716 134 4 -25.00 45.00 20.00 -25.00 45.00 20.00 -71.49 51.89 -25.18
249.965 135 6 -75.00 15.00 20.00 -75.00 15.00 20.00 -127.20 10.27 -19.01
251.732 136 2 25.00 15.00 60.00 25.00 15.00 60.00 -1.52 25.32 -5.06
253.645 137 1 -75.00 -15.00 -60.00 -75.00 -15.00 -60.00 -129.68 -19.42 -98.49
255.653 138 8 -25.00 -15.00 60.00 -25.00 -15.00 60.00 -51.85 -8.04 12.87
257.724 139 5 25.00 -45.00 -20.00 25.00 -45.00 -20.00 -12.37 -50.06 -102.10
259.485 140 4 -25.00 45.00 20.00 -25.00 45.00 20.00 -66.15 56.54 -37.64
261.876 141 7 75.00 -45.00 -60.00 75.00 -45.00 -60.00 37.53 -61.98 -151.84
264.173 142 6 -75.00 15.00 20.00 -75.00 15.00 20.00 -115.62 35.64 -8.25
265.669 143 2 25.00 15.00 60.00 25.00 15.00 60.00 -2.72 30.39 -26.76
267.421 144 3 75.00 45.00 -20.00 75.00 45.00 -20.00 31.41 57.08 -109.62
269.213 145 4 -25.00 45.00 20.00 -25.00 45.00 20.00 -63.65 60.43 -17.81
271.037 146 5 25.00 -45.00 -20.00 25.00 -45.00 -20.00 -14.57 -44.97 -92.43
275.590 147 2 25.00 15.00 60.00 25.00 15.00 60.00 -21.51 27.74 -20.63
277.717 148 7 75.00 -45.00 -60.00 75.00 -45.00 -60.00 40.27 -61.74 -134.70
279.654 149 8 -25.00 -15.00 60.00 -25.00 -15.00 60.00 -58.22 -8.75 -0.49
281.526 150 3 75.00 45.00 -20.00 75.00 45.00 -20.00 32.25 47.89 -87.71
283.206 151 1 -75.00 -15.00 -60.00 -75.00 -15.00 -60.00 -117.18 -21.98 -76.79
284.478 152 6 -75.00 15.00 20.00 -75.00 15.00 20.00 -114.77 16.49 -23.62
286.526 153 5 25.00 -45.00 -20.00 25.00 -45.00 -20.00 -16.91 -54.33 -94.12
288.022 154 1 -75.00 -15.00 -60.00 -75.00 -15.00 -60.00 -123.48 -9.86 -84.82
290.198 155 8 -25.00 -15.00 60.00 -25.00 -15.00 60.00 -50.37 -13.63 5.95
291.510 156 4 -25.00 45.00 20.00 -25.00 45.00 20.00 -63.71 52.66 -32.83
293.270 157 3 75.00 45.00 -20.00 75.00 45.00 -20.00 35.29 44.75 -112.99
295.222 158 6 -75.00 15.00 20.00 -75.00 15.00 20.00 -117.29 14.63 -5.32
297.199 159 2 25.00 15.00 60.00 25.00 15.00 60.00 -10.73 24.64 -11.23
298.887 160 7 75.00 -45.00 -60.00 75.00 -45.00 -60.00 34.91 -51.79 -123.36
