# Supplementary material for: Correcting for Visuo-Haptic Biases in 3D Haptic Guidance
Source: PLoS One. 2016 Jul 20;11(7):e0158709. doi: 10.1371/journal.pone.0158709 (PMC4954687; doi:10.1371/journal.pone.0158709)
Supplement: S2 File — Filenames indicate the participant (‘pp*’) and the condition (‘cond*’). Condition 1 is condition VA, condition 2 is condition VS, condition 3 is condition VS+H, and condition 4 is condition VO+H. (ZIP) [file pone.0158709.s002.zip › S2_Files/S2_pp2_cond1_opto.txt]

time trial target real_target_x real_target_y real_target_z visible_target_x visible_target_y visible_target_z x y z
20.113 0 0 500.00 500.00 500.00 500.00 500.00 500.00 -54.44 29.09 -7.65
27.594 1 7 75.00 -45.00 -60.00 75.00 -45.00 -60.00 100.98 -7.39 127.51
32.655 2 8 -25.00 -15.00 60.00 -25.00 -15.00 60.00 24.25 0.53 148.24
37.703 3 3 75.00 45.00 -20.00 75.00 45.00 -20.00 94.60 35.41 94.39
41.344 4 2 25.00 15.00 60.00 25.00 15.00 60.00 54.57 15.51 85.24
44.904 5 4 -25.00 45.00 20.00 -25.00 45.00 20.00 -4.77 62.10 25.10
48.008 6 5 25.00 -45.00 -20.00 25.00 -45.00 -20.00 60.22 -4.53 119.85
51.440 7 1 -75.00 -15.00 -60.00 -75.00 -15.00 -60.00 -40.29 27.89 18.55
55.280 8 6 -75.00 15.00 20.00 -75.00 15.00 20.00 -52.02 36.64 74.44
60.048 9 3 75.00 45.00 -20.00 67.16 48.84 -65.75 85.04 87.60 -42.85
63.728 10 8 -25.00 -15.00 60.00 -44.70 -21.21 24.70 -24.51 30.04 51.99
68.001 11 7 75.00 -45.00 -60.00 64.61 -60.04 -135.00 94.24 25.83 -97.04
71.697 12 5 25.00 -45.00 -20.00 10.91 -61.19 -75.94 35.24 8.44 -24.41
74.857 13 1 -75.00 -15.00 -60.00 -88.88 -32.16 -91.42 -73.40 41.61 -50.60
77.786 14 4 -25.00 45.00 20.00 -33.09 38.16 17.96 -24.07 77.72 14.58
80.273 15 6 -75.00 15.00 20.00 -84.19 6.35 -1.77 -81.07 58.73 -17.83
83.401 16 2 25.00 15.00 60.00 13.17 14.80 49.90 24.14 61.94 18.96
86.762 17 5 25.00 -45.00 -20.00 6.82 -82.56 -74.18 27.34 -3.06 -73.67
89.946 18 7 75.00 -45.00 -60.00 56.91 -88.37 -120.19 97.17 -7.58 -124.53
93.538 19 2 25.00 15.00 60.00 13.52 -3.98 66.32 51.45 33.30 42.74
96.954 20 8 -25.00 -15.00 60.00 -44.89 -39.23 27.90 -17.64 20.58 36.59
100.258 21 4 -25.00 45.00 20.00 -33.47 25.07 20.13 -16.57 74.39 -21.84
104.442 22 1 -75.00 -15.00 -60.00 -89.52 -54.80 -95.18 -83.42 29.51 -82.54
109.859 23 3 75.00 45.00 -20.00 63.14 31.80 -56.62 89.81 103.58 -56.54
113.019 24 6 -75.00 15.00 20.00 -81.76 -11.15 13.36 -64.92 50.69 11.80
116.883 25 1 -75.00 -15.00 -60.00 -86.16 -72.60 -86.17 -74.05 11.36 -83.88
120.987 26 5 25.00 -45.00 -20.00 5.88 -99.34 -52.71 -1.06 -27.63 -85.94
124.548 27 3 75.00 45.00 -20.00 57.22 8.36 -42.00 76.36 74.46 -98.82
127.428 28 4 -25.00 45.00 20.00 -36.84 13.32 36.86 -24.53 60.08 -11.04
130.316 29 6 -75.00 15.00 20.00 -85.80 -25.42 16.64 -86.27 18.79 -8.75
132.980 30 8 -25.00 -15.00 60.00 -47.84 -53.46 37.27 -40.31 -9.56 29.95
137.749 31 7 75.00 -45.00 -60.00 48.04 -103.34 -94.37 90.09 -20.34 -138.96
142.429 32 2 25.00 15.00 60.00 2.94 -11.30 73.22 30.68 39.95 97.75
146.245 33 7 75.00 -45.00 -60.00 42.01 -113.20 -62.79 80.09 -28.21 27.06
151.381 34 8 -25.00 -15.00 60.00 -41.71 -55.64 49.29 -29.68 -0.41 -10.61
154.407 35 2 25.00 15.00 60.00 0.66 -21.28 58.12 37.80 29.01 57.12
157.798 36 1 -75.00 -15.00 -60.00 -86.54 -83.14 -76.62 -91.30 4.19 -90.40
162.950 37 5 25.00 -45.00 -20.00 16.30 -106.29 -26.33 24.22 -50.62 -140.21
166.958 38 3 75.00 45.00 -20.00 56.68 -3.42 -10.47 80.24 60.78 -70.19
170.031 39 4 -25.00 45.00 20.00 -37.02 7.28 49.28 -28.53 58.51 31.45
173.047 40 6 -75.00 15.00 20.00 -81.29 -26.94 28.14 -80.16 32.24 40.58
177.199 41 7 75.00 -45.00 -60.00 39.97 -119.92 -97.61 74.71 -24.07 -146.81
180.791 42 3 75.00 45.00 -20.00 54.58 -9.74 9.60 93.92 58.41 -36.84
185.544 43 1 -75.00 -15.00 -60.00 -80.02 -90.82 -64.46 -88.64 -11.43 -133.27
194.208 44 5 25.00 -45.00 -20.00 16.62 -104.04 21.75 -105.98 -27.89 -63.42
198.608 45 4 -25.00 45.00 20.00 -35.61 1.88 44.70 -25.73 39.91 35.85
202.545 46 8 -25.00 -15.00 60.00 -39.84 -61.48 77.53 -53.87 -19.92 -17.60
205.897 47 6 -75.00 15.00 20.00 -79.23 -33.84 19.90 -108.19 12.09 -67.72
208.817 48 2 25.00 15.00 60.00 -4.45 -26.88 59.28 -2.44 17.54 26.52
211.641 49 8 -25.00 -15.00 60.00 -28.29 -59.51 108.57 -16.28 -24.59 34.19
214.169 50 5 25.00 -45.00 -20.00 69.01 -110.88 39.12 -15.00 -23.90 43.64
218.001 51 6 -75.00 15.00 20.00 -65.95 -32.67 54.99 -65.86 15.83 42.24
222.234 52 1 -75.00 -15.00 -60.00 -74.56 -92.25 -35.15 -102.52 -17.11 -72.90
228.994 53 7 75.00 -45.00 -60.00 40.09 -128.29 -62.89 38.75 -52.59 -28.37
233.163 54 2 25.00 15.00 60.00 6.52 -27.89 72.67 0.50 3.55 44.23
237.099 55 3 75.00 45.00 -20.00 47.02 -15.10 16.34 67.32 44.75 -15.79
240.155 56 4 -25.00 45.00 20.00 -35.32 3.91 38.36 -38.28 49.20 20.25
243.635 57 8 -25.00 -15.00 60.00 -31.78 -55.67 118.90 -28.00 -30.15 5.48
247.561 58 2 25.00 15.00 60.00 16.32 -23.31 78.98 7.30 31.95 -12.13
250.976 59 1 -75.00 -15.00 -60.00 -63.55 -91.40 -29.99 -99.35 2.45 -123.69
253.968 60 3 75.00 45.00 -20.00 50.09 -15.00 14.65 55.48 47.58 -39.18
257.009 61 6 -75.00 15.00 20.00 -69.61 -33.00 46.10 -79.62 19.02 19.49
262.689 62 7 75.00 -45.00 -60.00 54.59 -125.26 -75.54 54.47 -51.90 -189.89
267.169 63 5 25.00 -45.00 -20.00 85.01 -119.32 13.66 41.37 -38.07 -82.64
270.274 64 4 -25.00 45.00 20.00 -30.01 2.23 38.26 -30.88 57.98 20.61
273.810 65 1 -75.00 -15.00 -60.00 -53.81 -98.38 -4.51 -73.01 -51.61 -73.32
277.497 66 8 -25.00 -15.00 60.00 -30.58 -49.61 140.71 -5.74 -55.50 91.99
280.810 67 2 25.00 15.00 60.00 23.40 -30.09 107.83 43.02 -7.83 64.31
283.090 68 7 75.00 -45.00 -60.00 62.80 -122.50 -23.58 41.51 -6.78 80.54
284.778 69 5 25.00 -45.00 -20.00 78.46 -122.10 38.72 26.72 -9.13 73.83
288.682 70 4 -25.00 45.00 20.00 -27.65 -2.96 38.01 -35.97 40.90 -42.02
292.050 71 3 75.00 45.00 -20.00 57.90 -16.03 22.33 80.46 25.78 -11.80
295.096 72 6 -75.00 15.00 20.00 -67.76 -34.61 46.30 -73.58 6.43 -2.57
299.403 73 7 75.00 -45.00 -60.00 76.20 -137.79 -79.80 -61.56 4.82 14.60
301.227 74 5 25.00 -45.00 -20.00 77.77 -136.44 1.19 -41.73 8.09 23.43
304.315 75 8 -25.00 -15.00 60.00 -38.28 -33.41 127.91 -24.46 -18.98 111.51
308.228 76 6 -75.00 15.00 20.00 -68.32 -31.19 55.33 -79.83 9.41 5.64
311.595 77 2 25.00 15.00 60.00 16.19 -20.96 106.10 23.86 4.24 124.75
314.924 78 4 -25.00 45.00 20.00 -23.27 -1.32 62.82 -30.03 38.09 24.52
318.436 79 3 75.00 45.00 -20.00 55.71 -8.35 19.05 56.94 30.60 27.62
322.212 80 1 -75.00 -15.00 -60.00 -54.61 -83.74 0.81 -70.80 -38.31 -27.09
325.556 81 4 -25.00 45.00 20.00 -21.25 1.45 61.01 -29.27 38.10 -9.21
329.004 82 6 -75.00 15.00 20.00 -66.39 -28.95 61.07 -85.39 -13.95 -47.91
331.740 83 2 25.00 15.00 60.00 16.65 -16.66 80.20 22.02 14.27 67.35
333.725 84 7 75.00 -45.00 -60.00 130.82 -157.71 -109.64 20.27 11.27 75.39
336.261 85 5 25.00 -45.00 -20.00 104.46 -157.68 -16.18 13.64 0.20 82.83
339.197 86 3 75.00 45.00 -20.00 62.94 -2.59 -0.00 67.72 44.68 -44.67
342.333 87 1 -75.00 -15.00 -60.00 -56.28 -74.41 -12.35 -75.39 -36.43 -44.86
346.597 88 8 -25.00 -15.00 60.00 -38.50 -31.82 107.31 -31.75 -4.12 57.82
349.702 89 7 75.00 -45.00 -60.00 152.71 -180.22 -163.79 -32.46 -4.61 56.23
353.078 90 8 -25.00 -15.00 60.00 -35.80 -36.17 108.18 -38.65 -13.55 59.34
355.582 91 1 -75.00 -15.00 -60.00 -56.13 -65.84 -18.41 -82.32 3.48 -16.87
358.318 92 6 -75.00 15.00 20.00 -62.24 -17.37 88.24 -69.29 26.15 41.65
361.503 93 2 25.00 15.00 60.00 17.84 -16.37 77.26 30.57 23.68 53.60
363.942 94 5 25.00 -45.00 -20.00 109.01 -175.76 -57.31 30.24 22.81 59.48
366.615 95 3 75.00 45.00 -20.00 65.85 -2.46 9.87 77.86 45.52 -16.44
369.415 96 4 -25.00 45.00 20.00 -19.54 4.21 72.70 -30.07 48.19 17.12
371.951 97 7 75.00 -45.00 -60.00 195.70 -196.37 -210.29 -8.93 47.32 33.66
374.487 98 2 25.00 15.00 60.00 15.61 -19.84 79.82 18.11 15.39 0.07
376.935 99 3 75.00 45.00 -20.00 64.71 -2.66 8.44 92.72 45.93 -65.47
379.767 100 4 -25.00 45.00 20.00 -17.52 2.93 73.85 -19.23 45.55 22.36
381.184 101 5 25.00 -45.00 -20.00 106.91 -202.88 -89.11 -8.53 43.77 20.44
383.688 102 1 -75.00 -15.00 -60.00 -53.20 -73.23 -35.66 -72.89 -18.89 -80.18
386.272 103 6 -75.00 15.00 20.00 -64.52 -21.83 79.58 -86.52 15.92 8.73
388.864 104 8 -25.00 -15.00 60.00 -30.34 -36.75 108.45 -32.64 -15.85 58.14
391.944 105 4 -25.00 45.00 20.00 -19.83 2.71 72.91 -26.14 39.77 -18.09
394.640 106 2 25.00 15.00 60.00 18.37 -19.99 103.80 19.06 7.51 81.71
397.353 107 6 -75.00 15.00 20.00 -59.91 -22.20 84.09 -68.25 5.71 11.35
400.441 108 3 75.00 45.00 -20.00 57.62 -3.03 26.63 67.37 30.47 -21.70
402.833 109 8 -25.00 -15.00 60.00 -27.28 -36.41 109.19 -21.83 -26.77 61.82
405.409 110 1 -75.00 -15.00 -60.00 -54.05 -71.68 -27.59 -85.79 -7.86 -95.83
407.081 111 7 75.00 -45.00 -60.00 229.27 -233.30 -247.75 -69.73 -7.91 -79.33
407.833 112 5 25.00 -45.00 -20.00 120.32 -238.39 -105.28 -49.06 -10.54 -59.50
410.305 113 4 -25.00 45.00 20.00 -19.37 4.80 88.14 -1.55 23.37 62.84
411.650 114 5 25.00 -45.00 -20.00 149.95 -252.17 -89.48 -4.21 18.96 56.48
413.842 115 3 75.00 45.00 -20.00 60.67 2.78 27.31 59.18 40.94 -16.92
418.802 116 6 -75.00 15.00 20.00 -62.61 -18.48 87.55 -89.53 -1.45 -0.02
421.730 117 8 -25.00 -15.00 60.00 -28.55 -31.70 108.46 -20.49 -30.85 60.91
424.114 118 1 -75.00 -15.00 -60.00 -49.73 -74.53 -13.26 -75.98 -40.36 -75.41
426.987 119 2 25.00 15.00 60.00 20.75 -17.00 95.11 28.22 -4.61 83.58
427.986 120 7 75.00 -45.00 -60.00 287.16 -248.14 -240.02 30.78 -6.67 86.48
428.547 121 5 25.00 -45.00 -20.00 161.63 -277.76 -120.08 31.02 -9.05 83.85
430.867 122 6 -75.00 15.00 20.00 -56.80 -11.90 95.55 -71.32 2.98 10.25
433.467 123 2 25.00 15.00 60.00 19.46 -9.15 85.68 33.66 5.28 91.15
435.907 124 3 75.00 45.00 -20.00 67.00 4.40 26.08 82.72 34.22 16.33
438.483 125 4 -25.00 45.00 20.00 -28.75 13.46 71.01 -32.54 44.19 43.18
439.955 126 7 75.00 -45.00 -60.00 304.85 -263.47 -298.61 -26.37 39.58 41.94
442.315 127 1 -75.00 -15.00 -60.00 -49.34 -64.39 -7.09 -74.72 -29.32 -62.40
444.828 128 8 -25.00 -15.00 60.00 -30.36 -25.36 108.10 -26.34 -11.18 101.02
446.580 129 6 -75.00 15.00 20.00 -58.27 -7.10 99.45 -70.87 14.17 70.03
447.660 130 5 25.00 -45.00 -20.00 159.23 -292.13 -161.62 -60.29 10.24 64.79
449.636 131 1 -75.00 -15.00 -60.00 -49.45 -58.66 -6.13 -64.45 -33.34 -45.00
452.252 132 8 -25.00 -15.00 60.00 -29.82 -26.89 91.69 -27.48 -18.67 71.69
456.524 133 7 75.00 -45.00 -60.00 345.40 -297.30 -339.39 -32.13 -18.29 28.93
458.202 134 3 75.00 45.00 -20.00 63.91 8.71 11.55 68.52 36.35 -23.70
460.330 135 4 -25.00 45.00 20.00 -25.73 13.78 61.73 -27.25 29.65 19.00
462.361 136 2 25.00 15.00 60.00 16.00 -5.27 73.22 21.34 11.34 56.74
464.322 137 5 25.00 -45.00 -20.00 193.34 -314.23 -195.53 21.97 10.37 57.09
465.609 138 6 -75.00 15.00 20.00 -59.92 -6.76 79.44 -62.85 15.27 40.10
467.458 139 8 -25.00 -15.00 60.00 -28.83 -25.42 87.01 -21.61 -2.85 78.88
469.418 140 3 75.00 45.00 -20.00 66.50 12.17 13.02 64.26 41.59 -9.16
471.394 141 4 -25.00 45.00 20.00 -24.84 19.92 62.13 -17.53 46.73 56.64
473.370 142 1 -75.00 -15.00 -60.00 -53.67 -51.32 -12.13 -45.89 -8.21 25.00
475.386 143 2 25.00 15.00 60.00 17.46 -3.80 74.53 24.86 24.96 66.26
476.986 144 7 75.00 -45.00 -60.00 388.25 -307.99 -374.96 29.88 21.22 67.14
485.147 145 6 -75.00 15.00 20.00 -64.78 -6.87 71.40 -51.26 13.87 48.76
487.658 146 5 25.00 -45.00 -20.00 194.56 -336.38 -226.37 -46.88 12.48 52.18
489.603 147 3 75.00 45.00 -20.00 70.80 13.54 8.69 79.59 45.32 -2.90
491.515 148 2 25.00 15.00 60.00 17.52 -7.79 72.02 20.25 19.59 67.94
494.035 149 1 -75.00 -15.00 -60.00 -65.31 -54.04 -46.13 -80.88 -15.92 -38.58
496.115 150 4 -25.00 45.00 20.00 -27.82 19.23 47.48 -42.48 39.12 -17.18
498.483 151 7 75.00 -45.00 -60.00 406.30 -334.47 -425.81 -41.37 34.37 -16.76
499.915 152 8 -25.00 -15.00 60.00 -30.18 -30.29 79.46 -34.94 -13.16 8.85
501.715 153 4 -25.00 45.00 20.00 -20.83 21.58 62.35 -23.42 55.84 53.40
503.404 154 6 -75.00 15.00 20.00 -74.28 -6.42 59.90 -85.04 18.42 -2.42
504.395 155 7 75.00 -45.00 -60.00 452.84 -366.22 -443.11 -76.90 20.82 2.55
506.003 156 8 -25.00 -15.00 60.00 -26.21 -31.02 99.92 -16.33 -10.65 76.63
507.892 157 2 25.00 15.00 60.00 19.42 -9.63 68.85 30.26 11.08 55.42
508.948 158 5 25.00 -45.00 -20.00 223.31 -359.37 -255.24 31.16 11.63 57.29
510.796 159 1 -75.00 -15.00 -60.00 -62.96 -53.67 -54.70 -86.93 -5.86 -55.16
512.972 160 3 75.00 45.00 -20.00 68.96 13.41 1.85 79.64 38.35 -38.99
