# Supplementary material for: Correcting for Visuo-Haptic Biases in 3D Haptic Guidance
Source: PLoS One. 2016 Jul 20;11(7):e0158709. doi: 10.1371/journal.pone.0158709 (PMC4954687; doi:10.1371/journal.pone.0158709)
Supplement: S2 File — Filenames indicate the participant (‘pp*’) and the condition (‘cond*’). Condition 1 is condition VA, condition 2 is condition VS, condition 3 is condition VS+H, and condition 4 is condition VO+H. (ZIP) [file pone.0158709.s002.zip › S2_Files/S2_pp2_cond2_opto.txt]

time trial target real_target_x real_target_y real_target_z visible_target_x visible_target_y visible_target_z x y z
13.588 0 0 500.00 500.00 500.00 500.00 500.00 500.00 -47.87 28.66 -2.94
16.859 1 2 17.91 -12.55 81.05 17.91 -12.55 81.05 26.43 19.72 115.32
18.899 2 4 -22.55 10.41 67.33 -22.55 10.41 67.33 -34.23 45.37 78.51
20.987 3 1 -55.01 -64.18 -23.34 -55.01 -64.18 -23.34 -63.84 -1.26 -0.18
22.275 4 5 152.27 -260.68 -131.62 152.27 -260.68 -131.62 -62.65 1.23 0.39
23.715 5 7 289.33 -258.52 -285.34 289.33 -258.52 -285.34 -52.09 -4.27 20.43
26.419 6 3 64.90 4.43 13.34 64.90 4.43 13.34 50.96 22.80 -26.29
28.676 7 8 -30.59 -31.18 100.78 -30.59 -31.18 100.78 -25.70 -4.40 89.97
30.563 8 6 -62.97 -14.79 80.63 -62.97 -14.79 80.63 -74.42 16.86 65.38
32.348 9 4 -22.55 10.41 67.33 -22.55 10.41 67.33 -35.87 37.15 39.03
34.316 10 1 -55.01 -64.18 -23.34 -55.01 -64.18 -23.34 -75.42 -6.26 -50.98
35.436 11 7 289.33 -258.52 -285.34 289.33 -258.52 -285.34 -70.27 -4.44 -51.33
37.116 12 6 -62.97 -14.79 80.63 -62.97 -14.79 80.63 -65.14 29.08 58.72
38.964 13 2 17.91 -12.55 81.05 17.91 -12.55 81.05 15.36 32.49 70.93
40.668 14 8 -30.59 -31.18 100.78 -30.59 -31.18 100.78 -28.44 11.87 72.96
42.980 15 3 64.90 4.43 13.34 64.90 4.43 13.34 67.74 43.24 -0.04
43.788 16 5 152.27 -260.68 -131.62 152.27 -260.68 -131.62 52.86 39.07 -4.76
45.748 17 8 -30.59 -31.18 100.78 -30.59 -31.18 100.78 -31.38 2.19 103.51
47.869 18 2 17.91 -12.55 81.05 17.91 -12.55 81.05 19.74 25.11 55.93
49.717 19 4 -22.55 10.41 67.33 -22.55 10.41 67.33 -28.50 51.96 21.28
50.565 20 7 289.33 -258.52 -285.34 289.33 -258.52 -285.34 -27.68 49.82 23.36
51.901 21 5 152.27 -260.68 -131.62 152.27 -260.68 -131.62 -4.47 32.38 34.73
53.901 22 6 -62.97 -14.79 80.63 -62.97 -14.79 80.63 -77.51 17.79 54.18
55.965 23 3 64.90 4.43 13.34 64.90 4.43 13.34 73.08 42.92 -26.62
58.277 24 1 -55.01 -64.18 -23.34 -55.01 -64.18 -23.34 -60.53 1.50 -22.38
59.333 25 5 152.27 -260.68 -131.62 152.27 -260.68 -131.62 -43.38 0.96 -14.71
62.293 26 3 64.90 4.43 13.34 64.90 4.43 13.34 62.85 46.00 -11.42
64.438 27 6 -62.97 -14.79 80.63 -62.97 -14.79 80.63 -67.90 15.73 57.64
66.350 28 4 -22.55 10.41 67.33 -22.55 10.41 67.33 -22.60 44.64 48.05
68.798 29 1 -55.01 -64.18 -23.34 -55.01 -64.18 -23.34 -74.28 1.28 -58.16
71.166 30 2 17.91 -12.55 81.05 17.91 -12.55 81.05 28.68 21.48 73.32
72.462 31 7 289.33 -258.52 -285.34 289.33 -258.52 -285.34 29.68 19.85 75.88
74.838 32 8 -30.59 -31.18 100.78 -30.59 -31.18 100.78 -22.70 2.76 90.17
76.478 33 1 -55.01 -64.18 -23.34 -55.01 -64.18 -23.34 -63.01 3.76 5.84
78.439 34 7 289.33 -258.52 -285.34 289.33 -258.52 -285.34 -18.42 4.84 54.14
80.495 35 3 64.90 4.43 13.34 64.90 4.43 13.34 75.03 54.45 15.32
82.591 36 4 -22.55 10.41 67.33 -22.55 10.41 67.33 -29.61 51.82 41.20
84.551 37 2 17.91 -12.55 81.05 17.91 -12.55 81.05 19.04 21.53 91.59
86.399 38 6 -62.97 -14.79 80.63 -62.97 -14.79 80.63 -69.13 22.88 62.84
87.663 39 5 152.27 -260.68 -131.62 152.27 -260.68 -131.62 -2.26 18.43 99.25
89.303 40 8 -30.59 -31.18 100.78 -30.59 -31.18 100.78 -36.53 13.02 130.25
90.983 41 2 17.91 -12.55 81.05 17.91 -12.55 81.05 21.04 25.83 62.76
92.855 42 1 -55.01 -64.18 -23.34 -55.01 -64.18 -23.34 -67.45 3.55 11.17
94.472 43 8 -30.59 -31.18 100.78 -30.59 -31.18 100.78 -26.45 -1.06 111.76
96.640 44 7 289.33 -258.52 -285.34 289.33 -258.52 -285.34 -22.51 0.19 123.80
97.360 45 5 152.27 -260.68 -131.62 152.27 -260.68 -131.62 -19.46 -0.40 113.66
99.096 46 6 -62.97 -14.79 80.63 -62.97 -14.79 80.63 -73.06 18.47 48.67
101.136 47 3 64.90 4.43 13.34 64.90 4.43 13.34 65.61 43.53 8.10
103.312 48 4 -22.55 10.41 67.33 -22.55 10.41 67.33 -35.63 45.95 54.72
105.640 49 3 64.90 4.43 13.34 64.90 4.43 13.34 70.87 56.12 -13.08
107.920 50 4 -22.55 10.41 67.33 -22.55 10.41 67.33 -19.61 54.23 39.28
110.056 51 7 289.33 -258.52 -285.34 289.33 -258.52 -285.34 41.90 35.13 73.58
112.521 52 1 -55.01 -64.18 -23.34 -55.01 -64.18 -23.34 -67.01 5.30 -25.11
114.665 53 8 -30.59 -31.18 100.78 -30.59 -31.18 100.78 -23.07 12.09 105.32
116.121 54 5 152.27 -260.68 -131.62 152.27 -260.68 -131.62 -3.09 12.79 108.07
118.273 55 6 -62.97 -14.79 80.63 -62.97 -14.79 80.63 -61.39 35.62 86.28
120.729 56 2 17.91 -12.55 81.05 17.91 -12.55 81.05 45.71 23.44 93.78
122.825 57 1 -55.01 -64.18 -23.34 -55.01 -64.18 -23.34 -66.56 6.17 -26.55
124.681 58 6 -62.97 -14.79 80.63 -62.97 -14.79 80.63 -61.91 30.79 59.28
126.785 59 2 17.91 -12.55 81.05 17.91 -12.55 81.05 44.58 21.33 76.40
128.506 60 3 64.90 4.43 13.34 64.90 4.43 13.34 93.53 51.12 -6.90
130.603 61 8 -30.59 -31.18 100.78 -30.59 -31.18 100.78 -29.31 13.60 21.84
132.274 62 4 -22.55 10.41 67.33 -22.55 10.41 67.33 -18.20 54.13 6.69
134.394 63 7 289.33 -258.52 -285.34 289.33 -258.52 -285.34 -4.08 40.91 40.60
135.674 64 5 152.27 -260.68 -131.62 152.27 -260.68 -131.62 -3.50 32.80 46.78
136.642 65 7 289.33 -258.52 -285.34 289.33 -258.52 -285.34 -2.25 32.77 50.17
137.922 66 5 152.27 -260.68 -131.62 152.27 -260.68 -131.62 -0.40 31.24 50.58
140.491 67 6 -62.97 -14.79 80.63 -62.97 -14.79 80.63 -65.18 28.11 83.98
142.523 68 8 -30.59 -31.18 100.78 -30.59 -31.18 100.78 -13.69 3.14 134.84
144.539 69 2 17.91 -12.55 81.05 17.91 -12.55 81.05 35.31 31.33 67.99
146.747 70 4 -22.55 10.41 67.33 -22.55 10.41 67.33 -19.57 58.56 36.93
148.851 71 1 -55.01 -64.18 -23.34 -55.01 -64.18 -23.34 -60.69 8.14 -8.66
151.091 72 3 64.90 4.43 13.34 64.90 4.43 13.34 79.71 56.94 -1.21
153.131 73 5 152.27 -260.68 -131.62 152.27 -260.68 -131.62 70.06 53.79 -2.03
155.323 74 2 17.91 -12.55 81.05 17.91 -12.55 81.05 22.93 29.71 79.09
157.740 75 1 -55.01 -64.18 -23.34 -55.01 -64.18 -23.34 -62.64 0.80 4.96
159.860 76 4 -22.55 10.41 67.33 -22.55 10.41 67.33 -11.44 44.99 68.48
161.932 77 3 64.90 4.43 13.34 64.90 4.43 13.34 76.55 53.43 -4.51
164.540 78 6 -62.97 -14.79 80.63 -62.97 -14.79 80.63 -65.64 19.06 41.41
166.596 79 8 -30.59 -31.18 100.78 -30.59 -31.18 100.78 -16.03 -3.51 92.86
170.082 80 7 289.33 -258.52 -285.34 289.33 -258.52 -285.34 -12.32 -6.98 101.92
171.794 81 2 17.91 -12.55 81.05 17.91 -12.55 81.05 23.66 13.65 64.00
174.713 82 7 289.33 -258.52 -285.34 289.33 -258.52 -285.34 12.50 8.48 71.36
176.585 83 1 -55.01 -64.18 -23.34 -55.01 -64.18 -23.34 -80.29 -15.49 -19.35
178.434 84 3 64.90 4.43 13.34 64.90 4.43 13.34 77.77 38.90 -5.26
180.209 85 4 -22.55 10.41 67.33 -22.55 10.41 67.33 -28.89 39.38 54.66
181.745 86 8 -30.59 -31.18 100.78 -30.59 -31.18 100.78 -34.90 -9.95 35.01
184.546 87 5 152.27 -260.68 -131.62 152.27 -260.68 -131.62 -27.85 -17.15 60.70
186.330 88 6 -62.97 -14.79 80.63 -62.97 -14.79 80.63 -76.47 -1.32 71.84
188.794 89 5 152.27 -260.68 -131.62 152.27 -260.68 -131.62 -58.73 -4.06 76.81
190.674 90 2 17.91 -12.55 81.05 17.91 -12.55 81.05 29.20 7.81 72.14
192.474 91 8 -30.59 -31.18 100.78 -30.59 -31.18 100.78 -38.20 -7.87 72.39
196.050 92 7 289.33 -258.52 -285.34 289.33 -258.52 -285.34 -32.01 -7.12 76.63
197.906 93 3 64.90 4.43 13.34 64.90 4.43 13.34 64.47 46.47 1.79
200.138 94 6 -62.97 -14.79 80.63 -62.97 -14.79 80.63 -80.99 8.34 46.63
201.978 95 1 -55.01 -64.18 -23.34 -55.01 -64.18 -23.34 -67.06 -22.37 -19.70
203.882 96 4 -22.55 10.41 67.33 -22.55 10.41 67.33 -22.64 39.99 8.20
207.747 97 7 289.33 -258.52 -285.34 289.33 -258.52 -285.34 -16.29 29.35 29.43
209.627 98 6 -62.97 -14.79 80.63 -62.97 -14.79 80.63 -82.37 -2.57 21.60
211.515 99 4 -22.55 10.41 67.33 -22.55 10.41 67.33 -24.34 24.24 14.99
213.460 100 2 17.91 -12.55 81.05 17.91 -12.55 81.05 31.46 5.64 55.89
215.796 101 8 -30.59 -31.18 100.78 -30.59 -31.18 100.78 -36.83 -9.42 38.62
220.851 102 5 152.27 -260.68 -131.62 152.27 -260.68 -131.62 44.73 3.26 77.18
222.844 103 3 64.90 4.43 13.34 64.90 4.43 13.34 70.23 40.91 -14.19
224.788 104 1 -55.01 -64.18 -23.34 -55.01 -64.18 -23.34 -73.09 -26.94 -34.62
226.644 105 3 64.90 4.43 13.34 64.90 4.43 13.34 78.66 38.68 -15.19
228.900 106 1 -55.01 -64.18 -23.34 -55.01 -64.18 -23.34 -79.34 -27.00 -45.16
230.620 107 6 -62.97 -14.79 80.63 -62.97 -14.79 80.63 -85.35 3.55 19.18
234.212 108 7 289.33 -258.52 -285.34 289.33 -258.52 -285.34 -75.31 1.29 19.06
235.468 109 5 152.27 -260.68 -131.62 152.27 -260.68 -131.62 -69.33 1.78 21.53
237.348 110 4 -22.55 10.41 67.33 -22.55 10.41 67.33 -15.30 42.24 38.56
239.140 111 2 17.91 -12.55 81.05 17.91 -12.55 81.05 21.85 13.43 45.39
241.045 112 8 -30.59 -31.18 100.78 -30.59 -31.18 100.78 -41.99 -12.83 37.33
242.821 113 7 289.33 -258.52 -285.34 289.33 -258.52 -285.34 -13.20 -3.57 53.89
247.845 114 6 -62.97 -14.79 80.63 -62.97 -14.79 80.63 -61.05 -26.10 75.54
250.325 115 1 -55.01 -64.18 -23.34 -55.01 -64.18 -23.34 -72.36 -57.44 -34.75
252.261 116 2 17.91 -12.55 81.05 17.91 -12.55 81.05 34.56 -3.76 49.36
254.117 117 3 64.90 4.43 13.34 64.90 4.43 13.34 75.59 23.49 -42.09
255.830 118 4 -22.55 10.41 67.33 -22.55 10.41 67.33 -27.58 27.06 22.80
257.606 119 8 -30.59 -31.18 100.78 -30.59 -31.18 100.78 -39.78 -29.78 22.14
259.766 120 5 152.27 -260.68 -131.62 152.27 -260.68 -131.62 -23.40 -24.78 53.21
262.110 121 6 -62.97 -14.79 80.63 -62.97 -14.79 80.63 -71.58 -29.83 50.95
264.206 122 1 -55.01 -64.18 -23.34 -55.01 -64.18 -23.34 -78.31 -71.56 -53.06
265.822 123 7 289.33 -258.52 -285.34 289.33 -258.52 -285.34 -66.93 -64.32 -44.25
267.734 124 8 -30.59 -31.18 100.78 -30.59 -31.18 100.78 -34.68 -45.47 67.94
269.183 125 5 152.27 -260.68 -131.62 152.27 -260.68 -131.62 -27.43 -41.91 70.13
271.095 126 4 -22.55 10.41 67.33 -22.55 10.41 67.33 -35.35 5.96 19.80
273.143 127 2 17.91 -12.55 81.05 17.91 -12.55 81.05 22.18 -15.06 71.02
274.911 128 3 64.90 4.43 13.34 64.90 4.43 13.34 66.55 10.51 -25.52
277.047 129 4 -22.55 10.41 67.33 -22.55 10.41 67.33 -29.32 16.87 31.86
279.071 130 2 17.91 -12.55 81.05 17.91 -12.55 81.05 20.43 -7.55 40.44
282.839 131 8 -30.59 -31.18 100.78 -30.59 -31.18 100.78 -23.29 -40.37 115.93
284.127 132 7 289.33 -258.52 -285.34 289.33 -258.52 -285.34 -14.73 -38.20 115.59
285.423 133 5 152.27 -260.68 -131.62 152.27 -260.68 -131.62 -7.27 -36.03 116.13
287.680 134 1 -55.01 -64.18 -23.34 -55.01 -64.18 -23.34 -76.31 -55.32 -68.51
289.960 135 3 64.90 4.43 13.34 64.90 4.43 13.34 70.80 25.29 8.69
292.776 136 6 -62.97 -14.79 80.63 -62.97 -14.79 80.63 -65.96 -25.04 57.07
294.144 137 5 152.27 -260.68 -131.62 152.27 -260.68 -131.62 -17.91 -16.22 57.61
295.792 138 4 -22.55 10.41 67.33 -22.55 10.41 67.33 -23.99 7.89 76.09
297.728 139 2 17.91 -12.55 81.05 17.91 -12.55 81.05 18.07 -13.27 69.25
299.336 140 7 289.33 -258.52 -285.34 289.33 -258.52 -285.34 15.22 -14.13 70.00
301.720 141 8 -30.59 -31.18 100.78 -30.59 -31.18 100.78 -25.25 -29.94 123.94
303.609 142 6 -62.97 -14.79 80.63 -62.97 -14.79 80.63 -56.37 -16.37 90.31
305.609 143 1 -55.01 -64.18 -23.34 -55.01 -64.18 -23.34 -66.65 -55.58 -29.80
308.105 144 3 64.90 4.43 13.34 64.90 4.43 13.34 69.92 13.06 19.55
310.009 145 8 -30.59 -31.18 100.78 -30.59 -31.18 100.78 -17.24 -25.14 100.87
311.769 146 7 289.33 -258.52 -285.34 289.33 -258.52 -285.34 7.62 -9.04 103.42
313.841 147 1 -55.01 -64.18 -23.34 -55.01 -64.18 -23.34 -77.12 -57.76 -65.43
316.097 148 3 64.90 4.43 13.34 64.90 4.43 13.34 80.32 17.37 -2.22
317.341 149 5 152.27 -260.68 -131.62 152.27 -260.68 -131.62 70.77 12.21 -4.77
318.777 150 2 17.91 -12.55 81.05 17.91 -12.55 81.05 24.29 -11.75 87.86
320.738 151 4 -22.55 10.41 67.33 -22.55 10.41 67.33 -30.54 10.66 44.20
323.530 152 6 -62.97 -14.79 80.63 -62.97 -14.79 80.63 -72.39 -26.86 32.57
325.466 153 1 -55.01 -64.18 -23.34 -55.01 -64.18 -23.34 -72.14 -58.07 -42.73
327.466 154 5 152.27 -260.68 -131.62 152.27 -260.68 -131.62 -36.75 -31.21 20.15
329.482 155 3 64.90 4.43 13.34 64.90 4.43 13.34 73.56 18.31 15.06
331.258 156 8 -30.59 -31.18 100.78 -30.59 -31.18 100.78 -27.04 -27.25 71.14
333.867 157 7 289.33 -258.52 -285.34 289.33 -258.52 -285.34 -13.13 -19.67 75.41
335.923 158 6 -62.97 -14.79 80.63 -62.97 -14.79 80.63 -70.62 -13.29 60.57
338.019 159 2 17.91 -12.55 81.05 17.91 -12.55 81.05 27.02 1.55 70.13
339.691 160 4 -22.55 10.41 67.33 -22.55 10.41 67.33 -25.66 21.66 29.83
