# Supplementary material for: Correcting for Visuo-Haptic Biases in 3D Haptic Guidance
Source: PLoS One. 2016 Jul 20;11(7):e0158709. doi: 10.1371/journal.pone.0158709 (PMC4954687; doi:10.1371/journal.pone.0158709)
Supplement: S2 File — Filenames indicate the participant (‘pp*’) and the condition (‘cond*’). Condition 1 is condition VA, condition 2 is condition VS, condition 3 is condition VS+H, and condition 4 is condition VO+H. (ZIP) [file pone.0158709.s002.zip › S2_Files/S2_pp2_cond3_opto.txt]

time trial target real_target_x real_target_y real_target_z visible_target_x visible_target_y visible_target_z x y z
6.475 0 0 500.00 500.00 500.00 500.00 500.00 500.00 -54.32 29.39 -7.96
9.723 1 3 64.90 4.43 13.34 64.90 4.43 13.34 91.80 19.34 24.78
12.899 2 7 289.33 -258.52 -285.34 289.33 -258.52 -285.34 61.45 -63.36 -52.26
15.299 3 8 -30.59 -31.18 100.78 -30.59 -31.18 100.78 -29.67 -18.52 94.05
18.648 4 1 -55.01 -64.18 -23.34 -55.01 -64.18 -23.34 -79.60 -25.10 -37.01
20.395 5 4 -22.55 10.41 67.33 -22.55 10.41 67.33 -20.80 35.16 56.03
22.811 6 5 152.27 -260.68 -131.62 152.27 -260.68 -131.62 13.91 -73.45 0.69
25.860 7 2 17.91 -12.55 81.05 17.91 -12.55 81.05 26.29 9.63 66.39
27.420 8 6 -62.97 -14.79 80.63 -62.97 -14.79 80.63 -68.72 0.33 45.25
28.980 9 8 -30.59 -31.18 100.78 -30.59 -31.18 100.78 -25.98 -15.40 93.15
30.972 10 7 289.33 -258.52 -285.34 289.33 -258.52 -285.34 64.79 -58.65 -43.83
33.300 11 2 17.91 -12.55 81.05 17.91 -12.55 81.05 33.26 -0.29 72.05
34.708 12 4 -22.55 10.41 67.33 -22.55 10.41 67.33 -20.58 24.79 30.91
36.532 13 6 -62.97 -14.79 80.63 -62.97 -14.79 80.63 -73.27 -6.49 25.86
38.316 14 1 -55.01 -64.18 -23.34 -55.01 -64.18 -23.34 -66.72 -30.53 -71.24
40.125 15 3 64.90 4.43 13.34 64.90 4.43 13.34 71.38 37.32 -9.49
41.949 16 5 152.27 -260.68 -131.62 152.27 -260.68 -131.62 18.84 -52.23 -42.21
44.637 17 4 -22.55 10.41 67.33 -22.55 10.41 67.33 -31.47 31.52 52.45
47.021 18 7 289.33 -258.52 -285.34 289.33 -258.52 -285.34 55.17 -63.26 -74.32
48.757 19 5 152.27 -260.68 -131.62 152.27 -260.68 -131.62 -7.27 -50.53 -26.53
51.005 20 6 -62.97 -14.79 80.63 -62.97 -14.79 80.63 -77.05 16.69 53.27
52.861 21 3 64.90 4.43 13.34 64.90 4.43 13.34 72.49 40.73 -17.59
54.502 22 2 17.91 -12.55 81.05 17.91 -12.55 81.05 22.32 7.61 89.90
56.678 23 1 -55.01 -64.18 -23.34 -55.01 -64.18 -23.34 -76.92 -17.40 -73.53
59.550 24 8 -30.59 -31.18 100.78 -30.59 -31.18 100.78 -34.51 -9.03 92.69
62.118 25 7 289.33 -258.52 -285.34 289.33 -258.52 -285.34 52.78 -68.29 -57.93
64.025 26 8 -30.59 -31.18 100.78 -30.59 -31.18 100.78 -40.83 -13.26 94.08
65.334 27 4 -22.55 10.41 67.33 -22.55 10.41 67.33 -33.12 32.10 33.63
66.958 28 5 152.27 -260.68 -131.62 152.27 -260.68 -131.62 2.37 -46.09 -28.57
68.814 29 6 -62.97 -14.79 80.63 -62.97 -14.79 80.63 -85.75 -2.51 64.54
70.799 30 3 64.90 4.43 13.34 64.90 4.43 13.34 81.48 31.82 -20.65
72.711 31 1 -55.01 -64.18 -23.34 -55.01 -64.18 -23.34 -65.45 -26.79 -76.71
74.743 32 2 17.91 -12.55 81.05 17.91 -12.55 81.05 53.58 10.80 75.66
76.015 33 4 -22.55 10.41 67.33 -22.55 10.41 67.33 -12.10 33.15 36.75
77.767 34 5 152.27 -260.68 -131.62 152.27 -260.68 -131.62 16.97 -71.59 -24.12
79.079 35 7 289.33 -258.52 -285.34 289.33 -258.52 -285.34 63.01 -52.50 -61.45
80.927 36 1 -55.01 -64.18 -23.34 -55.01 -64.18 -23.34 -75.75 -22.68 -64.68
83.983 37 2 17.91 -12.55 81.05 17.91 -12.55 81.05 31.52 20.87 69.82
85.400 38 8 -30.59 -31.18 100.78 -30.59 -31.18 100.78 -31.77 -11.36 88.92
87.166 39 3 64.90 4.43 13.34 64.90 4.43 13.34 71.84 32.89 -18.33
88.944 40 6 -62.97 -14.79 80.63 -62.97 -14.79 80.63 -80.21 1.98 75.19
90.632 41 2 17.91 -12.55 81.05 17.91 -12.55 81.05 36.06 12.12 63.53
92.152 42 3 64.90 4.43 13.34 64.90 4.43 13.34 86.44 35.51 -17.15
94.130 43 1 -55.01 -64.18 -23.34 -55.01 -64.18 -23.34 -70.58 -34.48 -60.02
95.792 44 8 -30.59 -31.18 100.78 -30.59 -31.18 100.78 -25.71 -5.10 100.47
97.880 45 5 152.27 -260.68 -131.62 152.27 -260.68 -131.62 16.10 -35.78 -35.33
99.744 46 6 -62.97 -14.79 80.63 -62.97 -14.79 80.63 -73.33 4.27 64.74
101.865 47 7 289.33 -258.52 -285.34 289.33 -258.52 -285.34 51.65 -56.83 -66.50
104.233 48 4 -22.55 10.41 67.33 -22.55 10.41 67.33 -36.96 52.18 66.30
107.441 49 1 -55.01 -64.18 -23.34 -55.01 -64.18 -23.34 -76.21 -10.64 -46.81
109.665 50 3 64.90 4.43 13.34 64.90 4.43 13.34 90.28 44.29 2.09
111.905 51 8 -30.59 -31.18 100.78 -30.59 -31.18 100.78 -43.49 -9.04 117.55
113.425 52 6 -62.97 -14.79 80.63 -62.97 -14.79 80.63 -87.27 10.99 72.90
115.033 53 2 17.91 -12.55 81.05 17.91 -12.55 81.05 23.97 4.28 69.11
117.065 54 5 152.27 -260.68 -131.62 152.27 -260.68 -131.62 15.23 -83.92 -15.75
118.729 55 7 289.33 -258.52 -285.34 289.33 -258.52 -285.34 62.32 -83.94 -68.17
121.066 56 4 -22.55 10.41 67.33 -22.55 10.41 67.33 -46.48 37.93 62.15
122.770 57 1 -55.01 -64.18 -23.34 -55.01 -64.18 -23.34 -93.12 -27.05 -72.04
124.922 58 2 17.91 -12.55 81.05 17.91 -12.55 81.05 22.62 19.94 70.79
126.579 59 7 289.33 -258.52 -285.34 289.33 -258.52 -285.34 65.55 -76.89 -76.20
129.138 60 3 64.90 4.43 13.34 64.90 4.43 13.34 64.52 54.77 1.27
130.490 61 5 152.27 -260.68 -131.62 152.27 -260.68 -131.62 9.60 -69.74 -32.95
132.850 62 6 -62.97 -14.79 80.63 -62.97 -14.79 80.63 -84.25 13.81 75.99
134.402 63 4 -22.55 10.41 67.33 -22.55 10.41 67.33 -30.70 41.35 30.06
136.003 64 8 -30.59 -31.18 100.78 -30.59 -31.18 100.78 -37.75 -14.07 98.95
137.443 65 7 289.33 -258.52 -285.34 289.33 -258.52 -285.34 40.03 -77.86 -28.51
139.203 66 5 152.27 -260.68 -131.62 152.27 -260.68 -131.62 12.51 -52.40 -1.28
141.043 67 8 -30.59 -31.18 100.78 -30.59 -31.18 100.78 -48.90 0.36 96.26
142.883 68 3 64.90 4.43 13.34 64.90 4.43 13.34 67.89 37.97 -33.62
144.731 69 4 -22.55 10.41 67.33 -22.55 10.41 67.33 -42.74 36.68 57.12
146.033 70 6 -62.97 -14.79 80.63 -62.97 -14.79 80.63 -93.95 6.53 68.78
147.721 71 2 17.91 -12.55 81.05 17.91 -12.55 81.05 26.08 7.20 55.64
149.608 72 1 -55.01 -64.18 -23.34 -55.01 -64.18 -23.34 -82.48 -16.71 -49.32
151.505 73 3 64.90 4.43 13.34 64.90 4.43 13.34 68.32 53.40 7.24
153.073 74 2 17.91 -12.55 81.05 17.91 -12.55 81.05 5.33 19.06 96.41
154.369 75 5 152.27 -260.68 -131.62 152.27 -260.68 -131.62 10.01 -69.66 -8.20
155.465 76 7 289.33 -258.52 -285.34 289.33 -258.52 -285.34 61.57 -65.98 -49.70
157.625 77 6 -62.97 -14.79 80.63 -62.97 -14.79 80.63 -96.49 7.82 68.92
159.281 78 1 -55.01 -64.18 -23.34 -55.01 -64.18 -23.34 -87.43 -24.37 -70.13
161.201 79 4 -22.55 10.41 67.33 -22.55 10.41 67.33 -22.92 46.10 70.77
162.481 80 8 -30.59 -31.18 100.78 -30.59 -31.18 100.78 -32.73 -7.33 97.34
164.130 81 5 152.27 -260.68 -131.62 152.27 -260.68 -131.62 11.24 -65.17 9.56
165.921 82 2 17.91 -12.55 81.05 17.91 -12.55 81.05 10.83 15.86 88.72
167.329 83 4 -22.55 10.41 67.33 -22.55 10.41 67.33 -35.79 35.41 38.14
168.961 84 1 -55.01 -64.18 -23.34 -55.01 -64.18 -23.34 -85.85 -20.56 -61.01
170.625 85 8 -30.59 -31.18 100.78 -30.59 -31.18 100.78 -33.00 3.05 103.27
172.033 86 6 -62.97 -14.79 80.63 -62.97 -14.79 80.63 -81.71 16.01 65.93
174.170 87 7 289.33 -258.52 -285.34 289.33 -258.52 -285.34 62.21 -75.45 -38.36
177.554 88 3 64.90 4.43 13.34 64.90 4.43 13.34 59.57 47.52 14.69
179.834 89 6 -62.97 -14.79 80.63 -62.97 -14.79 80.63 -59.76 -0.81 96.38
181.834 90 1 -55.01 -64.18 -23.34 -55.01 -64.18 -23.34 -58.97 -32.20 -36.19
183.826 91 3 64.90 4.43 13.34 64.90 4.43 13.34 84.04 45.51 7.11
185.386 92 4 -22.55 10.41 67.33 -22.55 10.41 67.33 -37.69 38.91 62.97
186.578 93 2 17.91 -12.55 81.05 17.91 -12.55 81.05 19.06 18.58 76.18
188.450 94 8 -30.59 -31.18 100.78 -30.59 -31.18 100.78 -49.86 -6.75 81.46
189.855 95 5 152.27 -260.68 -131.62 152.27 -260.68 -131.62 4.10 -60.30 -28.12
190.866 96 7 289.33 -258.52 -285.34 289.33 -258.52 -285.34 55.83 -62.88 -58.17
193.074 97 3 64.90 4.43 13.34 64.90 4.43 13.34 67.30 56.29 -5.13
195.018 98 2 17.91 -12.55 81.05 17.91 -12.55 81.05 11.86 0.20 98.72
196.218 99 5 152.27 -260.68 -131.62 152.27 -260.68 -131.62 11.47 -81.26 18.50
197.987 100 1 -55.01 -64.18 -23.34 -55.01 -64.18 -23.34 -76.30 -21.50 -25.88
199.515 101 7 289.33 -258.52 -285.34 289.33 -258.52 -285.34 69.64 -61.10 -48.78
201.867 102 6 -62.97 -14.79 80.63 -62.97 -14.79 80.63 -92.43 3.71 79.23
203.172 103 8 -30.59 -31.18 100.78 -30.59 -31.18 100.78 -34.52 -11.87 107.57
204.659 104 4 -22.55 10.41 67.33 -22.55 10.41 67.33 -33.01 34.93 38.79
206.187 105 6 -62.97 -14.79 80.63 -62.97 -14.79 80.63 -97.22 12.74 74.18
207.707 106 8 -30.59 -31.18 100.78 -30.59 -31.18 100.78 -45.97 -6.36 98.70
209.235 107 2 17.91 -12.55 81.05 17.91 -12.55 81.05 18.45 12.23 54.30
210.691 108 4 -22.55 10.41 67.33 -22.55 10.41 67.33 -43.53 38.41 35.01
212.172 109 3 64.90 4.43 13.34 64.90 4.43 13.34 70.87 37.11 -34.68
213.355 110 7 289.33 -258.52 -285.34 289.33 -258.52 -285.34 64.36 -79.82 -56.32
216.356 111 1 -55.01 -64.18 -23.34 -55.01 -64.18 -23.34 -83.78 -21.85 -66.32
217.460 112 5 152.27 -260.68 -131.62 152.27 -260.68 -131.62 4.80 -65.16 -7.74
219.292 113 1 -55.01 -64.18 -23.34 -55.01 -64.18 -23.34 -94.37 -23.61 -79.65
220.932 114 6 -62.97 -14.79 80.63 -62.97 -14.79 80.63 -86.56 19.98 69.38
222.140 115 8 -30.59 -31.18 100.78 -30.59 -31.18 100.78 -37.60 -0.03 86.62
223.316 116 5 152.27 -260.68 -131.62 152.27 -260.68 -131.62 14.70 -61.36 7.95
225.188 117 4 -22.55 10.41 67.33 -22.55 10.41 67.33 -47.67 41.10 29.05
226.396 118 7 289.33 -258.52 -285.34 289.33 -258.52 -285.34 35.34 -62.14 -26.38
229.052 119 2 17.91 -12.55 81.05 17.91 -12.55 81.05 7.35 8.43 83.88
230.597 120 3 64.90 4.43 13.34 64.90 4.43 13.34 69.89 43.38 -26.14
232.557 121 6 -62.97 -14.79 80.63 -62.97 -14.79 80.63 -78.54 7.79 103.85
234.061 122 2 17.91 -12.55 81.05 17.91 -12.55 81.05 17.38 8.89 75.55
235.349 123 7 289.33 -258.52 -285.34 289.33 -258.52 -285.34 58.54 -68.23 -38.59
236.845 124 1 -55.01 -64.18 -23.34 -55.01 -64.18 -23.34 -82.96 -27.00 -26.74
238.349 125 3 64.90 4.43 13.34 64.90 4.43 13.34 80.59 40.20 -7.40
239.717 126 5 152.27 -260.68 -131.62 152.27 -260.68 -131.62 21.27 -84.97 -17.39
241.589 127 4 -22.55 10.41 67.33 -22.55 10.41 67.33 -51.05 44.12 55.54
242.605 128 8 -30.59 -31.18 100.78 -30.59 -31.18 100.78 -48.70 -17.03 100.08
243.637 129 6 -62.97 -14.79 80.63 -62.97 -14.79 80.63 -92.08 11.85 59.72
244.989 130 1 -55.01 -64.18 -23.34 -55.01 -64.18 -23.34 -91.02 -19.79 -49.96
246.110 131 5 152.27 -260.68 -131.62 152.27 -260.68 -131.62 6.53 -80.29 2.68
246.894 132 7 289.33 -258.52 -285.34 289.33 -258.52 -285.34 50.28 -84.14 -13.70
248.822 133 4 -22.55 10.41 67.33 -22.55 10.41 67.33 -46.25 38.35 66.89
249.926 134 8 -30.59 -31.18 100.78 -30.59 -31.18 100.78 -48.82 -14.05 98.82
251.038 135 2 17.91 -12.55 81.05 17.91 -12.55 81.05 9.99 11.94 64.73
252.246 136 3 64.90 4.43 13.34 64.90 4.43 13.34 65.05 35.91 -8.44
253.462 137 2 17.91 -12.55 81.05 17.91 -12.55 81.05 1.77 6.74 82.71
254.622 138 5 152.27 -260.68 -131.62 152.27 -260.68 -131.62 9.19 -72.26 7.96
257.742 139 3 64.90 4.43 13.34 64.90 4.43 13.34 64.52 37.82 -24.66
259.631 140 4 -22.55 10.41 67.33 -22.55 10.41 67.33 -39.54 41.06 60.29
260.999 141 8 -30.59 -31.18 100.78 -30.59 -31.18 100.78 -42.56 -21.65 100.99
262.407 142 6 -62.97 -14.79 80.63 -62.97 -14.79 80.63 -86.44 15.69 72.29
263.975 143 1 -55.01 -64.18 -23.34 -55.01 -64.18 -23.34 -80.03 -13.54 -36.28
265.071 144 7 289.33 -258.52 -285.34 289.33 -258.52 -285.34 33.47 -41.44 -39.14
266.719 145 1 -55.01 -64.18 -23.34 -55.01 -64.18 -23.34 -90.05 -16.40 -36.58
268.327 146 2 17.91 -12.55 81.05 17.91 -12.55 81.05 25.57 21.14 77.77
269.567 147 7 289.33 -258.52 -285.34 289.33 -258.52 -285.34 56.33 -57.23 -39.40
271.567 148 4 -22.55 10.41 67.33 -22.55 10.41 67.33 -31.72 56.69 70.23
273.135 149 3 64.90 4.43 13.34 64.90 4.43 13.34 65.62 45.62 -32.08
274.623 150 5 152.27 -260.68 -131.62 152.27 -260.68 -131.62 12.71 -37.07 -22.39
276.231 151 8 -30.59 -31.18 100.78 -30.59 -31.18 100.78 -34.10 -2.64 103.13
277.576 152 6 -62.97 -14.79 80.63 -62.97 -14.79 80.63 -84.24 22.34 68.59
279.240 153 3 64.90 4.43 13.34 64.90 4.43 13.34 68.18 43.36 -20.51
280.816 154 8 -30.59 -31.18 100.78 -30.59 -31.18 100.78 -44.99 0.32 115.50
282.408 155 1 -55.01 -64.18 -23.34 -55.01 -64.18 -23.34 -89.37 -9.83 -37.34
283.856 156 7 289.33 -258.52 -285.34 289.33 -258.52 -285.34 70.87 -66.30 -49.90
286.056 157 4 -22.55 10.41 67.33 -22.55 10.41 67.33 -47.13 55.49 67.23
287.232 158 5 152.27 -260.68 -131.62 152.27 -260.68 -131.62 -6.15 -42.50 24.05
290.129 159 6 -62.97 -14.79 80.63 -62.97 -14.79 80.63 -86.34 24.62 103.19
291.560 160 2 17.91 -12.55 81.05 17.91 -12.55 81.05 13.71 14.94 57.85
