# Supplementary material for: Correcting for Visuo-Haptic Biases in 3D Haptic Guidance
Source: PLoS One. 2016 Jul 20;11(7):e0158709. doi: 10.1371/journal.pone.0158709 (PMC4954687; doi:10.1371/journal.pone.0158709)
Supplement: S2 File — Filenames indicate the participant (‘pp*’) and the condition (‘cond*’). Condition 1 is condition VA, condition 2 is condition VS, condition 3 is condition VS+H, and condition 4 is condition VO+H. (ZIP) [file pone.0158709.s002.zip › S2_Files/S2_pp2_cond4_opto.txt]

time trial target real_target_x real_target_y real_target_z visible_target_x visible_target_y visible_target_z x y z
10.564 0 0 500.00 500.00 500.00 500.00 500.00 500.00 -54.36 29.34 -7.83
17.363 1 7 75.00 -45.00 -60.00 75.00 -45.00 -60.00 83.47 -22.68 -37.40
19.867 2 5 25.00 -45.00 -20.00 25.00 -45.00 -20.00 31.36 -24.21 -7.15
22.227 3 1 -75.00 -15.00 -60.00 -75.00 -15.00 -60.00 -74.27 3.98 -55.25
25.339 4 8 -25.00 -15.00 60.00 -25.00 -15.00 60.00 -20.64 1.95 53.70
28.019 5 6 -75.00 15.00 20.00 -75.00 15.00 20.00 -76.72 34.00 0.67
31.316 6 3 75.00 45.00 -20.00 75.00 45.00 -20.00 83.86 70.52 -53.02
33.332 7 4 -25.00 45.00 20.00 -25.00 45.00 20.00 -31.18 68.10 -13.97
35.396 8 2 25.00 15.00 60.00 25.00 15.00 60.00 23.42 31.85 48.28
37.532 9 1 -75.00 -15.00 -60.00 -75.00 -15.00 -60.00 -77.22 4.37 -67.10
39.492 10 4 -25.00 45.00 20.00 -25.00 45.00 20.00 -24.76 67.15 -3.33
41.132 11 2 25.00 15.00 60.00 25.00 15.00 60.00 23.82 35.69 45.19
43.196 12 6 -75.00 15.00 20.00 -75.00 15.00 20.00 -78.67 34.28 15.12
45.788 13 5 25.00 -45.00 -20.00 25.00 -45.00 -20.00 34.23 -13.71 -54.31
47.516 14 7 75.00 -45.00 -60.00 75.00 -45.00 -60.00 99.53 -17.07 -81.93
49.244 15 3 75.00 45.00 -20.00 75.00 45.00 -20.00 89.95 69.18 -30.09
51.229 16 8 -25.00 -15.00 60.00 -25.00 -15.00 60.00 -21.81 1.88 51.75
53.204 17 7 75.00 -45.00 -60.00 75.00 -45.00 -60.00 96.06 -22.24 -82.99
54.749 18 3 75.00 45.00 -20.00 75.00 45.00 -20.00 89.61 68.12 -48.95
56.725 19 4 -25.00 45.00 20.00 -25.00 45.00 20.00 -28.47 70.08 9.59
58.309 20 6 -75.00 15.00 20.00 -75.00 15.00 20.00 -81.10 29.67 18.27
60.421 21 5 25.00 -45.00 -20.00 25.00 -45.00 -20.00 35.13 -23.72 -40.83
62.373 22 8 -25.00 -15.00 60.00 -25.00 -15.00 60.00 -33.13 3.72 42.88
64.021 23 2 25.00 15.00 60.00 25.00 15.00 60.00 35.89 42.45 28.19
65.733 24 1 -75.00 -15.00 -60.00 -75.00 -15.00 -60.00 -81.40 1.22 -68.89
67.326 25 8 -25.00 -15.00 60.00 -25.00 -15.00 60.00 -24.86 8.73 32.84
69.102 26 6 -75.00 15.00 20.00 -75.00 15.00 20.00 -90.77 41.65 9.16
70.909 27 7 75.00 -45.00 -60.00 75.00 -45.00 -60.00 86.28 -25.84 -87.83
72.814 28 4 -25.00 45.00 20.00 -25.00 45.00 20.00 -33.27 73.60 4.10
74.358 29 1 -75.00 -15.00 -60.00 -75.00 -15.00 -60.00 -85.05 8.61 -81.69
76.166 30 5 25.00 -45.00 -20.00 25.00 -45.00 -20.00 26.68 -21.71 -56.13
77.814 31 2 25.00 15.00 60.00 25.00 15.00 60.00 32.28 46.01 26.91
79.134 32 3 75.00 45.00 -20.00 75.00 45.00 -20.00 95.08 74.50 -51.53
80.934 33 8 -25.00 -15.00 60.00 -25.00 -15.00 60.00 -28.12 6.52 57.66
82.334 34 6 -75.00 15.00 20.00 -75.00 15.00 20.00 -84.75 41.57 10.74
84.214 35 7 75.00 -45.00 -60.00 75.00 -45.00 -60.00 83.83 -14.92 -82.55
86.031 36 1 -75.00 -15.00 -60.00 -75.00 -15.00 -60.00 -81.00 16.44 -64.42
87.966 37 3 75.00 45.00 -20.00 75.00 45.00 -20.00 79.71 81.90 -40.52
89.551 38 2 25.00 15.00 60.00 25.00 15.00 60.00 25.15 42.72 55.59
91.063 39 5 25.00 -45.00 -20.00 25.00 -45.00 -20.00 23.48 -10.55 -45.58
92.639 40 4 -25.00 45.00 20.00 -25.00 45.00 20.00 -34.19 73.77 2.22
94.143 41 6 -75.00 15.00 20.00 -75.00 15.00 20.00 -95.88 40.21 10.70
95.647 42 4 -25.00 45.00 20.00 -25.00 45.00 20.00 -24.21 78.90 2.29
97.151 43 8 -25.00 -15.00 60.00 -25.00 -15.00 60.00 -26.63 4.94 64.85
98.943 44 3 75.00 45.00 -20.00 75.00 45.00 -20.00 78.75 78.64 -46.47
101.079 45 1 -75.00 -15.00 -60.00 -75.00 -15.00 -60.00 -89.72 15.26 -70.43
102.911 46 2 25.00 15.00 60.00 25.00 15.00 60.00 31.01 44.47 45.85
105.096 47 5 25.00 -45.00 -20.00 25.00 -45.00 -20.00 29.75 -10.03 -62.24
106.624 48 7 75.00 -45.00 -60.00 75.00 -45.00 -60.00 95.26 -21.90 -82.72
108.608 49 6 -75.00 15.00 20.00 -75.00 15.00 20.00 -82.49 29.24 17.18
110.168 50 1 -75.00 -15.00 -60.00 -75.00 -15.00 -60.00 -78.34 5.80 -85.80
112.112 51 3 75.00 45.00 -20.00 75.00 45.00 -20.00 84.47 89.17 -59.28
114.304 52 8 -25.00 -15.00 60.00 -25.00 -15.00 60.00 -32.64 9.25 47.78
116.640 53 7 75.00 -45.00 -60.00 75.00 -45.00 -60.00 103.22 -17.63 -108.61
118.729 54 2 25.00 15.00 60.00 25.00 15.00 60.00 36.13 51.68 38.12
120.200 55 4 -25.00 45.00 20.00 -25.00 45.00 20.00 -19.05 79.88 -14.13
121.761 56 5 25.00 -45.00 -20.00 25.00 -45.00 -20.00 28.41 -0.33 -56.58
123.657 57 6 -75.00 15.00 20.00 -75.00 15.00 20.00 -76.20 38.90 6.13
125.609 58 2 25.00 15.00 60.00 25.00 15.00 60.00 35.32 42.75 35.26
127.425 59 8 -25.00 -15.00 60.00 -25.00 -15.00 60.00 -25.74 13.83 35.87
129.489 60 7 75.00 -45.00 -60.00 75.00 -45.00 -60.00 96.59 -18.91 -95.02
131.665 61 4 -25.00 45.00 20.00 -25.00 45.00 20.00 -25.72 67.06 -3.08
133.249 62 1 -75.00 -15.00 -60.00 -75.00 -15.00 -60.00 -90.54 13.23 -84.82
135.033 63 5 25.00 -45.00 -20.00 25.00 -45.00 -20.00 31.17 -14.43 -58.62
136.658 64 3 75.00 45.00 -20.00 75.00 45.00 -20.00 89.32 71.67 -44.09
139.074 65 6 -75.00 15.00 20.00 -75.00 15.00 20.00 -84.39 29.93 5.21
140.690 66 5 25.00 -45.00 -20.00 25.00 -45.00 -20.00 30.95 -25.81 -57.66
142.586 67 8 -25.00 -15.00 60.00 -25.00 -15.00 60.00 -34.96 4.12 38.34
144.850 68 7 75.00 -45.00 -60.00 75.00 -45.00 -60.00 90.59 -16.36 -95.24
146.858 69 1 -75.00 -15.00 -60.00 -75.00 -15.00 -60.00 -94.69 6.95 -88.86
149.074 70 3 75.00 45.00 -20.00 75.00 45.00 -20.00 86.23 92.47 -58.88
151.067 71 4 -25.00 45.00 20.00 -25.00 45.00 20.00 -40.80 82.35 4.53
152.953 72 2 25.00 15.00 60.00 25.00 15.00 60.00 31.60 51.30 44.89
154.699 73 4 -25.00 45.00 20.00 -25.00 45.00 20.00 -32.98 79.04 1.12
156.491 74 6 -75.00 15.00 20.00 -75.00 15.00 20.00 -97.55 44.53 0.63
158.171 75 1 -75.00 -15.00 -60.00 -75.00 -15.00 -60.00 -102.28 10.78 -69.53
160.195 76 3 75.00 45.00 -20.00 75.00 45.00 -20.00 75.05 90.60 -41.83
161.979 77 2 25.00 15.00 60.00 25.00 15.00 60.00 24.26 48.97 38.63
163.651 78 8 -25.00 -15.00 60.00 -25.00 -15.00 60.00 -35.51 9.06 35.23
165.675 79 7 75.00 -45.00 -60.00 75.00 -45.00 -60.00 91.12 -15.50 -99.57
167.308 80 5 25.00 -45.00 -20.00 25.00 -45.00 -20.00 15.73 -24.90 -54.16
169.156 81 1 -75.00 -15.00 -60.00 -75.00 -15.00 -60.00 -81.60 -5.26 -65.88
171.564 82 5 25.00 -45.00 -20.00 25.00 -45.00 -20.00 32.39 -28.47 -25.02
173.380 83 6 -75.00 15.00 20.00 -75.00 15.00 20.00 -79.78 33.19 20.40
175.044 84 4 -25.00 45.00 20.00 -25.00 45.00 20.00 -25.37 73.37 -1.15
176.724 85 2 25.00 15.00 60.00 25.00 15.00 60.00 34.35 45.53 46.06
178.420 86 3 75.00 45.00 -20.00 75.00 45.00 -20.00 81.39 73.66 -37.04
180.484 87 8 -25.00 -15.00 60.00 -25.00 -15.00 60.00 -26.91 7.41 45.74
185.221 88 7 75.00 -45.00 -60.00 75.00 -45.00 -60.00 103.82 -10.02 -57.63
186.837 89 2 25.00 15.00 60.00 25.00 15.00 60.00 36.57 36.45 45.83
188.549 90 3 75.00 45.00 -20.00 75.00 45.00 -20.00 93.51 80.84 -43.67
190.125 91 4 -25.00 45.00 20.00 -25.00 45.00 20.00 -22.75 70.39 13.28
191.733 92 5 25.00 -45.00 -20.00 25.00 -45.00 -20.00 32.61 -5.59 -38.50
193.269 93 1 -75.00 -15.00 -60.00 -75.00 -15.00 -60.00 -72.43 13.26 -56.84
194.885 94 6 -75.00 15.00 20.00 -75.00 15.00 20.00 -85.91 34.21 21.28
196.955 95 7 75.00 -45.00 -60.00 75.00 -45.00 -60.00 87.32 -11.76 -63.55
199.318 96 8 -25.00 -15.00 60.00 -25.00 -15.00 60.00 -38.48 11.73 45.81
201.078 97 5 25.00 -45.00 -20.00 25.00 -45.00 -20.00 32.34 -11.07 -32.34
202.798 98 4 -25.00 45.00 20.00 -25.00 45.00 20.00 -24.51 75.22 -6.04
204.510 99 6 -75.00 15.00 20.00 -75.00 15.00 20.00 -86.11 41.92 13.49
206.462 100 7 75.00 -45.00 -60.00 75.00 -45.00 -60.00 98.96 1.43 -87.14
207.902 101 3 75.00 45.00 -20.00 75.00 45.00 -20.00 90.48 89.38 -51.17
209.902 102 1 -75.00 -15.00 -60.00 -75.00 -15.00 -60.00 -80.50 9.32 -31.95
211.918 103 8 -25.00 -15.00 60.00 -25.00 -15.00 60.00 -27.92 2.57 63.99
213.412 104 2 25.00 15.00 60.00 25.00 15.00 60.00 30.10 46.92 36.03
214.943 105 3 75.00 45.00 -20.00 75.00 45.00 -20.00 94.40 83.76 -51.03
216.639 106 4 -25.00 45.00 20.00 -25.00 45.00 20.00 -28.38 81.28 4.02
218.147 107 8 -25.00 -15.00 60.00 -25.00 -15.00 60.00 -24.44 11.87 60.94
219.908 108 6 -75.00 15.00 20.00 -75.00 15.00 20.00 -86.24 35.27 33.76
221.740 109 7 75.00 -45.00 -60.00 75.00 -45.00 -60.00 88.58 -2.83 -95.59
223.172 110 5 25.00 -45.00 -20.00 25.00 -45.00 -20.00 33.69 -8.92 -29.46
224.620 111 1 -75.00 -15.00 -60.00 -75.00 -15.00 -60.00 -69.18 8.11 -43.34
226.412 112 2 25.00 15.00 60.00 25.00 15.00 60.00 33.60 35.34 37.68
228.580 113 3 75.00 45.00 -20.00 75.00 45.00 -20.00 83.23 75.85 -38.51
230.556 114 8 -25.00 -15.00 60.00 -25.00 -15.00 60.00 -26.38 10.26 82.14
232.452 115 2 25.00 15.00 60.00 25.00 15.00 60.00 49.30 38.47 76.58
235.641 116 5 25.00 -45.00 -20.00 25.00 -45.00 -20.00 34.19 -13.97 -25.91
237.612 117 7 75.00 -45.00 -60.00 75.00 -45.00 -60.00 103.06 -12.17 -65.29
239.573 118 4 -25.00 45.00 20.00 -25.00 45.00 20.00 -14.95 67.18 20.85
241.221 119 1 -75.00 -15.00 -60.00 -75.00 -15.00 -60.00 -91.15 8.50 -55.07
242.445 120 6 -75.00 15.00 20.00 -75.00 15.00 20.00 -92.93 35.23 25.88
244.309 121 8 -25.00 -15.00 60.00 -25.00 -15.00 60.00 -15.60 3.92 68.32
245.757 122 2 25.00 15.00 60.00 25.00 15.00 60.00 36.78 43.52 45.15
248.014 123 5 25.00 -45.00 -20.00 25.00 -45.00 -20.00 31.74 -17.33 -55.32
249.821 124 3 75.00 45.00 -20.00 75.00 45.00 -20.00 92.97 81.91 -34.04
251.621 125 4 -25.00 45.00 20.00 -25.00 45.00 20.00 -33.96 76.31 22.80
253.597 126 7 75.00 -45.00 -60.00 75.00 -45.00 -60.00 90.02 -10.86 -102.32
255.853 127 6 -75.00 15.00 20.00 -75.00 15.00 20.00 -69.20 22.78 15.81
257.293 128 1 -75.00 -15.00 -60.00 -75.00 -15.00 -60.00 -74.04 -3.15 -46.01
258.974 129 7 75.00 -45.00 -60.00 75.00 -45.00 -60.00 90.23 -24.57 -68.81
260.526 130 2 25.00 15.00 60.00 25.00 15.00 60.00 37.28 35.93 44.67
261.925 131 4 -25.00 45.00 20.00 -25.00 45.00 20.00 -16.01 62.15 5.57
263.294 132 3 75.00 45.00 -20.00 75.00 45.00 -20.00 87.28 72.67 -43.70
265.046 133 5 25.00 -45.00 -20.00 25.00 -45.00 -20.00 26.45 -23.39 -23.32
266.430 134 8 -25.00 -15.00 60.00 -25.00 -15.00 60.00 -27.86 -0.35 51.82
267.974 135 6 -75.00 15.00 20.00 -75.00 15.00 20.00 -77.18 27.31 29.35
269.750 136 1 -75.00 -15.00 -60.00 -75.00 -15.00 -60.00 -86.64 12.49 -67.81
271.502 137 3 75.00 45.00 -20.00 75.00 45.00 -20.00 99.79 81.99 -38.48
274.206 138 2 25.00 15.00 60.00 25.00 15.00 60.00 25.98 23.00 79.54
276.591 139 7 75.00 -45.00 -60.00 75.00 -45.00 -60.00 85.06 -35.90 -75.44
278.870 140 8 -25.00 -15.00 60.00 -25.00 -15.00 60.00 -26.12 -9.58 60.51
281.055 141 4 -25.00 45.00 20.00 -25.00 45.00 20.00 -34.66 59.98 17.37
283.311 142 1 -75.00 -15.00 -60.00 -75.00 -15.00 -60.00 -97.69 1.57 -60.29
285.343 143 6 -75.00 15.00 20.00 -75.00 15.00 20.00 -93.83 25.46 21.92
288.287 144 5 25.00 -45.00 -20.00 25.00 -45.00 -20.00 46.95 -24.39 -24.76
289.943 145 4 -25.00 45.00 20.00 -25.00 45.00 20.00 -21.41 62.44 1.74
291.527 146 2 25.00 15.00 60.00 25.00 15.00 60.00 40.03 33.18 49.59
293.280 147 6 -75.00 15.00 20.00 -75.00 15.00 20.00 -71.99 24.30 31.01
295.096 148 8 -25.00 -15.00 60.00 -25.00 -15.00 60.00 -15.01 -3.06 73.43
296.744 149 5 25.00 -45.00 -20.00 25.00 -45.00 -20.00 34.46 -30.19 -35.07
298.600 150 1 -75.00 -15.00 -60.00 -75.00 -15.00 -60.00 -74.37 -5.20 -53.39
300.696 151 7 75.00 -45.00 -60.00 75.00 -45.00 -60.00 93.95 -28.84 -62.58
302.656 152 3 75.00 45.00 -20.00 75.00 45.00 -20.00 87.41 62.61 -17.15
310.049 153 6 -75.00 15.00 20.00 -75.00 15.00 20.00 -26.12 -2.76 63.84
315.857 154 2 25.00 15.00 60.00 25.00 15.00 60.00 -24.27 52.59 36.60
317.713 155 8 -25.00 -15.00 60.00 -25.00 -15.00 60.00 -16.71 6.45 55.89
320.017 156 4 -25.00 45.00 20.00 -25.00 45.00 20.00 73.75 -46.53 -38.66
321.929 157 7 75.00 -45.00 -60.00 75.00 -45.00 -60.00 74.55 -48.13 -37.39
324.145 158 1 -75.00 -15.00 -60.00 -75.00 -15.00 -60.00 -66.63 -19.99 -19.98
325.849 159 5 25.00 -45.00 -20.00 25.00 -45.00 -20.00 38.37 -33.65 -21.01
327.610 160 3 75.00 45.00 -20.00 75.00 45.00 -20.00 83.77 60.87 -14.57
