# Supplementary material for: Correcting for Visuo-Haptic Biases in 3D Haptic Guidance
Source: PLoS One. 2016 Jul 20;11(7):e0158709. doi: 10.1371/journal.pone.0158709 (PMC4954687; doi:10.1371/journal.pone.0158709)
Supplement: S2 File — Filenames indicate the participant (‘pp*’) and the condition (‘cond*’). Condition 1 is condition VA, condition 2 is condition VS, condition 3 is condition VS+H, and condition 4 is condition VO+H. (ZIP) [file pone.0158709.s002.zip › S2_Files/S2_pp3_cond1_opto.txt]

time trial target real_target_x real_target_y real_target_z visible_target_x visible_target_y visible_target_z x y z
24.067 0 0 500.00 500.00 500.00 500.00 500.00 500.00 -24.89 46.93 -35.76
30.291 1 4 -25.00 45.00 20.00 -25.00 45.00 20.00 -13.48 73.73 -8.55
37.300 2 7 75.00 -45.00 -60.00 75.00 -45.00 -60.00 86.82 -46.89 -58.89
40.396 3 3 75.00 45.00 -20.00 75.00 45.00 -20.00 87.04 42.30 -18.52
44.692 4 1 -75.00 -15.00 -60.00 -75.00 -15.00 -60.00 -40.18 29.13 -88.62
47.237 5 5 25.00 -45.00 -20.00 25.00 -45.00 -20.00 42.70 -21.06 -28.09
50.973 6 2 25.00 15.00 60.00 25.00 15.00 60.00 41.21 35.41 14.62
53.125 7 8 -25.00 -15.00 60.00 -25.00 -15.00 60.00 -6.91 13.23 -2.81
55.965 8 6 -75.00 15.00 20.00 -75.00 15.00 20.00 -48.56 55.11 -58.86
60.237 9 7 75.00 -45.00 -60.00 70.27 -44.24 -60.44 93.36 -12.01 -101.30
63.429 10 4 -25.00 45.00 20.00 -29.61 33.51 31.42 -5.87 59.19 -30.51
66.374 11 2 25.00 15.00 60.00 18.52 6.84 78.15 37.46 21.57 -12.35
69.982 12 5 25.00 -45.00 -20.00 17.92 -54.57 -16.76 36.02 -23.66 -122.76
72.206 13 1 -75.00 -15.00 -60.00 -88.93 -32.65 -48.55 -73.70 5.93 -153.91
75.878 14 8 -25.00 -15.00 60.00 -32.24 -26.29 85.13 -24.85 0.76 4.96
77.606 15 6 -75.00 15.00 20.00 -85.58 -1.05 51.54 -75.10 29.12 -15.58
80.239 16 3 75.00 45.00 -20.00 70.19 46.08 -20.59 89.75 62.73 -77.03
80.383 17 2 25.00 15.00 60.00 13.53 4.21 107.09 89.77 66.46 -74.57
88.567 18 4 -25.00 45.00 20.00 -37.26 27.83 51.63 -21.50 52.39 -47.23
92.511 19 1 -75.00 -15.00 -60.00 -89.45 -41.02 -10.99 -86.45 -28.19 -137.20
96.936 20 6 -75.00 15.00 20.00 -85.54 -6.69 65.78 -86.44 13.75 -32.09
100.421 21 8 -25.00 -15.00 60.00 -32.30 -32.60 107.14 -32.17 -24.55 32.15
105.286 22 5 25.00 -45.00 -20.00 13.51 -63.11 24.34 31.64 -60.68 -96.42
108.565 23 7 75.00 -45.00 -60.00 62.93 -57.44 -43.93 102.11 -44.77 -148.75
111.643 24 3 75.00 45.00 -20.00 64.28 38.99 2.22 97.85 43.18 -64.46
114.814 25 7 75.00 -45.00 -60.00 52.09 -57.53 -8.43 102.20 -66.51 -117.50
117.367 26 4 -25.00 45.00 20.00 -38.66 24.88 78.52 -8.48 39.11 -14.30
119.599 27 2 25.00 15.00 60.00 -12.38 -16.38 160.92 12.19 -9.76 38.89
123.183 28 3 75.00 45.00 -20.00 55.14 39.72 20.00 85.84 43.03 -88.98
126.094 29 8 -25.00 -15.00 60.00 -29.43 -28.78 118.28 -9.26 -26.94 22.34
127.638 30 1 -75.00 -15.00 -60.00 -84.87 -35.74 19.89 -71.03 -31.09 -56.97
129.271 31 5 25.00 -45.00 -20.00 10.86 -56.84 54.91 24.65 -85.17 -58.09
130.886 32 6 -75.00 15.00 20.00 -80.96 -6.19 86.61 -68.14 -16.89 -24.61
132.711 33 8 -25.00 -15.00 60.00 -35.72 -24.00 133.35 -33.10 -40.31 26.80
135.799 34 3 75.00 45.00 -20.00 50.81 40.51 47.60 72.40 37.42 -74.75
138.487 35 5 25.00 -45.00 -20.00 11.00 -40.77 70.14 25.51 -50.45 -38.04
140.591 36 4 -25.00 45.00 20.00 -45.27 27.23 92.24 -27.28 29.37 -18.79
143.199 37 1 -75.00 -15.00 -60.00 -86.45 -29.31 18.68 -74.39 -38.46 -95.54
145.655 38 2 25.00 15.00 60.00 -7.25 -6.47 169.36 -4.40 0.53 52.74
148.376 39 6 -75.00 15.00 20.00 -83.70 6.57 104.45 -79.00 10.71 -40.63
150.704 40 7 75.00 -45.00 -60.00 41.21 -48.93 14.57 64.24 -51.83 -86.20
153.560 41 8 -25.00 -15.00 60.00 -32.49 -13.88 146.63 -19.57 -0.69 51.65
155.360 42 5 25.00 -45.00 -20.00 10.79 -38.59 77.36 26.16 -43.17 -20.02
156.824 43 7 75.00 -45.00 -60.00 45.51 -46.19 25.05 67.03 -45.52 -64.13
159.656 44 2 25.00 15.00 60.00 4.51 -0.69 172.27 19.19 7.72 80.94
162.489 45 3 75.00 45.00 -20.00 51.85 43.54 69.50 82.99 60.93 -29.83
164.680 46 6 -75.00 15.00 20.00 -82.10 8.28 128.70 -66.97 20.97 4.91
166.833 47 1 -75.00 -15.00 -60.00 -86.70 -19.92 32.89 -65.19 -3.50 -72.08
169.457 48 4 -25.00 45.00 20.00 -44.35 33.48 107.75 -35.86 44.35 37.42
172.009 49 5 25.00 -45.00 -20.00 10.33 -39.32 77.37 24.83 -36.92 -41.20
174.281 50 1 -75.00 -15.00 -60.00 -90.62 -24.52 37.73 -81.96 -8.96 -81.08
176.353 51 6 -75.00 15.00 20.00 -85.32 5.89 134.74 -95.90 5.03 -4.04
179.177 52 8 -25.00 -15.00 60.00 -34.66 -19.60 149.97 -40.80 -26.89 24.67
180.761 53 4 -25.00 45.00 20.00 -40.01 33.75 100.79 -51.20 37.01 -9.50
182.401 54 2 25.00 15.00 60.00 6.84 2.23 163.90 0.71 0.45 59.22
184.186 55 3 75.00 45.00 -20.00 48.65 37.17 73.43 58.35 45.89 -52.51
187.690 56 7 75.00 -45.00 -60.00 48.70 -45.99 26.70 77.02 -56.59 -108.43
190.522 57 1 -75.00 -15.00 -60.00 -87.84 -26.94 46.16 -74.46 -32.41 -112.05
193.458 58 7 75.00 -45.00 -60.00 47.89 -41.35 46.08 81.07 -47.42 -98.40
196.682 59 2 25.00 15.00 60.00 16.55 8.05 164.21 33.74 19.65 51.35
200.355 60 5 25.00 -45.00 -20.00 10.40 -42.55 85.85 47.99 -60.35 -82.31
202.459 61 3 75.00 45.00 -20.00 55.31 36.81 86.43 94.78 35.42 -38.70
204.531 62 8 -25.00 -15.00 60.00 -28.34 -14.85 164.10 -14.56 -15.16 53.65
207.091 63 4 -25.00 45.00 20.00 -29.53 36.94 112.59 -14.62 44.58 -20.91
208.595 64 6 -75.00 15.00 20.00 -76.96 9.88 144.35 -82.54 3.63 2.53
210.379 65 4 -25.00 45.00 20.00 -33.68 37.11 128.95 -22.53 40.62 17.27
213.203 66 7 75.00 -45.00 -60.00 45.46 -40.38 61.44 68.52 -41.66 -83.72
216.076 67 3 75.00 45.00 -20.00 47.40 40.64 93.91 58.10 46.94 -11.43
217.732 68 2 25.00 15.00 60.00 13.05 6.19 167.67 27.87 9.18 52.48
220.092 69 1 -75.00 -15.00 -60.00 -88.05 -19.98 66.98 -78.05 -17.47 -82.49
221.492 70 6 -75.00 15.00 20.00 -73.94 14.43 151.34 -79.29 14.27 -18.31
224.068 71 5 25.00 -45.00 -20.00 1.20 -36.41 110.77 6.01 -38.36 10.21
225.356 72 8 -25.00 -15.00 60.00 -32.51 -14.78 166.64 -26.56 -21.13 8.05
227.469 73 2 25.00 15.00 60.00 11.91 8.51 170.68 31.83 12.09 62.93
230.229 74 5 25.00 -45.00 -20.00 8.80 -39.07 98.69 30.72 -58.92 -63.87
232.101 75 1 -75.00 -15.00 -60.00 -86.83 -18.99 75.97 -94.01 -31.22 -91.73
233.621 76 8 -25.00 -15.00 60.00 -31.89 -12.33 187.42 -31.53 -24.44 16.00
235.589 77 6 -75.00 15.00 20.00 -72.23 14.72 166.67 -84.49 18.21 -34.98
238.093 78 4 -25.00 45.00 20.00 -34.67 38.86 130.04 -27.63 59.61 37.07
241.133 79 7 75.00 -45.00 -60.00 48.06 -41.72 70.93 85.97 -61.81 -73.57
243.246 80 3 75.00 45.00 -20.00 54.16 39.86 90.48 79.75 43.66 -15.45
244.982 81 2 25.00 15.00 60.00 9.17 9.68 169.51 25.59 23.07 65.18
247.734 82 7 75.00 -45.00 -60.00 43.67 -34.99 76.35 81.73 -38.51 -64.62
249.886 83 6 -75.00 15.00 20.00 -68.43 13.44 188.66 -62.44 29.60 -9.64
252.366 84 1 -75.00 -15.00 -60.00 -79.23 -12.50 88.66 -61.87 0.54 -88.94
254.478 85 5 25.00 -45.00 -20.00 6.51 -33.50 116.24 19.20 -30.52 23.97
256.151 86 3 75.00 45.00 -20.00 52.26 40.40 88.67 79.27 57.08 -11.71
257.519 87 4 -25.00 45.00 20.00 -33.62 33.02 123.22 -38.16 42.95 26.63
259.199 88 8 -25.00 -15.00 60.00 -29.28 -8.56 205.02 -10.50 -32.08 41.30
261.247 89 3 75.00 45.00 -20.00 50.55 35.57 85.35 72.36 55.71 0.82
264.167 90 6 -75.00 15.00 20.00 -73.45 7.60 200.51 -98.52 -29.31 35.15
266.591 91 1 -75.00 -15.00 -60.00 -84.48 -18.72 100.24 -87.45 -67.37 18.76
269.047 92 2 25.00 15.00 60.00 8.94 6.45 167.43 6.09 -8.01 103.58
270.959 93 8 -25.00 -15.00 60.00 -35.08 -1.72 212.50 -42.87 -36.43 0.61
272.864 94 7 75.00 -45.00 -60.00 40.98 -37.59 78.20 55.48 -54.92 -17.81
274.912 95 4 -25.00 45.00 20.00 -28.36 33.84 120.56 -27.44 34.36 53.62
276.928 96 5 25.00 -45.00 -20.00 8.83 -39.29 98.65 20.65 -35.57 -13.77
278.768 97 2 25.00 15.00 60.00 16.50 15.65 150.00 27.81 21.41 66.14
280.864 98 6 -75.00 15.00 20.00 -64.05 25.32 194.46 -65.24 29.61 30.57
283.176 99 1 -75.00 -15.00 -60.00 -79.50 2.23 68.74 -81.64 -7.71 -44.56
284.792 100 8 -25.00 -15.00 60.00 -27.93 6.85 236.25 -11.77 -15.28 56.97
287.280 101 4 -25.00 45.00 20.00 -27.38 38.09 107.11 -33.08 57.04 -29.74
289.369 102 3 75.00 45.00 -20.00 51.61 31.28 77.02 77.37 41.78 -64.49
291.193 103 5 25.00 -45.00 -20.00 10.57 -43.07 96.16 30.99 -58.88 -1.98
292.354 104 7 75.00 -45.00 -60.00 48.78 -33.62 61.32 75.13 -37.41 -53.78
293.873 105 8 -25.00 -15.00 60.00 -33.22 6.96 237.46 -23.15 -5.86 11.62
296.705 106 5 25.00 -45.00 -20.00 8.18 -37.51 88.95 33.68 -47.72 -77.32
298.618 107 7 75.00 -45.00 -60.00 48.73 -36.66 58.83 88.75 -44.12 -101.58
300.847 108 1 -75.00 -15.00 -60.00 -76.84 -0.68 62.56 -62.35 4.72 -69.87
302.553 109 4 -25.00 45.00 20.00 -24.15 33.28 127.01 -6.75 44.22 11.31
304.207 110 2 25.00 15.00 60.00 15.38 13.09 147.55 42.59 21.88 38.43
305.879 111 3 75.00 45.00 -20.00 50.66 32.57 94.82 71.95 42.41 -43.41
308.295 112 6 -75.00 15.00 20.00 -67.95 19.48 190.23 -94.49 -4.72 28.28
310.735 113 7 75.00 -45.00 -60.00 43.23 -37.01 75.47 58.33 -45.42 -47.38
312.799 114 3 75.00 45.00 -20.00 51.88 33.61 104.18 60.95 37.39 7.63
315.135 115 8 -25.00 -15.00 60.00 -33.96 3.31 256.81 -38.36 -22.45 37.31
318.599 116 5 25.00 -45.00 -20.00 4.70 -36.42 111.88 18.00 -43.50 -54.40
320.471 117 2 25.00 15.00 60.00 8.34 10.34 156.17 10.28 18.40 50.41
323.120 118 1 -75.00 -15.00 -60.00 -81.91 -8.57 66.51 -91.62 -21.08 -31.83
325.471 119 6 -75.00 15.00 20.00 -60.15 27.36 186.92 -89.13 14.91 67.84
326.535 120 4 -25.00 45.00 20.00 -31.45 33.59 130.48 -57.82 23.91 60.05
327.928 121 8 -25.00 -15.00 60.00 -28.62 6.28 265.89 -36.41 -16.74 97.75
331.032 122 4 -25.00 45.00 20.00 -18.32 42.02 114.46 -36.15 58.05 -9.61
332.656 123 2 25.00 15.00 60.00 14.23 8.98 160.01 8.70 12.01 77.02
336.024 124 1 -75.00 -15.00 -60.00 -75.26 -6.14 55.24 -104.42 -5.48 -59.85
338.048 125 7 75.00 -45.00 -60.00 49.89 -36.84 70.42 67.63 -40.90 -26.80
339.760 126 5 25.00 -45.00 -20.00 7.50 -37.02 125.64 6.08 -52.19 38.09
341.856 127 6 -75.00 15.00 20.00 -54.50 27.40 167.78 -82.41 34.95 9.43
343.816 128 3 75.00 45.00 -20.00 57.50 36.66 93.13 73.77 37.63 -23.53
346.752 129 1 -75.00 -15.00 -60.00 -63.49 -9.95 55.18 -90.56 -4.15 -84.85
349.425 130 3 75.00 45.00 -20.00 57.99 39.60 94.54 81.56 51.53 17.52
351.545 131 5 25.00 -45.00 -20.00 15.07 -34.15 102.41 35.94 -53.02 6.32
353.689 132 8 -25.00 -15.00 60.00 -24.05 6.98 250.79 -9.75 -24.54 50.07
356.297 133 7 75.00 -45.00 -60.00 52.84 -38.48 57.14 86.69 -45.86 -85.66
357.962 134 6 -75.00 15.00 20.00 -51.54 19.42 172.01 -59.12 19.19 -56.06
360.257 135 2 25.00 15.00 60.00 20.75 10.18 153.20 34.21 14.59 63.53
362.770 136 4 -25.00 45.00 20.00 -13.86 36.80 126.30 -5.56 53.99 1.16
364.314 137 8 -25.00 -15.00 60.00 -30.15 10.79 254.76 -16.74 -10.94 45.11
366.210 138 4 -25.00 45.00 20.00 -21.64 33.21 133.84 -21.89 45.11 -0.61
369.074 139 7 75.00 -45.00 -60.00 48.16 -38.14 67.40 75.86 -55.04 -86.90
370.906 140 3 75.00 45.00 -20.00 55.37 36.99 79.54 77.45 39.49 -46.86
373.834 141 5 25.00 -45.00 -20.00 10.70 -30.94 91.88 22.96 -29.80 -29.39
375.362 142 2 25.00 15.00 60.00 17.07 10.34 151.79 24.85 16.95 48.46
377.667 143 1 -75.00 -15.00 -60.00 -57.27 -14.29 65.12 -68.88 -16.76 -84.73
379.171 144 6 -75.00 15.00 20.00 -57.89 17.74 202.43 -101.48 10.87 -13.06
380.675 145 8 -25.00 -15.00 60.00 -33.46 9.17 260.72 -45.03 -30.05 43.34
384.227 146 3 75.00 45.00 -20.00 54.38 39.20 90.28 62.23 53.86 23.30
386.755 147 7 75.00 -45.00 -60.00 47.82 -34.13 78.16 72.11 -55.26 -71.83
388.955 148 6 -75.00 15.00 20.00 -47.30 19.39 215.66 -88.89 17.50 9.18
393.580 149 5 25.00 -45.00 -20.00 11.51 -37.02 95.64 8.63 -36.86 -64.90
395.852 150 1 -75.00 -15.00 -60.00 -59.71 -13.58 75.01 -84.45 -13.26 -85.81
398.204 151 2 25.00 15.00 60.00 17.13 9.56 156.41 13.94 22.76 70.31
399.596 152 4 -25.00 45.00 20.00 -22.88 33.17 142.08 -46.42 49.45 23.57
401.188 153 8 -25.00 -15.00 60.00 -25.45 15.19 267.38 -23.01 3.41 63.19
403.668 154 6 -75.00 15.00 20.00 -41.74 18.39 219.98 -69.84 12.26 -20.66
406.076 155 3 75.00 45.00 -20.00 59.49 35.65 72.96 75.17 49.69 -10.70
409.413 156 7 75.00 -45.00 -60.00 48.97 -30.02 82.90 63.38 -22.01 2.63
412.389 157 1 -75.00 -15.00 -60.00 -55.93 -14.28 85.34 -75.83 -12.21 -63.36
415.773 158 5 25.00 -45.00 -20.00 18.06 -40.27 113.60 28.20 -40.88 -6.18
417.221 159 2 25.00 15.00 60.00 21.55 6.46 152.28 25.51 14.21 66.06
418.653 160 4 -25.00 45.00 20.00 -14.31 31.39 140.65 -30.88 47.50 19.72
