# Supplementary material for: Correcting for Visuo-Haptic Biases in 3D Haptic Guidance
Source: PLoS One. 2016 Jul 20;11(7):e0158709. doi: 10.1371/journal.pone.0158709 (PMC4954687; doi:10.1371/journal.pone.0158709)
Supplement: S2 File — Filenames indicate the participant (‘pp*’) and the condition (‘cond*’). Condition 1 is condition VA, condition 2 is condition VS, condition 3 is condition VS+H, and condition 4 is condition VO+H. (ZIP) [file pone.0158709.s002.zip › S2_Files/S2_pp3_cond2_opto.txt]

time trial target real_target_x real_target_y real_target_z visible_target_x visible_target_y visible_target_z x y z
7.837 0 0 500.00 500.00 500.00 500.00 500.00 500.00 -24.74 46.74 -35.77
10.118 1 8 -30.12 5.53 244.76 -30.12 5.53 244.76 -42.43 4.90 22.94
12.694 2 5 10.16 -36.92 104.10 10.16 -36.92 104.10 11.04 -47.01 -105.63
14.910 3 2 14.91 10.07 156.44 14.91 10.07 156.44 1.81 36.47 22.50
17.278 4 1 -71.36 -9.65 72.26 -71.36 -9.65 72.26 -114.52 3.12 -88.28
19.382 5 7 47.31 -35.75 70.62 47.31 -35.75 70.62 81.59 -58.65 -59.78
21.310 6 6 -58.70 19.55 193.86 -58.70 19.55 193.86 -110.49 13.21 4.04
25.743 7 4 -23.60 34.84 126.57 -23.60 34.84 126.57 -41.88 52.48 23.51
27.919 8 3 54.17 36.15 88.05 54.17 36.15 88.05 78.28 66.32 -72.84
30.775 9 5 10.16 -36.92 104.10 10.16 -36.92 104.10 6.56 -68.81 -37.77
33.111 10 2 14.91 10.07 156.44 14.91 10.07 156.44 15.27 36.42 23.60
35.847 11 4 -23.60 34.84 126.57 -23.60 34.84 126.57 -43.15 78.71 -16.05
37.927 12 1 -71.36 -9.65 72.26 -71.36 -9.65 72.26 -136.57 -10.16 -80.28
40.128 13 8 -30.12 5.53 244.76 -30.12 5.53 244.76 -51.22 -5.00 12.89
42.432 14 3 54.17 36.15 88.05 54.17 36.15 88.05 91.53 77.86 -35.99
44.672 15 7 47.31 -35.75 70.62 47.31 -35.75 70.62 73.49 -70.80 -91.87
46.728 16 6 -58.70 19.55 193.86 -58.70 19.55 193.86 -102.05 -3.68 3.12
48.800 17 2 14.91 10.07 156.44 14.91 10.07 156.44 24.47 21.42 59.90
51.744 18 3 54.17 36.15 88.05 54.17 36.15 88.05 96.89 67.40 -64.33
53.593 19 7 47.31 -35.75 70.62 47.31 -35.75 70.62 84.85 -49.25 -119.67
55.745 20 5 10.16 -36.92 104.10 10.16 -36.92 104.10 12.50 -56.04 -28.12
57.569 21 4 -23.60 34.84 126.57 -23.60 34.84 126.57 -46.03 53.11 1.43
59.201 22 6 -58.70 19.55 193.86 -58.70 19.55 193.86 -105.84 8.31 39.69
61.305 23 1 -71.36 -9.65 72.26 -71.36 -9.65 72.26 -119.43 -21.06 -83.52
63.481 24 8 -30.12 5.53 244.76 -30.12 5.53 244.76 -67.08 -11.22 1.16
66.609 25 5 10.16 -36.92 104.10 10.16 -36.92 104.10 5.26 -69.73 -115.15
68.849 26 3 54.17 36.15 88.05 54.17 36.15 88.05 72.07 58.67 -39.11
71.298 27 2 14.91 10.07 156.44 14.91 10.07 156.44 0.21 10.46 63.98
73.514 28 7 47.31 -35.75 70.62 47.31 -35.75 70.62 70.88 -48.05 -78.65
75.818 29 4 -23.60 34.84 126.57 -23.60 34.84 126.57 -39.89 48.77 33.55
77.114 30 8 -30.12 5.53 244.76 -30.12 5.53 244.76 -59.43 -28.13 63.03
78.434 31 6 -58.70 19.55 193.86 -58.70 19.55 193.86 -120.76 20.65 8.79
80.402 32 1 -71.36 -9.65 72.26 -71.36 -9.65 72.26 -122.31 -35.34 -88.09
81.914 33 5 10.16 -36.92 104.10 10.16 -36.92 104.10 1.91 -52.57 -14.94
84.475 34 1 -71.36 -9.65 72.26 -71.36 -9.65 72.26 -125.09 -23.20 -74.93
86.331 35 6 -58.70 19.55 193.86 -58.70 19.55 193.86 -123.17 27.77 10.68
87.947 36 2 14.91 10.07 156.44 14.91 10.07 156.44 6.48 35.18 56.65
91.347 37 8 -30.12 5.53 244.76 -30.12 5.53 244.76 -68.91 -22.16 -41.37
97.296 38 4 -23.60 34.84 126.57 -23.60 34.84 126.57 -56.33 66.98 19.27
99.081 39 3 54.17 36.15 88.05 54.17 36.15 88.05 58.15 77.01 -53.75
101.032 40 7 47.31 -35.75 70.62 47.31 -35.75 70.62 74.73 -60.05 -120.82
103.920 41 4 -23.60 34.84 126.57 -23.60 34.84 126.57 -42.05 53.41 27.47
105.625 42 3 54.17 36.15 88.05 54.17 36.15 88.05 72.66 65.75 -19.53
108.241 43 1 -71.36 -9.65 72.26 -71.36 -9.65 72.26 -109.42 -34.34 -84.75
110.681 44 5 10.16 -36.92 104.10 10.16 -36.92 104.10 12.61 -33.05 2.59
113.065 45 2 14.91 10.07 156.44 14.91 10.07 156.44 9.05 27.13 57.94
116.401 46 7 47.31 -35.75 70.62 47.31 -35.75 70.62 71.49 -91.43 -131.35
119.397 47 6 -58.70 19.55 193.86 -58.70 19.55 193.86 -102.21 12.86 11.32
122.129 48 8 -30.12 5.53 244.76 -30.12 5.53 244.76 -53.05 -22.87 -25.59
125.186 49 7 47.31 -35.75 70.62 47.31 -35.75 70.62 59.86 -61.06 -98.70
127.938 50 4 -23.60 34.84 126.57 -23.60 34.84 126.57 -48.94 43.83 50.80
130.898 51 5 10.16 -36.92 104.10 10.16 -36.92 104.10 7.45 -30.18 -43.58
133.682 52 6 -58.70 19.55 193.86 -58.70 19.55 193.86 -102.21 28.83 34.88
136.442 53 3 54.17 36.15 88.05 54.17 36.15 88.05 55.87 55.26 13.90
138.659 54 1 -71.36 -9.65 72.26 -71.36 -9.65 72.26 -119.19 -10.01 -6.31
140.995 55 2 14.91 10.07 156.44 14.91 10.07 156.44 19.85 33.67 72.67
143.683 56 8 -30.12 5.53 244.76 -30.12 5.53 244.76 -52.93 7.25 63.21
165.516 57 4 -23.60 34.84 126.57 -23.60 34.84 126.57 -65.13 86.62 17.36
168.596 58 3 54.17 36.15 88.05 54.17 36.15 88.05 80.01 57.22 1.57
171.725 59 5 10.16 -36.92 104.10 10.16 -36.92 104.10 26.49 -83.02 7.95
174.661 60 1 -71.36 -9.65 72.26 -71.36 -9.65 72.26 -112.25 2.99 -51.57
176.357 61 8 -30.12 5.53 244.76 -30.12 5.53 244.76 -43.40 -7.58 79.56
180.373 62 7 47.31 -35.75 70.62 47.31 -35.75 70.62 75.16 -48.92 -73.71
182.509 63 6 -58.70 19.55 193.86 -58.70 19.55 193.86 -85.78 27.01 41.29
184.317 64 2 14.91 10.07 156.44 14.91 10.07 156.44 22.16 22.41 87.48
190.662 65 4 -23.60 34.84 126.57 -23.60 34.84 126.57 -51.86 62.00 36.26
194.046 66 1 -71.36 -9.65 72.26 -71.36 -9.65 72.26 -117.43 -26.32 -19.00
195.902 67 6 -58.70 19.55 193.86 -58.70 19.55 193.86 -109.22 36.90 41.64
198.086 68 5 10.16 -36.92 104.10 10.16 -36.92 104.10 13.05 -50.66 -37.12
199.534 69 7 47.31 -35.75 70.62 47.31 -35.75 70.62 69.75 -44.42 -96.61
201.878 70 8 -30.12 5.53 244.76 -30.12 5.53 244.76 -53.84 0.57 36.21
204.079 71 3 54.17 36.15 88.05 54.17 36.15 88.05 77.19 61.46 -42.15
206.335 72 2 14.91 10.07 156.44 14.91 10.07 156.44 7.30 16.01 55.65
208.943 73 1 -71.36 -9.65 72.26 -71.36 -9.65 72.26 -115.91 -16.04 -43.15
210.895 74 5 10.16 -36.92 104.10 10.16 -36.92 104.10 11.88 -35.65 18.98
212.391 75 2 14.91 10.07 156.44 14.91 10.07 156.44 10.55 26.65 66.02
213.863 76 8 -30.12 5.53 244.76 -30.12 5.53 244.76 -54.64 0.73 76.90
216.351 77 3 54.17 36.15 88.05 54.17 36.15 88.05 68.45 68.61 -37.25
218.128 78 4 -23.60 34.84 126.57 -23.60 34.84 126.57 -48.62 51.23 40.13
219.712 79 6 -58.70 19.55 193.86 -58.70 19.55 193.86 -111.29 18.02 11.30
223.000 80 7 47.31 -35.75 70.62 47.31 -35.75 70.62 75.21 -34.48 -82.39
225.352 81 2 14.91 10.07 156.44 14.91 10.07 156.44 4.21 41.59 35.39
226.888 82 4 -23.60 34.84 126.57 -23.60 34.84 126.57 -42.62 72.57 -13.84
229.504 83 8 -30.12 5.53 244.76 -30.12 5.53 244.76 -40.66 -19.40 55.54
232.320 84 3 54.17 36.15 88.05 54.17 36.15 88.05 70.96 70.45 -51.08
235.225 85 1 -71.36 -9.65 72.26 -71.36 -9.65 72.26 -113.91 -6.56 -74.98
237.289 86 5 10.16 -36.92 104.10 10.16 -36.92 104.10 17.17 -44.95 -2.27
240.265 87 7 47.31 -35.75 70.62 47.31 -35.75 70.62 65.19 -32.24 -72.02
242.825 88 6 -58.70 19.55 193.86 -58.70 19.55 193.86 -105.50 22.40 23.17
245.098 89 7 47.31 -35.75 70.62 47.31 -35.75 70.62 60.58 -26.45 -77.16
247.137 90 2 14.91 10.07 156.44 14.91 10.07 156.44 1.63 33.17 42.79
251.214 91 4 -23.60 34.84 126.57 -23.60 34.84 126.57 -40.23 65.41 28.44
253.410 92 8 -30.12 5.53 244.76 -30.12 5.53 244.76 -53.58 -28.40 44.41
255.402 93 6 -58.70 19.55 193.86 -58.70 19.55 193.86 -119.27 16.05 0.77
257.314 94 5 10.16 -36.92 104.10 10.16 -36.92 104.10 -12.16 -43.21 11.06
259.114 95 1 -71.36 -9.65 72.26 -71.36 -9.65 72.26 -121.11 -9.40 -34.30
261.827 96 3 54.17 36.15 88.05 54.17 36.15 88.05 58.91 56.00 -36.42
263.635 97 5 10.16 -36.92 104.10 10.16 -36.92 104.10 10.50 -44.76 8.30
265.627 98 3 54.17 36.15 88.05 54.17 36.15 88.05 53.87 59.51 -50.51
267.187 99 2 14.91 10.07 156.44 14.91 10.07 156.44 6.14 19.87 43.90
268.747 100 4 -23.60 34.84 126.57 -23.60 34.84 126.57 -41.65 54.46 1.95
271.123 101 1 -71.36 -9.65 72.26 -71.36 -9.65 72.26 -109.81 -12.82 -83.25
273.923 102 8 -30.12 5.53 244.76 -30.12 5.53 244.76 -38.96 -5.01 12.40
275.939 103 7 47.31 -35.75 70.62 47.31 -35.75 70.62 67.07 -34.77 -56.26
279.116 104 6 -58.70 19.55 193.86 -58.70 19.55 193.86 -114.15 28.34 16.71
281.532 105 1 -71.36 -9.65 72.26 -71.36 -9.65 72.26 -121.66 -16.07 -72.88
283.961 106 4 -23.60 34.84 126.57 -23.60 34.84 126.57 -53.69 59.00 35.46
285.554 107 2 14.91 10.07 156.44 14.91 10.07 156.44 10.98 23.71 73.25
288.034 108 6 -58.70 19.55 193.86 -58.70 19.55 193.86 -112.08 23.72 75.93
290.642 109 3 54.17 36.15 88.05 54.17 36.15 88.05 62.34 64.03 -31.40
292.697 110 8 -30.12 5.53 244.76 -30.12 5.53 244.76 -58.12 -9.45 31.22
294.673 111 7 47.31 -35.75 70.62 47.31 -35.75 70.62 59.69 -37.71 -58.07
295.993 112 5 10.16 -36.92 104.10 10.16 -36.92 104.10 -2.27 -44.37 6.55
298.130 113 7 47.31 -35.75 70.62 47.31 -35.75 70.62 54.24 -37.42 -70.10
300.570 114 4 -23.60 34.84 126.57 -23.60 34.84 126.57 -48.47 48.13 34.68
302.546 115 8 -30.12 5.53 244.76 -30.12 5.53 244.76 -46.94 -18.71 39.61
305.154 116 5 10.16 -36.92 104.10 10.16 -36.92 104.10 -0.80 -41.88 -42.30
307.155 117 2 14.91 10.07 156.44 14.91 10.07 156.44 3.29 31.89 44.29
309.442 118 1 -71.36 -9.65 72.26 -71.36 -9.65 72.26 -111.74 -12.20 -16.80
311.306 119 6 -58.70 19.55 193.86 -58.70 19.55 193.86 -113.32 13.10 37.27
313.850 120 3 54.17 36.15 88.05 54.17 36.15 88.05 55.00 52.29 -20.38
316.554 121 8 -30.12 5.53 244.76 -30.12 5.53 244.76 -65.62 -19.76 46.28
318.819 122 4 -23.60 34.84 126.57 -23.60 34.84 126.57 -67.23 43.81 6.87
320.947 123 2 14.91 10.07 156.44 14.91 10.07 156.44 4.53 4.01 39.32
323.147 124 3 54.17 36.15 88.05 54.17 36.15 88.05 44.32 44.85 -63.08
326.260 125 7 47.31 -35.75 70.62 47.31 -35.75 70.62 46.97 -67.05 -65.21
329.372 126 1 -71.36 -9.65 72.26 -71.36 -9.65 72.26 -111.56 -30.86 -51.16
331.458 127 5 10.16 -36.92 104.10 10.16 -36.92 104.10 -8.38 -50.50 -4.87
333.620 128 6 -58.70 19.55 193.86 -58.70 19.55 193.86 -118.69 -4.72 -15.43
336.620 129 7 47.31 -35.75 70.62 47.31 -35.75 70.62 52.35 -59.40 -59.02
338.988 130 5 10.16 -36.92 104.10 10.16 -36.92 104.10 -13.04 -47.04 0.63
341.260 131 6 -58.70 19.55 193.86 -58.70 19.55 193.86 -120.27 0.54 17.04
343.292 132 2 14.91 10.07 156.44 14.91 10.07 156.44 3.51 5.58 45.20
345.652 133 8 -30.12 5.53 244.76 -30.12 5.53 244.76 -64.01 -21.76 29.66
347.685 134 1 -71.36 -9.65 72.26 -71.36 -9.65 72.26 -128.26 -33.33 -63.10
352.429 135 4 -23.60 34.84 126.57 -23.60 34.84 126.57 -55.39 52.12 37.16
354.861 136 3 54.17 36.15 88.05 54.17 36.15 88.05 51.75 55.91 -56.18
357.877 137 1 -71.36 -9.65 72.26 -71.36 -9.65 72.26 -125.41 -38.21 -43.93
359.485 138 6 -58.70 19.55 193.86 -58.70 19.55 193.86 -120.21 1.92 25.28
361.941 139 5 10.16 -36.92 104.10 10.16 -36.92 104.10 -5.77 -53.11 -29.09
364.734 140 2 14.91 10.07 156.44 14.91 10.07 156.44 -3.67 19.31 42.64
366.718 141 8 -30.12 5.53 244.76 -30.12 5.53 244.76 -57.98 -29.93 15.70
369.910 142 7 47.31 -35.75 70.62 47.31 -35.75 70.62 52.93 -53.37 -95.69
371.670 143 3 54.17 36.15 88.05 54.17 36.15 88.05 49.60 36.83 -30.91
373.726 144 4 -23.60 34.84 126.57 -23.60 34.84 126.57 -48.07 36.19 30.99
376.494 145 6 -58.70 19.55 193.86 -58.70 19.55 193.86 -102.39 -2.08 23.30
378.374 146 4 -23.60 34.84 126.57 -23.60 34.84 126.57 -51.48 40.07 16.99
381.287 147 3 54.17 36.15 88.05 54.17 36.15 88.05 65.66 58.23 -32.38
384.591 148 1 -71.36 -9.65 72.26 -71.36 -9.65 72.26 -102.94 -23.51 -7.65
387.551 149 7 47.31 -35.75 70.62 47.31 -35.75 70.62 50.84 -38.68 -29.06
389.423 150 2 14.91 10.07 156.44 14.91 10.07 156.44 -0.42 9.19 38.94
393.680 151 5 10.16 -36.92 104.10 10.16 -36.92 104.10 2.87 -31.24 -22.16
395.896 152 8 -30.12 5.53 244.76 -30.12 5.53 244.76 -63.75 -17.21 24.48
398.056 153 5 10.16 -36.92 104.10 10.16 -36.92 104.10 -5.82 -42.26 -41.33
400.384 154 4 -23.60 34.84 126.57 -23.60 34.84 126.57 -48.31 47.23 29.94
402.216 155 2 14.91 10.07 156.44 14.91 10.07 156.44 7.20 19.59 64.25
404.368 156 6 -58.70 19.55 193.86 -58.70 19.55 193.86 -104.68 15.80 57.71
407.048 157 1 -71.36 -9.65 72.26 -71.36 -9.65 72.26 -119.92 -28.66 -46.08
409.185 158 7 47.31 -35.75 70.62 47.31 -35.75 70.62 47.23 -39.39 -31.50
411.473 159 8 -30.12 5.53 244.76 -30.12 5.53 244.76 -61.32 -18.72 23.81
415.609 160 3 54.17 36.15 88.05 54.17 36.15 88.05 66.16 61.22 -67.23
