# Supplementary material for: Correcting for Visuo-Haptic Biases in 3D Haptic Guidance
Source: PLoS One. 2016 Jul 20;11(7):e0158709. doi: 10.1371/journal.pone.0158709 (PMC4954687; doi:10.1371/journal.pone.0158709)
Supplement: S2 File — Filenames indicate the participant (‘pp*’) and the condition (‘cond*’). Condition 1 is condition VA, condition 2 is condition VS, condition 3 is condition VS+H, and condition 4 is condition VO+H. (ZIP) [file pone.0158709.s002.zip › S2_Files/S2_pp3_cond3_opto.txt]

time trial target real_target_x real_target_y real_target_z visible_target_x visible_target_y visible_target_z x y z
8.971 0 0 500.00 500.00 500.00 500.00 500.00 500.00 -24.53 46.67 -35.79
11.914 1 5 10.16 -36.92 104.10 10.16 -36.92 104.10 20.63 -23.65 10.59
14.026 2 3 54.17 36.15 88.05 54.17 36.15 88.05 93.73 69.44 -23.50
17.330 3 7 47.31 -35.75 70.62 47.31 -35.75 70.62 86.69 -4.61 -50.86
19.202 4 8 -30.12 5.53 244.76 -30.12 5.53 244.76 -20.30 -6.16 5.44
21.084 5 4 -23.60 34.84 126.57 -23.60 34.84 126.57 -21.81 62.35 14.69
23.619 6 1 -71.36 -9.65 72.26 -71.36 -9.65 72.26 -84.37 8.15 -72.80
25.771 7 2 14.91 10.07 156.44 14.91 10.07 156.44 36.46 33.96 61.57
27.523 8 6 -58.70 19.55 193.86 -58.70 19.55 193.86 -87.53 34.35 9.42
29.827 9 3 54.17 36.15 88.05 54.17 36.15 88.05 83.38 72.45 -6.50
31.507 10 7 47.31 -35.75 70.62 47.31 -35.75 70.62 82.36 -28.68 -69.44
33.875 11 4 -23.60 34.84 126.57 -23.60 34.84 126.57 -22.28 82.52 5.73
36.820 12 5 10.16 -36.92 104.10 10.16 -36.92 104.10 28.71 -31.28 -59.00
37.996 13 8 -30.12 5.53 244.76 -30.12 5.53 244.76 -16.85 2.03 5.07
39.852 14 2 14.91 10.07 156.44 14.91 10.07 156.44 44.52 31.26 39.09
42.076 15 6 -58.70 19.55 193.86 -58.70 19.55 193.86 -76.23 44.08 -25.32
43.460 16 1 -71.36 -9.65 72.26 -71.36 -9.65 72.26 -77.20 -2.62 -87.46
45.268 17 7 47.31 -35.75 70.62 47.31 -35.75 70.62 92.12 -50.19 -61.30
47.172 18 1 -71.36 -9.65 72.26 -71.36 -9.65 72.26 -89.52 0.65 -104.37
49.012 19 4 -23.60 34.84 126.57 -23.60 34.84 126.57 -17.25 58.56 19.25
50.317 20 2 14.91 10.07 156.44 14.91 10.07 156.44 36.77 21.32 47.69
52.125 21 3 54.17 36.15 88.05 54.17 36.15 88.05 91.23 63.97 -52.76
54.013 22 6 -58.70 19.55 193.86 -58.70 19.55 193.86 -77.17 35.85 -23.60
55.557 23 8 -30.12 5.53 244.76 -30.12 5.53 244.76 -17.91 -16.93 30.44
57.613 24 5 10.16 -36.92 104.10 10.16 -36.92 104.10 28.40 -30.04 -69.00
59.621 25 4 -23.60 34.84 126.57 -23.60 34.84 126.57 -23.90 65.74 5.27
61.717 26 7 47.31 -35.75 70.62 47.31 -35.75 70.62 91.79 -37.20 -104.52
63.741 27 1 -71.36 -9.65 72.26 -71.36 -9.65 72.26 -83.00 9.95 -100.37
65.741 28 2 14.91 10.07 156.44 14.91 10.07 156.44 42.21 30.50 50.07
67.662 29 5 10.16 -36.92 104.10 10.16 -36.92 104.10 41.50 -51.02 -78.13
69.014 30 8 -30.12 5.53 244.76 -30.12 5.53 244.76 -11.70 -1.45 -3.58
70.702 31 3 54.17 36.15 88.05 54.17 36.15 88.05 94.60 65.48 -34.87
72.582 32 6 -58.70 19.55 193.86 -58.70 19.55 193.86 -80.88 30.05 -26.15
74.390 33 7 47.31 -35.75 70.62 47.31 -35.75 70.62 80.28 -52.06 -85.65
76.270 34 4 -23.60 34.84 126.57 -23.60 34.84 126.57 -25.04 72.01 2.93
77.926 35 1 -71.36 -9.65 72.26 -71.36 -9.65 72.26 -82.52 -10.39 -89.63
79.823 36 2 14.91 10.07 156.44 14.91 10.07 156.44 26.57 38.05 46.21
81.431 37 8 -30.12 5.53 244.76 -30.12 5.53 244.76 -28.79 -10.06 -9.24
83.295 38 3 54.17 36.15 88.05 54.17 36.15 88.05 83.28 69.09 -23.57
86.335 39 6 -58.70 19.55 193.86 -58.70 19.55 193.86 -95.90 18.19 -39.24
88.088 40 5 10.16 -36.92 104.10 10.16 -36.92 104.10 13.39 -50.43 -67.33
89.951 41 3 54.17 36.15 88.05 54.17 36.15 88.05 86.96 70.39 -67.32
91.591 42 5 10.16 -36.92 104.10 10.16 -36.92 104.10 23.43 -53.81 -50.40
92.895 43 2 14.91 10.07 156.44 14.91 10.07 156.44 23.02 19.29 31.08
94.552 44 1 -71.36 -9.65 72.26 -71.36 -9.65 72.26 -80.06 -11.34 -86.29
96.055 45 6 -58.70 19.55 193.86 -58.70 19.55 193.86 -87.84 17.50 5.87
97.176 46 8 -30.12 5.53 244.76 -30.12 5.53 244.76 -34.81 -22.97 33.33
98.496 47 7 47.31 -35.75 70.62 47.31 -35.75 70.62 69.46 -47.83 -62.24
100.472 48 4 -23.60 34.84 126.57 -23.60 34.84 126.57 -29.92 59.84 32.66
102.440 49 6 -58.70 19.55 193.86 -58.70 19.55 193.86 -98.34 -5.00 -28.63
104.240 50 3 54.17 36.15 88.05 54.17 36.15 88.05 69.48 55.24 -23.45
105.848 51 8 -30.12 5.53 244.76 -30.12 5.53 244.76 -36.31 -15.61 45.13
107.089 52 4 -23.60 34.84 126.57 -23.60 34.84 126.57 -33.65 62.16 6.42
108.209 53 2 14.91 10.07 156.44 14.91 10.07 156.44 22.30 20.78 53.73
110.184 54 7 47.31 -35.75 70.62 47.31 -35.75 70.62 65.99 -47.22 -89.17
112.393 55 1 -71.36 -9.65 72.26 -71.36 -9.65 72.26 -94.53 -11.85 -88.58
113.889 56 5 10.16 -36.92 104.10 10.16 -36.92 104.10 12.29 -43.14 -9.97
115.577 57 1 -71.36 -9.65 72.26 -71.36 -9.65 72.26 -98.00 -9.38 -87.84
117.369 58 5 10.16 -36.92 104.10 10.16 -36.92 104.10 20.34 -51.29 -33.81
119.121 59 6 -58.70 19.55 193.86 -58.70 19.55 193.86 -94.93 30.17 -2.24
120.825 60 4 -23.60 34.84 126.57 -23.60 34.84 126.57 -25.26 56.80 35.68
122.025 61 2 14.91 10.07 156.44 14.91 10.07 156.44 25.88 16.97 61.36
124.249 62 7 47.31 -35.75 70.62 47.31 -35.75 70.62 80.10 -56.15 -93.01
126.330 63 8 -30.12 5.53 244.76 -30.12 5.53 244.76 -36.15 -10.54 15.33
128.082 64 3 54.17 36.15 88.05 54.17 36.15 88.05 71.89 59.09 -58.19
129.930 65 7 47.31 -35.75 70.62 47.31 -35.75 70.62 78.21 -61.97 -105.25
131.663 66 8 -30.12 5.53 244.76 -30.12 5.53 244.76 -35.71 -18.24 8.13
132.903 67 2 14.91 10.07 156.44 14.91 10.07 156.44 14.40 19.28 42.95
135.560 68 6 -58.70 19.55 193.86 -58.70 19.55 193.86 -107.38 -2.16 -0.20
137.664 69 1 -71.36 -9.65 72.26 -71.36 -9.65 72.26 -114.99 -56.09 -96.21
140.071 70 3 54.17 36.15 88.05 54.17 36.15 88.05 59.51 65.29 -22.06
141.744 71 5 10.16 -36.92 104.10 10.16 -36.92 104.10 5.24 -43.09 -17.63
143.591 72 4 -23.60 34.84 126.57 -23.60 34.84 126.57 -46.12 58.94 23.29
144.887 73 8 -30.12 5.53 244.76 -30.12 5.53 244.76 -44.00 -9.05 44.31
147.136 74 3 54.17 36.15 88.05 54.17 36.15 88.05 70.78 72.38 -61.95
149.032 75 6 -58.70 19.55 193.86 -58.70 19.55 193.86 -105.16 2.75 15.09
150.848 76 1 -71.36 -9.65 72.26 -71.36 -9.65 72.26 -114.01 -47.89 -91.58
152.696 77 5 10.16 -36.92 104.10 10.16 -36.92 104.10 2.53 -43.11 3.41
154.304 78 4 -23.60 34.84 126.57 -23.60 34.84 126.57 -46.40 58.63 24.37
157.113 79 7 47.31 -35.75 70.62 47.31 -35.75 70.62 67.93 -45.43 -75.08
159.000 80 2 14.91 10.07 156.44 14.91 10.07 156.44 7.77 25.84 62.66
160.513 81 3 54.17 36.15 88.05 54.17 36.15 88.05 65.40 58.72 -57.15
161.889 82 2 14.91 10.07 156.44 14.91 10.07 156.44 14.53 14.49 64.30
164.193 83 1 -71.36 -9.65 72.26 -71.36 -9.65 72.26 -110.65 -40.83 -54.97
165.889 84 6 -58.70 19.55 193.86 -58.70 19.55 193.86 -96.66 15.98 33.38
167.816 85 7 47.31 -35.75 70.62 47.31 -35.75 70.62 66.57 -52.16 -74.21
169.897 86 4 -23.60 34.84 126.57 -23.60 34.84 126.57 -31.23 62.34 37.53
171.937 87 5 10.16 -36.92 104.10 10.16 -36.92 104.10 9.84 -49.70 -19.74
173.401 88 8 -30.12 5.53 244.76 -30.12 5.53 244.76 -43.14 -12.00 32.89
175.386 89 4 -23.60 34.84 126.57 -23.60 34.84 126.57 -41.16 64.65 -7.71
177.233 90 6 -58.70 19.55 193.86 -58.70 19.55 193.86 -100.34 3.95 41.94
180.388 91 7 47.31 -35.75 70.62 47.31 -35.75 70.62 41.48 -25.25 -34.70
181.529 92 5 10.16 -36.92 104.10 10.16 -36.92 104.10 0.02 -43.29 1.73
183.377 93 3 54.17 36.15 88.05 54.17 36.15 88.05 68.99 59.15 -42.68
184.922 94 8 -30.12 5.53 244.76 -30.12 5.53 244.76 -39.62 -20.74 52.39
186.554 95 2 14.91 10.07 156.44 14.91 10.07 156.44 19.33 25.27 70.04
189.282 96 1 -71.36 -9.65 72.26 -71.36 -9.65 72.26 -99.39 -30.08 -9.02
190.314 97 6 -58.70 19.55 193.86 -58.70 19.55 193.86 -88.92 9.54 42.00
191.802 98 2 14.91 10.07 156.44 14.91 10.07 156.44 18.26 15.52 49.08
193.514 99 3 54.17 36.15 88.05 54.17 36.15 88.05 77.32 52.16 -49.66
195.170 100 8 -30.12 5.53 244.76 -30.12 5.53 244.76 -38.53 -21.31 55.74
196.978 101 7 47.31 -35.75 70.62 47.31 -35.75 70.62 70.46 -50.39 -70.37
198.818 102 4 -23.60 34.84 126.57 -23.60 34.84 126.57 -34.78 54.14 35.65
200.987 103 1 -71.36 -9.65 72.26 -71.36 -9.65 72.26 -104.50 -49.00 -44.75
203.971 104 5 10.16 -36.92 104.10 10.16 -36.92 104.10 -13.28 -60.67 -0.89
205.435 105 4 -23.60 34.84 126.57 -23.60 34.84 126.57 -53.62 46.29 29.29
207.315 106 5 10.16 -36.92 104.10 10.16 -36.92 104.10 4.99 -66.12 -15.84
208.987 107 3 54.17 36.15 88.05 54.17 36.15 88.05 64.30 46.08 -38.08
210.523 108 8 -30.12 5.53 244.76 -30.12 5.53 244.76 -40.77 -32.38 50.47
211.931 109 2 14.91 10.07 156.44 14.91 10.07 156.44 17.78 15.68 41.81
213.844 110 1 -71.36 -9.65 72.26 -71.36 -9.65 72.26 -111.56 -48.47 -59.33
215.772 111 7 47.31 -35.75 70.62 47.31 -35.75 70.62 64.06 -57.47 -73.43
218.244 112 6 -58.70 19.55 193.86 -58.70 19.55 193.86 -110.52 13.80 -0.42
220.260 113 1 -71.36 -9.65 72.26 -71.36 -9.65 72.26 -114.72 -46.65 -86.27
222.452 114 3 54.17 36.15 88.05 54.17 36.15 88.05 75.92 42.20 -38.63
224.668 115 7 47.31 -35.75 70.62 47.31 -35.75 70.62 71.67 -62.07 -79.38
226.484 116 4 -23.60 34.84 126.57 -23.60 34.84 126.57 -39.48 47.61 26.77
229.085 117 5 10.16 -36.92 104.10 10.16 -36.92 104.10 7.71 -60.16 -57.04
230.693 118 2 14.91 10.07 156.44 14.91 10.07 156.44 8.48 23.19 47.47
232.461 119 6 -58.70 19.55 193.86 -58.70 19.55 193.86 -105.62 11.84 25.20
234.309 120 8 -30.12 5.53 244.76 -30.12 5.53 244.76 -32.42 -16.62 62.41
236.021 121 4 -23.60 34.84 126.57 -23.60 34.84 126.57 -39.24 49.64 6.50
237.405 122 8 -30.12 5.53 244.76 -30.12 5.53 244.76 -41.98 -24.01 52.06
239.637 123 5 10.16 -36.92 104.10 10.16 -36.92 104.10 -6.81 -47.36 -18.53
241.365 124 6 -58.70 19.55 193.86 -58.70 19.55 193.86 -109.58 12.51 17.72
243.262 125 3 54.17 36.15 88.05 54.17 36.15 88.05 62.94 58.33 -19.61
245.822 126 1 -71.36 -9.65 72.26 -71.36 -9.65 72.26 -109.70 -39.17 -40.86
247.486 127 7 47.31 -35.75 70.62 47.31 -35.75 70.62 56.67 -41.05 -33.15
249.110 128 2 14.91 10.07 156.44 14.91 10.07 156.44 8.66 19.67 51.39
250.662 129 3 54.17 36.15 88.05 54.17 36.15 88.05 70.51 58.55 -45.62
252.150 130 8 -30.12 5.53 244.76 -30.12 5.53 244.76 -36.84 -20.93 40.63
253.526 131 4 -23.60 34.84 126.57 -23.60 34.84 126.57 -39.01 55.57 17.47
255.222 132 5 10.16 -36.92 104.10 10.16 -36.92 104.10 11.23 -49.00 -23.94
257.231 133 1 -71.36 -9.65 72.26 -71.36 -9.65 72.26 -118.64 -17.24 -63.61
258.462 134 6 -58.70 19.55 193.86 -58.70 19.55 193.86 -106.08 12.31 22.07
260.231 135 2 14.91 10.07 156.44 14.91 10.07 156.44 15.03 21.75 50.57
262.751 136 7 47.31 -35.75 70.62 47.31 -35.75 70.62 60.77 -53.95 -100.23
265.799 137 1 -71.36 -9.65 72.26 -71.36 -9.65 72.26 -107.74 -35.15 -41.20
270.583 138 4 -23.60 34.84 126.57 -23.60 34.84 126.57 -55.27 51.77 31.67
272.471 139 5 10.16 -36.92 104.10 10.16 -36.92 104.10 4.91 -54.68 -5.41
274.408 140 7 47.31 -35.75 70.62 47.31 -35.75 70.62 61.58 -50.57 -81.70
276.912 141 6 -58.70 19.55 193.86 -58.70 19.55 193.86 -106.94 26.01 52.88
278.392 142 8 -30.12 5.53 244.76 -30.12 5.53 244.76 -36.39 -13.33 58.37
279.888 143 2 14.91 10.07 156.44 14.91 10.07 156.44 5.83 30.48 63.31
281.440 144 3 54.17 36.15 88.05 54.17 36.15 88.05 51.74 62.62 -36.78
283.384 145 1 -71.36 -9.65 72.26 -71.36 -9.65 72.26 -108.30 -34.58 -18.65
292.273 146 4 -23.60 34.84 126.57 -23.60 34.84 126.57 -51.45 52.22 40.21
294.161 147 3 54.17 36.15 88.05 54.17 36.15 88.05 56.39 52.44 -20.41
295.433 148 8 -30.12 5.53 244.76 -30.12 5.53 244.76 -38.49 -31.00 79.46
298.289 149 7 47.31 -35.75 70.62 47.31 -35.75 70.62 53.87 -52.95 -50.75
318.587 150 2 14.91 10.07 156.44 14.91 10.07 156.44 19.68 31.88 75.22
321.195 151 5 10.16 -36.92 104.10 10.16 -36.92 104.10 8.32 -64.98 -9.41
323.168 152 6 -58.70 19.55 193.86 -58.70 19.55 193.86 -101.69 5.82 41.15
325.019 153 3 54.17 36.15 88.05 54.17 36.15 88.05 71.03 48.64 -5.11
327.521 154 1 -71.36 -9.65 72.26 -71.36 -9.65 72.26 -105.69 -36.24 -22.44
329.288 155 2 14.91 10.07 156.44 14.91 10.07 156.44 11.34 15.62 79.17
331.953 156 6 -58.70 19.55 193.86 -58.70 19.55 193.86 -95.92 17.56 85.94
333.281 157 8 -30.12 5.53 244.76 -30.12 5.53 244.76 -41.75 -13.61 103.20
335.865 158 4 -23.60 34.84 126.57 -23.60 34.84 126.57 -45.25 60.87 19.03
338.273 159 7 47.31 -35.75 70.62 47.31 -35.75 70.62 59.24 -48.90 -73.39
339.808 160 5 10.16 -36.92 104.10 10.16 -36.92 104.10 2.95 -49.07 14.56
