# Supplementary material for: Correcting for Visuo-Haptic Biases in 3D Haptic Guidance
Source: PLoS One. 2016 Jul 20;11(7):e0158709. doi: 10.1371/journal.pone.0158709 (PMC4954687; doi:10.1371/journal.pone.0158709)
Supplement: S2 File — Filenames indicate the participant (‘pp*’) and the condition (‘cond*’). Condition 1 is condition VA, condition 2 is condition VS, condition 3 is condition VS+H, and condition 4 is condition VO+H. (ZIP) [file pone.0158709.s002.zip › S2_Files/S2_pp3_cond4_opto.txt]

time trial target real_target_x real_target_y real_target_z visible_target_x visible_target_y visible_target_z x y z
5.339 0 0 500.00 500.00 500.00 500.00 500.00 500.00 -24.56 46.93 -35.98
8.097 1 3 75.00 45.00 -20.00 75.00 45.00 -20.00 103.06 90.43 -89.29
10.666 2 1 -75.00 -15.00 -60.00 -75.00 -15.00 -60.00 -80.33 -18.88 -79.34
12.490 3 8 -25.00 -15.00 60.00 -25.00 -15.00 60.00 -31.02 -6.37 20.46
14.714 4 6 -75.00 15.00 20.00 -75.00 15.00 20.00 -94.73 36.17 -53.55
17.106 5 4 -25.00 45.00 20.00 -25.00 45.00 20.00 -36.38 81.75 -66.46
19.098 6 2 25.00 15.00 60.00 25.00 15.00 60.00 28.25 31.30 -5.61
21.730 7 7 75.00 -45.00 -60.00 75.00 -45.00 -60.00 98.24 -34.00 -153.81
23.602 8 5 25.00 -45.00 -20.00 25.00 -45.00 -20.00 23.24 -40.59 -81.47
25.819 9 4 -25.00 45.00 20.00 -25.00 45.00 20.00 -34.21 80.78 -81.04
27.867 10 2 25.00 15.00 60.00 25.00 15.00 60.00 32.18 45.72 -22.71
30.163 11 1 -75.00 -15.00 -60.00 -75.00 -15.00 -60.00 -91.84 5.37 -137.43
32.971 12 3 75.00 45.00 -20.00 75.00 45.00 -20.00 102.87 83.18 -79.31
35.147 13 7 75.00 -45.00 -60.00 75.00 -45.00 -60.00 113.15 -29.83 -173.06
37.355 14 8 -25.00 -15.00 60.00 -25.00 -15.00 60.00 -37.44 11.94 -22.04
39.691 15 5 25.00 -45.00 -20.00 25.00 -45.00 -20.00 47.32 -25.72 -135.43
41.628 16 6 -75.00 15.00 20.00 -75.00 15.00 20.00 -88.83 52.74 -52.82
44.492 17 3 75.00 45.00 -20.00 75.00 45.00 -20.00 117.44 100.96 -124.75
46.772 18 7 75.00 -45.00 -60.00 75.00 -45.00 -60.00 121.90 -31.72 -188.15
49.060 19 4 -25.00 45.00 20.00 -25.00 45.00 20.00 -21.66 104.45 -71.49
50.988 20 6 -75.00 15.00 20.00 -75.00 15.00 20.00 -94.08 27.77 -65.91
53.044 21 2 25.00 15.00 60.00 25.00 15.00 60.00 46.71 42.73 -39.18
55.484 22 1 -75.00 -15.00 -60.00 -75.00 -15.00 -60.00 -82.90 -3.73 -139.39
57.197 23 5 25.00 -45.00 -20.00 25.00 -45.00 -20.00 42.54 -40.43 -110.90
59.021 24 8 -25.00 -15.00 60.00 -25.00 -15.00 60.00 -24.42 8.81 -39.69
60.877 25 4 -25.00 45.00 20.00 -25.00 45.00 20.00 -22.41 88.85 -99.13
62.565 26 8 -25.00 -15.00 60.00 -25.00 -15.00 60.00 -22.01 -9.48 -30.22
64.861 27 7 75.00 -45.00 -60.00 75.00 -45.00 -60.00 123.33 -46.37 -172.75
66.285 28 5 25.00 -45.00 -20.00 25.00 -45.00 -20.00 39.93 -51.18 -87.27
68.069 29 3 75.00 45.00 -20.00 75.00 45.00 -20.00 111.42 89.39 -104.33
70.277 30 6 -75.00 15.00 20.00 -75.00 15.00 20.00 -95.59 9.74 -23.64
72.878 31 1 -75.00 -15.00 -60.00 -75.00 -15.00 -60.00 -90.32 -30.90 -150.35
74.982 32 2 25.00 15.00 60.00 25.00 15.00 60.00 28.07 42.52 -16.78
77.062 33 5 25.00 -45.00 -20.00 25.00 -45.00 -20.00 34.66 -64.93 -160.58
78.606 34 7 75.00 -45.00 -60.00 75.00 -45.00 -60.00 112.01 -47.23 -167.43
80.710 35 3 75.00 45.00 -20.00 75.00 45.00 -20.00 107.93 93.09 -93.65
82.894 36 6 -75.00 15.00 20.00 -75.00 15.00 20.00 -99.51 10.32 -52.34
84.598 37 1 -75.00 -15.00 -60.00 -75.00 -15.00 -60.00 -86.82 -39.66 -147.91
86.511 38 8 -25.00 -15.00 60.00 -25.00 -15.00 60.00 -34.27 0.17 -16.80
88.151 39 2 25.00 15.00 60.00 25.00 15.00 60.00 52.92 49.34 -42.97
89.671 40 4 -25.00 45.00 20.00 -25.00 45.00 20.00 -29.57 77.95 -100.42
92.719 41 7 75.00 -45.00 -60.00 75.00 -45.00 -60.00 126.74 -53.12 -155.47
94.807 42 1 -75.00 -15.00 -60.00 -75.00 -15.00 -60.00 -90.18 2.74 -139.97
96.455 43 4 -25.00 45.00 20.00 -25.00 45.00 20.00 -21.01 81.47 -47.31
98.591 44 5 25.00 -45.00 -20.00 25.00 -45.00 -20.00 47.13 -42.66 -140.17
100.600 45 3 75.00 45.00 -20.00 75.00 45.00 -20.00 119.61 93.54 -107.64
102.784 46 8 -25.00 -15.00 60.00 -25.00 -15.00 60.00 -22.09 -2.80 -33.52
104.448 47 6 -75.00 15.00 20.00 -75.00 15.00 20.00 -86.53 40.60 -87.66
106.176 48 2 25.00 15.00 60.00 25.00 15.00 60.00 49.65 41.95 -25.43
107.960 49 3 75.00 45.00 -20.00 75.00 45.00 -20.00 119.25 89.27 -122.90
109.856 50 1 -75.00 -15.00 -60.00 -75.00 -15.00 -60.00 -92.46 -16.06 -137.72
112.328 51 7 75.00 -45.00 -60.00 75.00 -45.00 -60.00 115.88 -40.01 -162.92
114.793 52 4 -25.00 45.00 20.00 -25.00 45.00 20.00 -29.53 86.74 -56.05
117.561 53 5 25.00 -45.00 -20.00 25.00 -45.00 -20.00 40.13 -35.00 -151.86
119.105 54 8 -25.00 -15.00 60.00 -25.00 -15.00 60.00 -38.20 10.91 -57.41
120.881 55 6 -75.00 15.00 20.00 -75.00 15.00 20.00 -90.78 44.29 -100.57
122.553 56 2 25.00 15.00 60.00 25.00 15.00 60.00 46.10 48.36 -52.29
124.281 57 8 -25.00 -15.00 60.00 -25.00 -15.00 60.00 -41.04 -10.36 -74.48
125.961 58 1 -75.00 -15.00 -60.00 -75.00 -15.00 -60.00 -87.82 -0.79 -155.01
127.937 59 3 75.00 45.00 -20.00 75.00 45.00 -20.00 102.52 90.21 -89.03
130.025 60 5 25.00 -45.00 -20.00 25.00 -45.00 -20.00 35.23 -32.71 -121.65
131.666 61 7 75.00 -45.00 -60.00 75.00 -45.00 -60.00 106.92 -27.04 -159.85
134.154 62 6 -75.00 15.00 20.00 -75.00 15.00 20.00 -103.78 38.88 -55.83
135.970 63 2 25.00 15.00 60.00 25.00 15.00 60.00 34.44 38.78 -29.82
137.794 64 4 -25.00 45.00 20.00 -25.00 45.00 20.00 -38.47 79.34 -90.78
139.602 65 1 -75.00 -15.00 -60.00 -75.00 -15.00 -60.00 -92.94 -19.90 -153.01
141.546 66 2 25.00 15.00 60.00 25.00 15.00 60.00 27.89 52.47 -24.74
143.187 67 4 -25.00 45.00 20.00 -25.00 45.00 20.00 -32.36 90.98 -83.40
145.027 68 8 -25.00 -15.00 60.00 -25.00 -15.00 60.00 -32.23 -5.83 -29.76
146.435 69 6 -75.00 15.00 20.00 -75.00 15.00 20.00 -104.57 41.08 -84.35
148.576 70 7 75.00 -45.00 -60.00 75.00 -45.00 -60.00 104.11 -45.48 -176.56
150.664 71 3 75.00 45.00 -20.00 75.00 45.00 -20.00 97.29 91.19 -103.51
153.152 72 5 25.00 -45.00 -20.00 25.00 -45.00 -20.00 36.77 -51.58 -146.89
154.520 73 7 75.00 -45.00 -60.00 75.00 -45.00 -60.00 107.38 -34.07 -177.79
156.545 74 4 -25.00 45.00 20.00 -25.00 45.00 20.00 -38.47 86.05 -61.10
158.720 75 8 -25.00 -15.00 60.00 -25.00 -15.00 60.00 -23.28 -0.61 -38.84
161.785 76 5 25.00 -45.00 -20.00 25.00 -45.00 -20.00 42.83 -54.23 -122.79
163.416 77 6 -75.00 15.00 20.00 -75.00 15.00 20.00 -89.88 37.58 -67.13
164.768 78 2 25.00 15.00 60.00 25.00 15.00 60.00 33.78 37.90 -23.27
166.593 79 1 -75.00 -15.00 -60.00 -75.00 -15.00 -60.00 -84.10 -7.99 -146.32
168.400 80 3 75.00 45.00 -20.00 75.00 45.00 -20.00 91.29 81.25 -83.35
170.345 81 6 -75.00 15.00 20.00 -75.00 15.00 20.00 -111.03 11.46 -53.49
171.769 82 4 -25.00 45.00 20.00 -25.00 45.00 20.00 -39.92 71.70 -46.94
173.337 83 2 25.00 15.00 60.00 25.00 15.00 60.00 26.94 24.93 -22.85
175.546 84 7 75.00 -45.00 -60.00 75.00 -45.00 -60.00 103.43 -52.28 -177.23
178.266 85 8 -25.00 -15.00 60.00 -25.00 -15.00 60.00 -32.52 22.03 -8.36
180.057 86 3 75.00 45.00 -20.00 75.00 45.00 -20.00 96.90 77.94 -115.24
182.857 87 5 25.00 -45.00 -20.00 25.00 -45.00 -20.00 36.18 -39.95 -117.05
184.553 88 1 -75.00 -15.00 -60.00 -75.00 -15.00 -60.00 -83.19 -1.00 -132.17
186.306 89 6 -75.00 15.00 20.00 -75.00 15.00 20.00 -88.69 47.80 -43.00
188.529 90 7 75.00 -45.00 -60.00 75.00 -45.00 -60.00 97.77 -59.27 -173.72
190.554 91 4 -25.00 45.00 20.00 -25.00 45.00 20.00 -36.61 83.26 -52.76
191.898 92 2 25.00 15.00 60.00 25.00 15.00 60.00 29.23 40.16 -12.84
193.722 93 3 75.00 45.00 -20.00 75.00 45.00 -20.00 90.60 74.59 -131.02
195.531 94 8 -25.00 -15.00 60.00 -25.00 -15.00 60.00 -47.01 -1.80 -17.86
197.410 95 5 25.00 -45.00 -20.00 25.00 -45.00 -20.00 24.18 -43.50 -130.26
200.123 96 1 -75.00 -15.00 -60.00 -75.00 -15.00 -60.00 -75.18 10.97 -139.42
201.634 97 6 -75.00 15.00 20.00 -75.00 15.00 20.00 -86.33 55.22 -51.43
204.338 98 5 25.00 -45.00 -20.00 25.00 -45.00 -20.00 28.74 -44.10 -115.85
206.267 99 1 -75.00 -15.00 -60.00 -75.00 -15.00 -60.00 -91.73 15.34 -132.18
208.267 100 7 75.00 -45.00 -60.00 75.00 -45.00 -60.00 89.25 -41.39 -152.55
210.707 101 8 -25.00 -15.00 60.00 -25.00 -15.00 60.00 -33.71 18.56 -0.60
211.843 102 2 25.00 15.00 60.00 25.00 15.00 60.00 21.85 47.50 -4.04
213.075 103 4 -25.00 45.00 20.00 -25.00 45.00 20.00 -41.45 81.08 -54.71
215.739 104 3 75.00 45.00 -20.00 75.00 45.00 -20.00 98.80 68.65 -108.79
217.619 105 4 -25.00 45.00 20.00 -25.00 45.00 20.00 -43.34 73.13 -37.56
218.795 106 6 -75.00 15.00 20.00 -75.00 15.00 20.00 -101.21 26.25 -40.49
220.228 107 1 -75.00 -15.00 -60.00 -75.00 -15.00 -60.00 -78.05 0.09 -131.14
222.060 108 8 -25.00 -15.00 60.00 -25.00 -15.00 60.00 -34.02 17.53 -10.85
224.356 109 7 75.00 -45.00 -60.00 75.00 -45.00 -60.00 105.81 -39.39 -155.22
226.332 110 2 25.00 15.00 60.00 25.00 15.00 60.00 18.71 52.08 -14.83
228.348 111 3 75.00 45.00 -20.00 75.00 45.00 -20.00 107.63 82.06 -103.47
230.308 112 5 25.00 -45.00 -20.00 25.00 -45.00 -20.00 31.11 -18.49 -101.92
232.036 113 8 -25.00 -15.00 60.00 -25.00 -15.00 60.00 -36.77 17.20 7.32
233.269 114 2 25.00 15.00 60.00 25.00 15.00 60.00 31.63 52.21 -1.16
235.549 115 5 25.00 -45.00 -20.00 25.00 -45.00 -20.00 47.11 -49.09 -135.18
237.669 116 4 -25.00 45.00 20.00 -25.00 45.00 20.00 -30.21 97.17 -39.79
239.541 117 1 -75.00 -15.00 -60.00 -75.00 -15.00 -60.00 -83.60 -9.47 -133.26
240.861 118 6 -75.00 15.00 20.00 -75.00 15.00 20.00 -83.20 52.42 -24.51
242.573 119 3 75.00 45.00 -20.00 75.00 45.00 -20.00 94.54 69.56 -97.37
244.669 120 7 75.00 -45.00 -60.00 75.00 -45.00 -60.00 93.96 -49.50 -175.55
246.662 121 4 -25.00 45.00 20.00 -25.00 45.00 20.00 -36.87 79.71 -27.71
248.742 122 3 75.00 45.00 -20.00 75.00 45.00 -20.00 101.98 64.47 -102.02
250.102 123 2 25.00 15.00 60.00 25.00 15.00 60.00 30.79 42.71 -13.32
251.814 124 6 -75.00 15.00 20.00 -75.00 15.00 20.00 -102.89 23.95 -73.44
253.318 125 8 -25.00 -15.00 60.00 -25.00 -15.00 60.00 -36.51 -0.67 -17.06
256.390 126 5 25.00 -45.00 -20.00 25.00 -45.00 -20.00 41.17 -44.29 -139.96
258.662 127 7 75.00 -45.00 -60.00 75.00 -45.00 -60.00 99.46 -46.02 -174.11
260.478 128 1 -75.00 -15.00 -60.00 -75.00 -15.00 -60.00 -82.65 3.14 -111.20
262.351 129 4 -25.00 45.00 20.00 -25.00 45.00 20.00 -16.68 79.44 -38.32
263.463 130 6 -75.00 15.00 20.00 -75.00 15.00 20.00 -93.45 31.69 -48.67
265.487 131 7 75.00 -45.00 -60.00 75.00 -45.00 -60.00 91.51 -45.65 -155.77
267.127 132 1 -75.00 -15.00 -60.00 -75.00 -15.00 -60.00 -87.59 -3.00 -114.82
268.599 133 2 25.00 15.00 60.00 25.00 15.00 60.00 23.46 38.74 -14.60
269.863 134 8 -25.00 -15.00 60.00 -25.00 -15.00 60.00 -47.09 -3.51 -26.47
271.551 135 3 75.00 45.00 -20.00 75.00 45.00 -20.00 79.96 66.07 -117.99
273.607 136 5 25.00 -45.00 -20.00 25.00 -45.00 -20.00 28.90 -46.00 -135.04
274.991 137 7 75.00 -45.00 -60.00 75.00 -45.00 -60.00 90.68 -44.16 -168.39
277.287 138 8 -25.00 -15.00 60.00 -25.00 -15.00 60.00 -37.84 20.53 0.40
278.520 139 2 25.00 15.00 60.00 25.00 15.00 60.00 23.79 53.23 -23.97
280.952 140 1 -75.00 -15.00 -60.00 -75.00 -15.00 -60.00 -71.98 9.11 -119.72
282.528 141 3 75.00 45.00 -20.00 75.00 45.00 -20.00 83.22 77.43 -83.38
284.256 142 5 25.00 -45.00 -20.00 25.00 -45.00 -20.00 28.52 -42.63 -97.54
285.848 143 6 -75.00 15.00 20.00 -75.00 15.00 20.00 -91.32 35.64 -43.13
287.032 144 4 -25.00 45.00 20.00 -25.00 45.00 20.00 -31.29 69.05 -54.25
288.480 145 2 25.00 15.00 60.00 25.00 15.00 60.00 28.83 33.78 -16.24
291.320 146 5 25.00 -45.00 -20.00 25.00 -45.00 -20.00 34.99 -53.96 -143.16
292.753 147 3 75.00 45.00 -20.00 75.00 45.00 -20.00 91.65 64.96 -84.76
294.537 148 1 -75.00 -15.00 -60.00 -75.00 -15.00 -60.00 -84.57 -26.21 -112.59
296.185 149 7 75.00 -45.00 -60.00 75.00 -45.00 -60.00 91.10 -50.17 -133.96
298.737 150 4 -25.00 45.00 20.00 -25.00 45.00 20.00 -29.54 84.76 -63.73
300.369 151 8 -25.00 -15.00 60.00 -25.00 -15.00 60.00 -24.52 0.30 -24.18
301.865 152 6 -75.00 15.00 20.00 -75.00 15.00 20.00 -85.93 45.92 -77.46
304.978 153 7 75.00 -45.00 -60.00 75.00 -45.00 -60.00 95.71 -46.85 -161.94
306.449 154 1 -75.00 -15.00 -60.00 -75.00 -15.00 -60.00 -88.23 -5.63 -124.27
307.722 155 5 25.00 -45.00 -20.00 25.00 -45.00 -20.00 22.27 -35.42 -93.84
309.098 156 8 -25.00 -15.00 60.00 -25.00 -15.00 60.00 -34.05 8.64 -29.03
310.562 157 3 75.00 45.00 -20.00 75.00 45.00 -20.00 89.92 76.14 -113.92
311.858 158 4 -25.00 45.00 20.00 -25.00 45.00 20.00 -40.42 71.49 -55.77
313.018 159 2 25.00 15.00 60.00 25.00 15.00 60.00 25.44 41.36 -15.00
314.687 160 6 -75.00 15.00 20.00 -75.00 15.00 20.00 -93.62 32.18 -74.57
