# Supplementary material for: Correcting for Visuo-Haptic Biases in 3D Haptic Guidance
Source: PLoS One. 2016 Jul 20;11(7):e0158709. doi: 10.1371/journal.pone.0158709 (PMC4954687; doi:10.1371/journal.pone.0158709)
Supplement: S2 File — Filenames indicate the participant (‘pp*’) and the condition (‘cond*’). Condition 1 is condition VA, condition 2 is condition VS, condition 3 is condition VS+H, and condition 4 is condition VO+H. (ZIP) [file pone.0158709.s002.zip › S2_Files/S2_pp4_cond1_opto.txt]

time trial target real_target_x real_target_y real_target_z visible_target_x visible_target_y visible_target_z x y z
11.425 0 0 500.00 500.00 500.00 500.00 500.00 500.00 -24.90 46.91 -35.99
16.225 1 8 -25.00 -15.00 60.00 -25.00 -15.00 60.00 -28.89 -11.14 65.18
19.329 2 2 25.00 15.00 60.00 25.00 15.00 60.00 4.53 20.27 55.13
21.945 3 4 -25.00 45.00 20.00 -25.00 45.00 20.00 -35.50 64.69 -13.21
24.953 4 7 75.00 -45.00 -60.00 75.00 -45.00 -60.00 50.75 -28.68 -41.44
28.106 5 1 -75.00 -15.00 -60.00 -75.00 -15.00 -60.00 -75.06 4.04 -78.56
31.162 6 6 -75.00 15.00 20.00 -75.00 15.00 20.00 -103.48 32.98 -3.87
36.146 7 3 75.00 45.00 -20.00 75.00 45.00 -20.00 75.90 71.76 -61.74
38.786 8 5 25.00 -45.00 -20.00 25.00 -45.00 -20.00 28.04 -28.43 -72.74
41.435 9 3 75.00 45.00 -20.00 74.64 34.30 -3.30 80.21 53.73 -62.14
43.571 10 8 -25.00 -15.00 60.00 -23.44 -16.55 57.93 -34.25 -33.03 -8.12
45.131 11 6 -75.00 15.00 20.00 -63.61 7.81 29.55 -76.53 16.41 -55.45
46.987 12 5 25.00 -45.00 -20.00 23.78 -51.63 1.09 5.60 -59.08 -41.86
49.907 13 7 75.00 -45.00 -60.00 84.70 -51.53 -67.42 98.84 -34.44 -124.66
52.179 14 2 25.00 15.00 60.00 33.19 12.89 61.95 38.06 7.90 -12.46
54.172 15 4 -25.00 45.00 20.00 -20.80 37.12 33.29 -18.05 48.67 -54.53
59.484 16 1 -75.00 -15.00 -60.00 -74.97 -22.61 -52.58 -92.90 -5.75 -34.00
62.324 17 2 25.00 15.00 60.00 27.97 15.73 90.93 34.71 21.29 35.88
64.276 18 8 -25.00 -15.00 60.00 -19.75 -9.33 85.18 -38.92 -0.96 -37.57
66.850 19 7 75.00 -45.00 -60.00 75.17 -55.75 -41.56 94.48 -54.90 -103.95
69.573 20 4 -25.00 45.00 20.00 -23.58 35.66 63.10 -19.88 50.86 -14.87
71.197 21 1 -75.00 -15.00 -60.00 -67.81 -26.31 -62.98 -30.94 62.53 5.80
73.101 22 6 -75.00 15.00 20.00 -63.00 7.25 59.73 -85.28 16.36 22.07
76.493 23 5 25.00 -45.00 -20.00 31.54 -46.00 9.84 25.47 -40.01 -83.82
78.565 24 3 75.00 45.00 -20.00 72.56 30.81 13.55 69.20 45.71 -49.95
81.437 25 7 75.00 -45.00 -60.00 67.37 -51.79 -23.98 73.79 -18.11 -95.61
83.349 26 2 25.00 15.00 60.00 24.08 13.22 100.58 25.33 19.81 57.97
85.630 27 3 75.00 45.00 -20.00 74.88 30.52 25.54 108.08 51.24 -76.94
88.806 28 6 -75.00 15.00 20.00 -58.89 6.70 58.90 -64.08 14.94 -6.95
91.326 29 8 -25.00 -15.00 60.00 -14.18 -14.95 124.20 -20.43 -12.21 67.70
93.590 30 4 -25.00 45.00 20.00 -25.63 33.31 77.05 -34.48 62.90 -32.35
96.790 31 5 25.00 -45.00 -20.00 31.36 -47.99 35.37 40.63 -51.65 -75.61
100.145 32 1 -75.00 -15.00 -60.00 -85.44 -57.32 -89.30 -114.42 -6.76 -85.79
102.615 33 6 -75.00 15.00 20.00 -63.25 6.72 69.68 -78.96 31.85 15.16
106.527 34 1 -75.00 -15.00 -60.00 -69.67 -60.62 -78.98 -96.51 -35.39 -67.71
109.071 35 5 25.00 -45.00 -20.00 25.11 -45.33 57.61 28.64 -50.57 26.20
111.479 36 7 75.00 -45.00 -60.00 67.86 -62.55 -9.74 81.82 -81.21 -108.09
114.224 37 4 -25.00 45.00 20.00 -21.84 26.16 97.99 -29.13 39.57 63.74
116.360 38 2 25.00 15.00 60.00 23.95 11.29 101.39 22.35 10.33 29.50
118.653 39 8 -25.00 -15.00 60.00 -16.00 -16.06 121.12 -26.96 -15.47 56.06
121.405 40 3 75.00 45.00 -20.00 61.65 28.03 48.31 86.94 44.17 -79.66
125.262 41 7 75.00 -45.00 -60.00 65.13 -48.07 9.50 74.33 -60.64 -76.34
127.165 42 3 75.00 45.00 -20.00 56.87 28.36 72.17 54.90 23.97 37.27
131.126 43 1 -75.00 -15.00 -60.00 -61.07 -52.46 -75.90 -80.84 -30.49 -75.38
133.557 44 5 25.00 -45.00 -20.00 23.65 -43.11 39.13 17.37 -47.36 -48.50
137.045 45 2 25.00 15.00 60.00 25.01 13.16 113.59 16.55 16.03 103.76
141.030 46 4 -25.00 45.00 20.00 -20.19 28.33 80.49 -30.27 30.64 -13.39
145.054 47 6 -75.00 15.00 20.00 -61.67 -0.01 71.62 -86.68 -2.47 -44.87
148.086 48 8 -25.00 -15.00 60.00 -15.22 -15.88 122.70 -22.13 -5.29 107.79
150.535 49 3 75.00 45.00 -20.00 64.91 36.78 49.27 101.75 34.32 -82.47
153.486 50 2 25.00 15.00 60.00 28.39 12.75 96.09 27.85 19.03 20.12
156.110 51 6 -75.00 15.00 20.00 -57.00 6.97 97.56 -82.50 9.85 80.95
159.407 52 7 75.00 -45.00 -60.00 65.40 -41.81 16.04 53.66 -53.33 -50.25
162.887 53 4 -25.00 45.00 20.00 -18.08 34.07 93.85 -30.50 64.95 80.04
165.199 54 5 25.00 -45.00 -20.00 26.70 -42.16 50.53 23.77 -59.91 -117.72
167.047 55 8 -25.00 -15.00 60.00 -16.37 -19.76 103.58 -26.58 -6.13 69.75
168.727 56 1 -75.00 -15.00 -60.00 -58.73 -46.27 -69.75 -103.03 -51.67 -131.25
172.135 57 8 -25.00 -15.00 60.00 -15.74 -23.31 99.68 -31.87 -15.69 53.62
175.472 58 7 75.00 -45.00 -60.00 73.93 -38.48 12.14 86.46 -61.75 -146.95
177.992 59 1 -75.00 -15.00 -60.00 -47.52 -31.60 -41.25 -74.84 -32.36 -125.51
180.168 60 6 -75.00 15.00 20.00 -54.00 9.03 73.18 -77.02 37.79 44.72
182.176 61 5 25.00 -45.00 -20.00 27.20 -36.20 89.62 11.54 -37.73 6.65
183.904 62 2 25.00 15.00 60.00 27.25 11.13 112.04 18.47 16.32 82.24
187.113 63 3 75.00 45.00 -20.00 54.21 41.05 74.26 55.50 71.70 -41.62
189.321 64 4 -25.00 45.00 20.00 -15.88 26.09 69.83 -26.78 43.45 21.00
191.353 65 5 25.00 -45.00 -20.00 32.58 -39.11 78.96 29.28 -49.78 -24.90
193.593 66 6 -75.00 15.00 20.00 -53.19 -0.08 63.29 -65.40 13.04 13.05
196.001 67 1 -75.00 -15.00 -60.00 -47.58 -24.66 -15.04 -76.59 -28.86 -47.76
198.569 68 4 -25.00 45.00 20.00 -15.17 26.71 69.43 -35.00 39.56 37.12
200.465 69 2 25.00 15.00 60.00 29.86 10.60 103.14 21.62 21.51 57.19
203.066 70 8 -25.00 -15.00 60.00 -12.99 -23.03 102.23 -37.04 -15.95 -14.22
205.914 71 7 75.00 -45.00 -60.00 69.35 -31.78 46.91 44.13 -16.67 -21.53
207.682 72 3 75.00 45.00 -20.00 62.01 30.37 82.90 50.04 47.71 -7.51
211.338 73 8 -25.00 -15.00 60.00 -8.17 -22.65 131.92 -21.55 -14.88 120.40
213.242 74 6 -75.00 15.00 20.00 -57.03 0.70 66.07 -96.44 31.54 -48.42
216.554 75 3 75.00 45.00 -20.00 71.99 29.28 77.91 56.91 46.19 29.64
218.899 76 2 25.00 15.00 60.00 31.21 8.00 104.27 12.19 20.62 34.31
221.827 77 1 -75.00 -15.00 -60.00 -46.94 -19.11 -19.94 -91.24 16.78 -102.80
224.235 78 5 25.00 -45.00 -20.00 30.87 -37.20 80.92 21.35 -17.19 87.37
226.019 79 4 -25.00 45.00 20.00 -11.17 28.89 62.58 -26.23 75.13 -23.57
230.956 80 7 75.00 -45.00 -60.00 81.70 -43.11 31.53 84.35 -17.69 -48.02
233.388 81 8 -25.00 -15.00 60.00 -9.55 -22.70 107.76 -18.75 -14.05 81.92
236.900 82 7 75.00 -45.00 -60.00 77.96 -54.03 26.73 78.12 -40.58 -86.15
239.084 83 3 75.00 45.00 -20.00 79.23 28.81 58.05 77.50 48.23 37.31
240.556 84 2 25.00 15.00 60.00 36.34 5.75 114.54 33.75 22.35 121.04
242.964 85 1 -75.00 -15.00 -60.00 -40.45 -31.83 -2.82 -58.76 10.33 -67.38
245.701 86 4 -25.00 45.00 20.00 -10.68 16.84 80.01 -10.08 40.51 80.60
249.437 87 5 25.00 -45.00 -20.00 32.33 -48.32 37.97 33.39 -36.91 -5.57
251.397 88 6 -75.00 15.00 20.00 -48.45 -5.91 93.44 -62.45 24.02 31.35
254.285 89 1 -75.00 -15.00 -60.00 -46.94 -41.96 0.14 -76.50 -20.28 -79.99
257.101 90 4 -25.00 45.00 20.00 -16.64 18.63 55.77 -35.94 59.66 22.02
259.069 91 5 25.00 -45.00 -20.00 28.97 -51.55 32.20 18.88 -48.91 -14.79
260.341 92 8 -25.00 -15.00 60.00 -12.05 -23.08 98.99 -22.15 -8.56 76.14
266.158 93 7 75.00 -45.00 -60.00 76.71 -55.80 37.19 80.75 -70.39 -77.36
268.518 94 6 -75.00 15.00 20.00 -53.47 -9.52 88.90 -80.76 1.67 -5.54
271.150 95 2 25.00 15.00 60.00 32.84 2.81 90.13 16.10 11.64 30.27
273.502 96 3 75.00 45.00 -20.00 78.23 27.51 35.13 67.28 43.44 -19.99
275.646 97 1 -75.00 -15.00 -60.00 -46.34 -39.85 8.13 -68.00 -16.95 -37.44
279.199 98 2 25.00 15.00 60.00 36.40 4.16 102.02 39.25 31.24 124.66
283.519 99 7 75.00 -45.00 -60.00 74.41 -45.64 44.14 59.48 -46.65 39.26
286.271 100 8 -25.00 -15.00 60.00 -13.19 -25.66 92.54 -21.02 -17.27 34.80
288.904 101 6 -75.00 15.00 20.00 -51.17 -4.19 99.12 -71.42 -9.15 -11.65
292.384 102 5 25.00 -45.00 -20.00 31.42 -49.99 30.12 20.15 -53.10 -46.87
294.696 103 4 -25.00 45.00 20.00 -12.27 12.77 54.97 -16.10 31.02 69.06
296.984 104 3 75.00 45.00 -20.00 81.32 28.14 35.12 76.75 41.20 -38.78
301.192 105 5 25.00 -45.00 -20.00 33.36 -46.75 40.86 21.41 -49.31 -8.57
303.400 106 7 75.00 -45.00 -60.00 80.62 -44.98 4.43 76.54 -28.32 -73.04
307.721 107 6 -75.00 15.00 20.00 -52.60 5.47 111.78 -63.58 21.91 104.82
310.577 108 3 75.00 45.00 -20.00 80.62 29.66 42.64 75.21 43.72 -13.00
312.993 109 1 -75.00 -15.00 -60.00 -49.14 -39.07 -0.89 -68.81 -11.43 -46.97
314.654 110 2 25.00 15.00 60.00 30.70 -2.34 76.16 12.47 21.88 31.28
317.471 111 4 -25.00 45.00 20.00 -15.83 18.36 35.34 -30.56 45.95 10.61
322.071 112 8 -25.00 -15.00 60.00 -14.78 -24.75 102.61 -24.96 6.20 102.24
323.991 113 7 75.00 -45.00 -60.00 80.00 -51.65 9.65 91.73 -52.39 -132.45
325.878 114 8 -25.00 -15.00 60.00 -14.80 -33.23 85.72 -31.80 -20.74 46.70
329.727 115 2 25.00 15.00 60.00 35.71 -5.10 87.65 25.51 4.86 24.78
332.447 116 6 -75.00 15.00 20.00 -57.17 2.71 77.85 -84.46 31.46 33.02
334.479 117 3 75.00 45.00 -20.00 80.53 30.17 39.84 77.74 54.57 -34.22
336.799 118 5 25.00 -45.00 -20.00 34.80 -45.03 36.29 17.44 -42.58 -74.18
339.640 119 4 -25.00 45.00 20.00 -13.60 17.98 39.10 -24.02 46.66 -23.76
342.991 120 1 -75.00 -15.00 -60.00 -51.62 -40.49 -6.10 -71.68 -16.80 -41.72
347.936 121 8 -25.00 -15.00 60.00 -12.08 -30.93 91.04 -16.35 -31.45 61.33
350.376 122 7 75.00 -45.00 -60.00 73.31 -48.70 38.63 74.06 -52.80 -19.03
352.176 123 3 75.00 45.00 -20.00 79.44 26.34 45.52 86.59 23.83 -24.09
354.360 124 6 -75.00 15.00 20.00 -53.39 -3.88 72.64 -64.42 15.46 30.73
356.496 125 1 -75.00 -15.00 -60.00 -52.95 -39.77 -13.41 -81.13 -25.62 -53.63
359.248 126 4 -25.00 45.00 20.00 -13.99 17.31 56.60 -21.34 42.34 -33.42
362.192 127 5 25.00 -45.00 -20.00 37.82 -45.99 57.96 33.96 -12.75 -10.80
363.744 128 2 25.00 15.00 60.00 35.50 -1.04 101.74 31.16 34.66 81.58
365.376 129 4 -25.00 45.00 20.00 -15.46 18.37 77.97 -31.89 63.86 -32.85
367.361 130 3 75.00 45.00 -20.00 74.80 34.81 47.16 72.47 71.40 -44.51
373.105 131 5 25.00 -45.00 -20.00 34.24 -58.89 54.28 45.90 -61.31 -43.52
374.969 132 1 -75.00 -15.00 -60.00 -50.49 -35.53 -15.96 -61.93 -18.10 -78.47
378.122 133 7 75.00 -45.00 -60.00 73.69 -45.58 22.24 75.24 -48.70 -70.34
380.946 134 2 25.00 15.00 60.00 33.04 -8.90 93.11 35.25 7.52 -0.15
382.962 135 6 -75.00 15.00 20.00 -57.62 -4.06 68.35 -71.27 15.42 -4.43
385.498 136 8 -25.00 -15.00 60.00 -15.54 -24.35 90.51 -16.27 -11.65 33.84
387.330 137 6 -75.00 15.00 20.00 -59.11 -4.23 78.12 -79.47 28.38 -53.42
389.570 138 1 -75.00 -15.00 -60.00 -55.72 -34.29 -8.57 -86.07 -23.91 -102.29
392.314 139 2 25.00 15.00 60.00 28.94 -5.91 117.17 16.52 12.36 90.14
394.266 140 8 -25.00 -15.00 60.00 -19.03 -25.69 100.97 -38.44 0.19 73.24
396.723 141 5 25.00 -45.00 -20.00 25.88 -52.37 63.69 2.61 -51.19 0.83
399.163 142 3 75.00 45.00 -20.00 75.81 24.25 56.97 89.10 51.65 -82.92
401.539 143 4 -25.00 45.00 20.00 -12.70 10.83 99.11 -37.41 22.92 54.83
403.507 144 7 75.00 -45.00 -60.00 73.59 -44.10 26.37 53.75 -39.56 -22.32
405.499 145 2 25.00 15.00 60.00 32.33 -4.85 105.11 22.21 7.26 66.58
408.275 146 1 -75.00 -15.00 -60.00 -51.29 -30.72 8.35 -75.51 -5.71 -27.19
410.836 147 7 75.00 -45.00 -60.00 82.09 -46.27 11.30 74.66 -31.23 14.89
413.380 148 6 -75.00 15.00 20.00 -57.32 -9.58 107.49 -71.46 14.19 83.60
415.460 149 3 75.00 45.00 -20.00 70.17 21.59 82.13 55.78 37.85 -7.77
417.660 150 4 -25.00 45.00 20.00 -7.74 19.66 85.18 -13.08 46.12 36.24
420.244 151 8 -25.00 -15.00 60.00 -13.65 -31.77 95.67 -18.10 -11.44 74.22
422.053 152 5 25.00 -45.00 -20.00 34.83 -49.90 55.36 24.51 -39.82 -62.29
423.733 153 8 -25.00 -15.00 60.00 -16.41 -33.19 89.99 -34.56 -12.36 96.42
425.629 154 1 -75.00 -15.00 -60.00 -51.09 -34.44 -4.78 -87.28 -7.66 -90.64
427.797 155 2 25.00 15.00 60.00 33.45 -1.76 102.48 26.80 30.00 93.28
429.557 156 7 75.00 -45.00 -60.00 82.23 -51.78 -18.66 93.74 -39.18 -126.15
432.405 157 3 75.00 45.00 -20.00 77.86 24.45 77.24 75.26 67.72 26.20
436.542 158 5 25.00 -45.00 -20.00 35.03 -51.97 72.28 39.16 -36.40 -1.61
439.990 159 4 -25.00 45.00 20.00 -12.50 19.21 78.69 -19.62 66.24 -40.18
441.838 160 6 -75.00 15.00 20.00 -58.74 -9.26 82.05 -81.30 16.96 64.49
