# Supplementary material for: Correcting for Visuo-Haptic Biases in 3D Haptic Guidance
Source: PLoS One. 2016 Jul 20;11(7):e0158709. doi: 10.1371/journal.pone.0158709 (PMC4954687; doi:10.1371/journal.pone.0158709)
Supplement: S2 File — Filenames indicate the participant (‘pp*’) and the condition (‘cond*’). Condition 1 is condition VA, condition 2 is condition VS, condition 3 is condition VS+H, and condition 4 is condition VO+H. (ZIP) [file pone.0158709.s002.zip › S2_Files/S2_pp4_cond2_opto.txt]

time trial target real_target_x real_target_y real_target_z visible_target_x visible_target_y visible_target_z x y z
1.606 0 0 500.00 500.00 500.00 500.00 500.00 500.00 -24.45 46.95 -36.63
8.935 1 1 -49.60 -36.79 -3.59 -49.60 -36.79 -3.59 -85.59 -9.64 -20.73
11.079 2 2 33.53 -1.72 99.01 33.53 -1.72 99.01 -0.41 30.98 73.80
12.927 3 6 -54.90 -4.24 87.97 -54.90 -4.24 87.97 -106.56 17.64 18.92
14.839 4 7 77.46 -48.85 20.20 77.46 -48.85 20.20 39.78 -11.43 -26.22
16.087 5 5 32.87 -50.08 48.10 32.87 -50.08 48.10 -1.76 -31.20 13.68
17.551 6 3 77.80 27.57 51.98 77.80 27.57 51.98 39.41 49.52 -2.82
19.088 7 4 -13.14 17.00 66.27 -13.14 17.00 66.27 -57.00 33.04 18.01
20.455 8 8 -14.11 -27.53 95.58 -14.11 -27.53 95.58 -52.00 -17.41 48.73
21.720 9 4 -13.14 17.00 66.27 -13.14 17.00 66.27 -57.56 44.10 -21.82
23.176 10 2 33.53 -1.72 99.01 33.53 -1.72 99.01 7.67 25.11 45.11
24.880 11 1 -49.60 -36.79 -3.59 -49.60 -36.79 -3.59 -110.99 -12.58 -34.64
26.232 12 5 32.87 -50.08 48.10 32.87 -50.08 48.10 -9.66 -21.40 20.24
27.568 13 7 77.46 -48.85 20.20 77.46 -48.85 20.20 47.74 -21.27 -37.19
29.280 14 6 -54.90 -4.24 87.97 -54.90 -4.24 87.97 -95.78 19.55 43.11
31.176 15 3 77.80 27.57 51.98 77.80 27.57 51.98 55.11 65.56 -2.12
32.680 16 8 -14.11 -27.53 95.58 -14.11 -27.53 95.58 -48.35 -5.73 40.76
33.960 17 6 -54.90 -4.24 87.97 -54.90 -4.24 87.97 -93.93 22.69 34.09
35.344 18 3 77.80 27.57 51.98 77.80 27.57 51.98 51.86 67.61 13.77
37.417 19 5 32.87 -50.08 48.10 32.87 -50.08 48.10 -0.16 -28.59 -24.90
38.913 20 7 77.46 -48.85 20.20 77.46 -48.85 20.20 58.21 -29.83 -50.10
40.545 21 1 -49.60 -36.79 -3.59 -49.60 -36.79 -3.59 -91.68 1.34 -50.20
42.065 22 8 -14.11 -27.53 95.58 -14.11 -27.53 95.58 -37.75 -1.39 61.56
43.377 23 4 -13.14 17.00 66.27 -13.14 17.00 66.27 -46.22 59.57 -14.45
44.729 24 2 33.53 -1.72 99.01 33.53 -1.72 99.01 9.94 17.64 49.06
46.049 25 3 77.80 27.57 51.98 77.80 27.57 51.98 63.46 63.83 -43.70
48.049 26 5 32.87 -50.08 48.10 32.87 -50.08 48.10 5.49 -40.11 -59.56
49.441 27 1 -49.60 -36.79 -3.59 -49.60 -36.79 -3.59 -86.71 -13.97 -65.21
51.658 28 6 -54.90 -4.24 87.97 -54.90 -4.24 87.97 -94.55 13.59 53.66
53.258 29 2 33.53 -1.72 99.01 33.53 -1.72 99.01 0.91 19.36 53.50
54.426 30 4 -13.14 17.00 66.27 -13.14 17.00 66.27 -51.94 42.28 -0.93
56.306 31 7 77.46 -48.85 20.20 77.46 -48.85 20.20 45.51 -28.39 -34.89
57.666 32 8 -14.11 -27.53 95.58 -14.11 -27.53 95.58 -54.22 -14.96 53.22
58.762 33 4 -13.14 17.00 66.27 -13.14 17.00 66.27 -53.49 43.97 -32.25
60.378 34 7 77.46 -48.85 20.20 77.46 -48.85 20.20 43.54 -45.69 -56.73
61.714 35 8 -14.11 -27.53 95.58 -14.11 -27.53 95.58 -53.07 -9.45 75.93
63.266 36 3 77.80 27.57 51.98 77.80 27.57 51.98 54.05 59.25 -30.14
64.882 37 2 33.53 -1.72 99.01 33.53 -1.72 99.01 -3.15 11.63 61.56
66.867 38 1 -49.60 -36.79 -3.59 -49.60 -36.79 -3.59 -92.41 -12.23 -44.73
68.595 39 6 -54.90 -4.24 87.97 -54.90 -4.24 87.97 -94.42 20.33 59.33
70.091 40 5 32.87 -50.08 48.10 32.87 -50.08 48.10 2.24 -35.41 -24.42
71.691 41 3 77.80 27.57 51.98 77.80 27.57 51.98 55.03 49.90 -34.19
73.523 42 1 -49.60 -36.79 -3.59 -49.60 -36.79 -3.59 -90.65 -14.54 -48.33
74.851 43 7 77.46 -48.85 20.20 77.46 -48.85 20.20 40.64 -27.74 -23.52
76.275 44 2 33.53 -1.72 99.01 33.53 -1.72 99.01 2.00 19.13 72.76
78.211 45 6 -54.90 -4.24 87.97 -54.90 -4.24 87.97 -78.93 13.41 50.04
79.555 46 8 -14.11 -27.53 95.58 -14.11 -27.53 95.58 -48.83 -5.63 53.87
80.875 47 5 32.87 -50.08 48.10 32.87 -50.08 48.10 1.84 -27.92 -28.67
82.532 48 4 -13.14 17.00 66.27 -13.14 17.00 66.27 -44.86 48.68 38.93
84.164 49 1 -49.60 -36.79 -3.59 -49.60 -36.79 -3.59 -94.88 -17.24 -58.87
85.628 50 2 33.53 -1.72 99.01 33.53 -1.72 99.01 -0.06 21.26 63.27
87.340 51 5 32.87 -50.08 48.10 32.87 -50.08 48.10 -0.44 -44.14 -46.05
88.844 52 4 -13.14 17.00 66.27 -13.14 17.00 66.27 -48.28 47.95 23.80
90.369 53 6 -54.90 -4.24 87.97 -54.90 -4.24 87.97 -93.24 21.48 28.88
91.564 54 8 -14.11 -27.53 95.58 -14.11 -27.53 95.58 -52.77 -7.27 32.48
93.321 55 3 77.80 27.57 51.98 77.80 27.57 51.98 50.95 64.36 -6.30
95.369 56 7 77.46 -48.85 20.20 77.46 -48.85 20.20 51.85 -29.92 -72.30
97.193 57 1 -49.60 -36.79 -3.59 -49.60 -36.79 -3.59 -86.01 -17.76 -50.34
98.841 58 8 -14.11 -27.53 95.58 -14.11 -27.53 95.58 -44.41 0.44 62.81
100.370 59 3 77.80 27.57 51.98 77.80 27.57 51.98 49.04 53.90 -19.29
101.674 60 7 77.46 -48.85 20.20 77.46 -48.85 20.20 56.15 -33.72 -64.78
103.442 61 6 -54.90 -4.24 87.97 -54.90 -4.24 87.97 -92.51 17.44 14.89
104.954 62 4 -13.14 17.00 66.27 -13.14 17.00 66.27 -46.45 36.59 6.80
106.362 63 5 32.87 -50.08 48.10 32.87 -50.08 48.10 4.38 -52.07 -46.55
107.779 64 2 33.53 -1.72 99.01 33.53 -1.72 99.01 0.65 24.59 53.59
109.514 65 7 77.46 -48.85 20.20 77.46 -48.85 20.20 59.85 -28.63 -86.31
111.858 66 6 -54.90 -4.24 87.97 -54.90 -4.24 87.97 -78.19 15.97 41.50
113.331 67 8 -14.11 -27.53 95.58 -14.11 -27.53 95.58 -42.49 -23.83 -1.07
114.770 68 3 77.80 27.57 51.98 77.80 27.57 51.98 48.15 52.40 -39.60
116.459 69 5 32.87 -50.08 48.10 32.87 -50.08 48.10 10.69 -36.63 -43.70
118.002 70 1 -49.60 -36.79 -3.59 -49.60 -36.79 -3.59 -79.25 0.47 -56.23
119.459 71 2 33.53 -1.72 99.01 33.53 -1.72 99.01 14.00 23.55 64.68
120.835 72 4 -13.14 17.00 66.27 -13.14 17.00 66.27 -38.85 50.91 -2.21
122.428 73 2 33.53 -1.72 99.01 33.53 -1.72 99.01 17.95 18.05 55.28
124.123 74 1 -49.60 -36.79 -3.59 -49.60 -36.79 -3.59 -94.91 -9.49 -55.41
125.539 75 8 -14.11 -27.53 95.58 -14.11 -27.53 95.58 -42.13 4.45 50.06
127.044 76 7 77.46 -48.85 20.20 77.46 -48.85 20.20 53.89 -27.91 -82.99
129.091 77 4 -13.14 17.00 66.27 -13.14 17.00 66.27 -48.07 48.14 -12.81
131.316 78 5 32.87 -50.08 48.10 32.87 -50.08 48.10 12.22 -43.27 -49.27
133.132 79 3 77.80 27.57 51.98 77.80 27.57 51.98 57.70 50.87 -54.41
135.251 80 6 -54.90 -4.24 87.97 -54.90 -4.24 87.97 -78.10 11.37 45.84
136.491 81 8 -14.11 -27.53 95.58 -14.11 -27.53 95.58 -43.46 -4.05 47.16
137.852 82 2 33.53 -1.72 99.01 33.53 -1.72 99.01 5.55 27.89 32.79
139.476 83 3 77.80 27.57 51.98 77.80 27.57 51.98 49.87 61.40 -43.44
141.212 84 1 -49.60 -36.79 -3.59 -49.60 -36.79 -3.59 -82.33 -16.65 -52.75
142.788 85 6 -54.90 -4.24 87.97 -54.90 -4.24 87.97 -77.15 16.53 54.89
145.612 86 7 77.46 -48.85 20.20 77.46 -48.85 20.20 43.48 -23.43 -65.69
147.005 87 4 -13.14 17.00 66.27 -13.14 17.00 66.27 -35.04 44.22 18.30
149.212 88 5 32.87 -50.08 48.10 32.87 -50.08 48.10 3.05 -34.24 -6.44
150.604 89 7 77.46 -48.85 20.20 77.46 -48.85 20.20 59.66 -30.24 -68.47
151.925 90 5 32.87 -50.08 48.10 32.87 -50.08 48.10 4.80 -40.37 -22.88
153.316 91 2 33.53 -1.72 99.01 33.53 -1.72 99.01 7.60 22.40 84.85
155.629 92 1 -49.60 -36.79 -3.59 -49.60 -36.79 -3.59 -88.46 -7.14 -14.67
157.125 93 3 77.80 27.57 51.98 77.80 27.57 51.98 39.60 57.07 -13.36
158.645 94 8 -14.11 -27.53 95.58 -14.11 -27.53 95.58 -46.48 1.44 90.70
159.989 95 4 -13.14 17.00 66.27 -13.14 17.00 66.27 -51.56 44.91 10.62
161.485 96 6 -54.90 -4.24 87.97 -54.90 -4.24 87.97 -100.06 -0.26 23.01
165.213 97 5 32.87 -50.08 48.10 32.87 -50.08 48.10 9.05 -8.63 -7.18
166.637 98 8 -14.11 -27.53 95.58 -14.11 -27.53 95.58 -32.83 5.49 65.40
168.302 99 3 77.80 27.57 51.98 77.80 27.57 51.98 56.32 61.34 -20.28
170.350 100 6 -54.90 -4.24 87.97 -54.90 -4.24 87.97 -85.67 13.18 58.71
172.078 101 4 -13.14 17.00 66.27 -13.14 17.00 66.27 -37.48 30.43 25.75
173.414 102 7 77.46 -48.85 20.20 77.46 -48.85 20.20 52.60 -34.06 -57.65
175.110 103 1 -49.60 -36.79 -3.59 -49.60 -36.79 -3.59 -76.18 -23.79 -64.07
176.806 104 2 33.53 -1.72 99.01 33.53 -1.72 99.01 5.42 21.67 76.75
178.734 105 6 -54.90 -4.24 87.97 -54.90 -4.24 87.97 -74.19 20.94 80.34
180.686 106 3 77.80 27.57 51.98 77.80 27.57 51.98 45.20 50.91 56.71
181.918 107 2 33.53 -1.72 99.01 33.53 -1.72 99.01 11.40 7.36 25.68
183.167 108 8 -14.11 -27.53 95.58 -14.11 -27.53 95.58 -37.17 -5.94 58.84
184.407 109 4 -13.14 17.00 66.27 -13.14 17.00 66.27 -36.92 46.72 -4.69
186.479 110 1 -49.60 -36.79 -3.59 -49.60 -36.79 -3.59 -71.00 -22.67 -45.06
188.375 111 7 77.46 -48.85 20.20 77.46 -48.85 20.20 39.78 -22.99 18.68
189.255 112 5 32.87 -50.08 48.10 32.87 -50.08 48.10 8.88 -31.57 33.60
190.391 113 7 77.46 -48.85 20.20 77.46 -48.85 20.20 49.82 -30.04 -8.59
192.335 114 6 -54.90 -4.24 87.97 -54.90 -4.24 87.97 -73.90 26.43 94.64
193.527 115 4 -13.14 17.00 66.27 -13.14 17.00 66.27 -40.68 34.61 13.71
195.231 116 1 -49.60 -36.79 -3.59 -49.60 -36.79 -3.59 -80.17 -35.03 -62.01
196.903 117 3 77.80 27.57 51.98 77.80 27.57 51.98 35.01 58.37 33.24
198.992 118 8 -14.11 -27.53 95.58 -14.11 -27.53 95.58 -48.03 3.09 59.92
200.672 119 5 32.87 -50.08 48.10 32.87 -50.08 48.10 -4.20 -21.36 -13.62
202.040 120 2 33.53 -1.72 99.01 33.53 -1.72 99.01 10.82 30.51 70.70
203.232 121 4 -13.14 17.00 66.27 -13.14 17.00 66.27 -54.72 61.43 -3.48
204.528 122 6 -54.90 -4.24 87.97 -54.90 -4.24 87.97 -92.63 11.07 35.25
206.240 123 1 -49.60 -36.79 -3.59 -49.60 -36.79 -3.59 -74.48 -19.40 -60.22
207.808 124 2 33.53 -1.72 99.01 33.53 -1.72 99.01 3.90 31.29 63.92
209.576 125 3 77.80 27.57 51.98 77.80 27.57 51.98 52.53 64.99 -27.03
211.152 126 5 32.87 -50.08 48.10 32.87 -50.08 48.10 2.55 -29.23 10.11
212.513 127 7 77.46 -48.85 20.20 77.46 -48.85 20.20 53.37 -14.01 -6.05
214.801 128 8 -14.11 -27.53 95.58 -14.11 -27.53 95.58 -42.38 3.00 12.49
215.961 129 4 -13.14 17.00 66.27 -13.14 17.00 66.27 -42.56 64.14 16.98
217.777 130 7 77.46 -48.85 20.20 77.46 -48.85 20.20 40.99 -33.49 -64.87
219.793 131 3 77.80 27.57 51.98 77.80 27.57 51.98 53.94 59.15 -25.58
221.241 132 5 32.87 -50.08 48.10 32.87 -50.08 48.10 16.08 -28.95 -16.99
223.441 133 1 -49.60 -36.79 -3.59 -49.60 -36.79 -3.59 -81.47 -5.91 -86.69
225.431 134 2 33.53 -1.72 99.01 33.53 -1.72 99.01 16.57 38.03 41.39
227.177 135 6 -54.90 -4.24 87.97 -54.90 -4.24 87.97 -77.47 32.32 60.35
228.674 136 8 -14.11 -27.53 95.58 -14.11 -27.53 95.58 -31.93 -0.26 65.60
229.994 137 2 33.53 -1.72 99.01 33.53 -1.72 99.01 10.95 29.15 69.75
231.314 138 4 -13.14 17.00 66.27 -13.14 17.00 66.27 -40.22 60.09 -0.11
232.610 139 8 -14.11 -27.53 95.58 -14.11 -27.53 95.58 -35.88 -4.60 83.57
234.106 140 3 77.80 27.57 51.98 77.80 27.57 51.98 42.93 57.23 -15.68
236.306 141 6 -54.90 -4.24 87.97 -54.90 -4.24 87.97 -85.19 12.55 35.82
237.738 142 1 -49.60 -36.79 -3.59 -49.60 -36.79 -3.59 -81.47 -15.37 -92.79
240.162 143 7 77.46 -48.85 20.20 77.46 -48.85 20.20 35.26 -24.61 -28.21
241.467 144 5 32.87 -50.08 48.10 32.87 -50.08 48.10 4.39 -28.23 -3.13
242.667 145 3 77.80 27.57 51.98 77.80 27.57 51.98 55.77 46.29 -31.59
244.259 146 2 33.53 -1.72 99.01 33.53 -1.72 99.01 10.49 18.39 66.15
245.995 147 1 -49.60 -36.79 -3.59 -49.60 -36.79 -3.59 -77.39 -4.93 -68.81
247.323 148 7 77.46 -48.85 20.20 77.46 -48.85 20.20 36.71 -29.09 -55.94
248.715 149 4 -13.14 17.00 66.27 -13.14 17.00 66.27 -42.20 42.75 44.39
250.691 150 5 32.87 -50.08 48.10 32.87 -50.08 48.10 3.06 -40.35 -50.66
252.011 151 8 -14.11 -27.53 95.58 -14.11 -27.53 95.58 -43.17 1.43 55.15
253.163 152 6 -54.90 -4.24 87.97 -54.90 -4.24 87.97 -95.38 17.18 -16.86
254.267 153 8 -14.11 -27.53 95.58 -14.11 -27.53 95.58 -38.20 -12.10 41.40
255.395 154 2 33.53 -1.72 99.01 33.53 -1.72 99.01 4.86 15.65 13.78
257.548 155 1 -49.60 -36.79 -3.59 -49.60 -36.79 -3.59 -81.29 -20.44 -71.93
259.380 156 4 -13.14 17.00 66.27 -13.14 17.00 66.27 -35.16 48.99 24.08
260.948 157 3 77.80 27.57 51.98 77.80 27.57 51.98 43.45 60.32 7.71
262.444 158 7 77.46 -48.85 20.20 77.46 -48.85 20.20 50.37 -33.29 -88.03
263.676 159 5 32.87 -50.08 48.10 32.87 -50.08 48.10 8.05 -30.54 -34.95
265.508 160 6 -54.90 -4.24 87.97 -54.90 -4.24 87.97 -81.53 19.71 -9.32
