# Supplementary material for: Correcting for Visuo-Haptic Biases in 3D Haptic Guidance
Source: PLoS One. 2016 Jul 20;11(7):e0158709. doi: 10.1371/journal.pone.0158709 (PMC4954687; doi:10.1371/journal.pone.0158709)
Supplement: S2 File — Filenames indicate the participant (‘pp*’) and the condition (‘cond*’). Condition 1 is condition VA, condition 2 is condition VS, condition 3 is condition VS+H, and condition 4 is condition VO+H. (ZIP) [file pone.0158709.s002.zip › S2_Files/S2_pp4_cond3_opto.txt]

time trial target real_target_x real_target_y real_target_z visible_target_x visible_target_y visible_target_z x y z
11.967 0 0 500.00 500.00 500.00 500.00 500.00 500.00 -24.68 46.76 -35.74
15.335 1 3 77.80 27.57 51.98 77.80 27.57 51.98 72.37 57.32 -8.25
18.159 2 5 32.87 -50.08 48.10 32.87 -50.08 48.10 19.41 -43.74 -7.43
20.799 3 1 -49.60 -36.79 -3.59 -49.60 -36.79 -3.59 -77.99 -12.59 -61.53
23.928 4 7 77.46 -48.85 20.20 77.46 -48.85 20.20 64.21 -37.22 -55.49
26.279 5 2 33.53 -1.72 99.01 33.53 -1.72 99.01 13.30 2.15 59.02
28.999 6 6 -54.90 -4.24 87.97 -54.90 -4.24 87.97 -93.62 5.86 10.31
32.616 7 4 -13.14 17.00 66.27 -13.14 17.00 66.27 -50.79 41.41 7.33
35.384 8 8 -14.11 -27.53 95.58 -14.11 -27.53 95.58 -45.03 -20.84 37.05
37.864 9 5 32.87 -50.08 48.10 32.87 -50.08 48.10 7.06 -58.88 -37.75
40.784 10 6 -54.90 -4.24 87.97 -54.90 -4.24 87.97 -98.85 4.78 21.32
43.456 11 4 -13.14 17.00 66.27 -13.14 17.00 66.27 -52.82 36.10 2.62
46.601 12 8 -14.11 -27.53 95.58 -14.11 -27.53 95.58 -46.58 -14.83 62.36
49.193 13 1 -49.60 -36.79 -3.59 -49.60 -36.79 -3.59 -105.65 -27.72 -56.55
52.969 14 7 77.46 -48.85 20.20 77.46 -48.85 20.20 72.32 -47.92 -32.10
55.849 15 3 77.80 27.57 51.98 77.80 27.57 51.98 79.92 39.98 -20.79
58.257 16 2 33.53 -1.72 99.01 33.53 -1.72 99.01 17.63 0.98 67.30
60.209 17 8 -14.11 -27.53 95.58 -14.11 -27.53 95.58 -43.21 -30.69 56.12
62.954 18 3 77.80 27.57 51.98 77.80 27.57 51.98 76.84 40.64 -22.83
65.602 19 6 -54.90 -4.24 87.97 -54.90 -4.24 87.97 -90.08 0.55 26.65
69.082 20 1 -49.60 -36.79 -3.59 -49.60 -36.79 -3.59 -91.87 -27.03 -54.60
72.050 21 7 77.46 -48.85 20.20 77.46 -48.85 20.20 79.10 -40.41 -51.51
76.027 22 2 33.53 -1.72 99.01 33.53 -1.72 99.01 -2.36 2.86 80.35
78.851 23 5 32.87 -50.08 48.10 32.87 -50.08 48.10 -1.65 -65.47 -41.72
81.867 24 4 -13.14 17.00 66.27 -13.14 17.00 66.27 -47.18 26.97 7.15
85.739 25 7 77.46 -48.85 20.20 77.46 -48.85 20.20 66.93 -35.62 -54.83
88.763 26 1 -49.60 -36.79 -3.59 -49.60 -36.79 -3.59 -74.92 -9.17 -40.29
91.484 27 6 -54.90 -4.24 87.97 -54.90 -4.24 87.97 -98.47 15.84 27.39
94.500 28 3 77.80 27.57 51.98 77.80 27.57 51.98 56.95 62.62 -17.43
98.332 29 2 33.53 -1.72 99.01 33.53 -1.72 99.01 6.78 8.95 56.94
100.860 30 4 -13.14 17.00 66.27 -13.14 17.00 66.27 -48.17 41.63 -10.10
103.868 31 5 32.87 -50.08 48.10 32.87 -50.08 48.10 14.54 -33.79 -12.85
105.772 32 8 -14.11 -27.53 95.58 -14.11 -27.53 95.58 -46.58 -13.01 47.15
107.949 33 1 -49.60 -36.79 -3.59 -49.60 -36.79 -3.59 -98.07 -18.90 -54.77
110.557 34 2 33.53 -1.72 99.01 33.53 -1.72 99.01 18.54 26.92 58.60
113.117 35 6 -54.90 -4.24 87.97 -54.90 -4.24 87.97 -93.92 19.60 8.19
116.757 36 3 77.80 27.57 51.98 77.80 27.57 51.98 77.63 56.48 -13.64
119.710 37 8 -14.11 -27.53 95.58 -14.11 -27.53 95.58 -31.67 -8.91 36.98
123.694 38 7 77.46 -48.85 20.20 77.46 -48.85 20.20 81.08 -32.02 -42.72
156.996 39 4 -13.14 17.00 66.27 -13.14 17.00 66.27 40.44 -38.39 13.81
162.616 40 5 32.87 -50.08 48.10 32.87 -50.08 48.10 35.39 -44.42 3.73
191.766 41 7 77.46 -48.85 20.20 77.46 -48.85 20.20 63.32 -37.46 -10.08
285.525 42 5 32.87 -50.08 48.10 32.87 -50.08 48.10 -24.30 42.62 18.03
292.557 43 3 77.80 27.57 51.98 77.80 27.57 51.98 -22.34 41.16 24.29
296.613 44 4 -13.14 17.00 66.27 -13.14 17.00 66.27 -30.10 34.65 32.77
298.766 45 2 33.53 -1.72 99.01 33.53 -1.72 99.01 27.64 10.68 78.30
301.230 46 8 -14.11 -27.53 95.58 -14.11 -27.53 95.58 -34.33 -10.67 75.36
303.374 47 6 -54.90 -4.24 87.97 -54.90 -4.24 87.97 -87.32 25.29 23.64
305.974 48 1 -49.60 -36.79 -3.59 -49.60 -36.79 -3.59 -87.49 -18.22 -70.77
309.606 49 7 77.46 -48.85 20.20 77.46 -48.85 20.20 78.57 -36.80 -60.91
312.006 50 1 -49.60 -36.79 -3.59 -49.60 -36.79 -3.59 -93.05 -13.67 -45.95
314.095 51 6 -54.90 -4.24 87.97 -54.90 -4.24 87.97 -97.68 19.05 34.47
316.959 52 2 33.53 -1.72 99.01 33.53 -1.72 99.01 11.98 26.99 40.94
318.863 53 5 32.87 -50.08 48.10 32.87 -50.08 48.10 -1.49 -49.55 -48.16
321.199 54 4 -13.14 17.00 66.27 -13.14 17.00 66.27 -44.48 43.75 12.13
323.023 55 8 -14.11 -27.53 95.58 -14.11 -27.53 95.58 -41.12 -1.92 54.05
325.568 56 3 77.80 27.57 51.98 77.80 27.57 51.98 66.60 51.45 -40.29
328.142 57 8 -14.11 -27.53 95.58 -14.11 -27.53 95.58 -42.39 -10.24 51.94
330.256 58 4 -13.14 17.00 66.27 -13.14 17.00 66.27 -46.42 45.77 -2.90
332.256 59 6 -54.90 -4.24 87.97 -54.90 -4.24 87.97 -99.50 19.65 28.73
335.200 60 5 32.87 -50.08 48.10 32.87 -50.08 48.10 -1.42 -43.93 -54.98
337.730 61 2 33.53 -1.72 99.01 33.53 -1.72 99.01 1.95 26.65 48.01
339.992 62 1 -49.60 -36.79 -3.59 -49.60 -36.79 -3.59 -99.87 -16.72 -70.20
342.664 63 7 77.46 -48.85 20.20 77.46 -48.85 20.20 64.66 -38.75 -70.52
344.553 64 3 77.80 27.57 51.98 77.80 27.57 51.98 74.39 55.26 -27.97
346.545 65 7 77.46 -48.85 20.20 77.46 -48.85 20.20 80.34 -53.19 -88.66
349.945 66 1 -49.60 -36.79 -3.59 -49.60 -36.79 -3.59 -89.21 -17.03 -78.12
352.457 67 3 77.80 27.57 51.98 77.80 27.57 51.98 68.79 50.87 -37.94
355.506 68 6 -54.90 -4.24 87.97 -54.90 -4.24 87.97 -111.13 14.18 -29.33
357.890 69 8 -14.11 -27.53 95.58 -14.11 -27.53 95.58 -37.96 -14.67 23.82
359.586 70 2 33.53 -1.72 99.01 33.53 -1.72 99.01 13.63 24.20 27.66
364.287 71 4 -13.14 17.00 66.27 -13.14 17.00 66.27 11.97 -46.55 -28.06
367.511 72 5 32.87 -50.08 48.10 32.87 -50.08 48.10 23.95 -44.50 -45.24
479.755 73 3 77.80 27.57 51.98 77.80 27.57 51.98 -76.42 13.90 18.86
486.115 74 6 -54.90 -4.24 87.97 -54.90 -4.24 87.97 -79.51 10.04 21.94
488.227 75 4 -13.14 17.00 66.27 -13.14 17.00 66.27 -42.81 45.57 17.18
490.219 76 8 -14.11 -27.53 95.58 -14.11 -27.53 95.58 -35.83 2.59 78.45
492.675 77 5 32.87 -50.08 48.10 32.87 -50.08 48.10 10.79 -32.49 -5.16
494.875 78 7 77.46 -48.85 20.20 77.46 -48.85 20.20 57.94 -30.29 -22.79
497.187 79 1 -49.60 -36.79 -3.59 -49.60 -36.79 -3.59 -76.88 -6.62 -37.82
499.308 80 2 33.53 -1.72 99.01 33.53 -1.72 99.01 5.54 24.13 70.56
501.299 81 1 -49.60 -36.79 -3.59 -49.60 -36.79 -3.59 -95.80 -5.07 -46.37
503.300 82 3 77.80 27.57 51.98 77.80 27.57 51.98 56.18 69.98 -5.35
505.012 83 5 32.87 -50.08 48.10 32.87 -50.08 48.10 -2.23 -34.95 -25.46
507.268 84 8 -14.11 -27.53 95.58 -14.11 -27.53 95.58 -48.77 -14.95 69.03
508.924 85 4 -13.14 17.00 66.27 -13.14 17.00 66.27 -53.97 45.11 -13.22
510.748 86 6 -54.90 -4.24 87.97 -54.90 -4.24 87.97 -106.02 6.56 46.61
513.836 87 7 77.46 -48.85 20.20 77.46 -48.85 20.20 55.93 -39.16 -67.77
516.092 88 2 33.53 -1.72 99.01 33.53 -1.72 99.01 -1.55 20.21 74.12
517.812 89 6 -54.90 -4.24 87.97 -54.90 -4.24 87.97 -118.00 13.57 5.26
519.973 90 2 33.53 -1.72 99.01 33.53 -1.72 99.01 2.05 17.72 55.28
522.325 91 3 77.80 27.57 51.98 77.80 27.57 51.98 64.62 59.86 -41.57
525.125 92 1 -49.60 -36.79 -3.59 -49.60 -36.79 -3.59 -96.38 -15.61 -52.04
527.333 93 5 32.87 -50.08 48.10 32.87 -50.08 48.10 -0.72 -34.47 8.92
529.069 94 8 -14.11 -27.53 95.58 -14.11 -27.53 95.58 -54.29 -4.46 69.30
530.653 95 4 -13.14 17.00 66.27 -13.14 17.00 66.27 -56.48 55.38 -6.92
532.726 96 7 77.46 -48.85 20.20 77.46 -48.85 20.20 59.02 -36.08 -75.00
534.549 97 4 -13.14 17.00 66.27 -13.14 17.00 66.27 -47.69 44.15 25.19
536.374 98 5 32.87 -50.08 48.10 32.87 -50.08 48.10 -7.37 -41.84 -46.60
538.206 99 6 -54.90 -4.24 87.97 -54.90 -4.24 87.97 -102.75 22.32 38.45
539.726 100 1 -49.60 -36.79 -3.59 -49.60 -36.79 -3.59 -110.23 -20.46 -68.51
541.998 101 2 33.53 -1.72 99.01 33.53 -1.72 99.01 1.14 31.11 25.69
543.574 102 8 -14.11 -27.53 95.58 -14.11 -27.53 95.58 -62.36 -8.58 59.16
545.934 103 3 77.80 27.57 51.98 77.80 27.57 51.98 58.15 66.03 -33.74
548.598 104 7 77.46 -48.85 20.20 77.46 -48.85 20.20 59.06 -35.07 -67.47
550.687 105 2 33.53 -1.72 99.01 33.53 -1.72 99.01 -1.71 12.76 69.67
552.847 106 7 77.46 -48.85 20.20 77.46 -48.85 20.20 54.00 -42.18 -84.65
555.559 107 8 -14.11 -27.53 95.58 -14.11 -27.53 95.58 -61.12 -8.63 56.73
558.255 108 5 32.87 -50.08 48.10 32.87 -50.08 48.10 -21.46 -46.31 -38.00
560.367 109 4 -13.14 17.00 66.27 -13.14 17.00 66.27 -55.62 38.84 20.71
562.024 110 6 -54.90 -4.24 87.97 -54.90 -4.24 87.97 -110.24 14.15 32.92
565.064 111 3 77.80 27.57 51.98 77.80 27.57 51.98 54.60 67.57 -22.55
567.584 112 1 -49.60 -36.79 -3.59 -49.60 -36.79 -3.59 -98.75 -3.94 -66.46
570.184 113 8 -14.11 -27.53 95.58 -14.11 -27.53 95.58 -54.72 2.23 58.85
571.960 114 2 33.53 -1.72 99.01 33.53 -1.72 99.01 -5.46 36.06 49.69
575.568 115 7 77.46 -48.85 20.20 77.46 -48.85 20.20 35.67 -21.24 -64.42
577.344 116 3 77.80 27.57 51.98 77.80 27.57 51.98 45.33 55.08 -18.97
579.553 117 1 -49.60 -36.79 -3.59 -49.60 -36.79 -3.59 -95.53 -2.74 -60.09
581.721 118 5 32.87 -50.08 48.10 32.87 -50.08 48.10 0.20 -17.68 2.81
583.433 119 6 -54.90 -4.24 87.97 -54.90 -4.24 87.97 -101.69 27.80 32.02
586.073 120 4 -13.14 17.00 66.27 -13.14 17.00 66.27 -56.51 55.54 19.95
588.473 121 5 32.87 -50.08 48.10 32.87 -50.08 48.10 -2.01 -40.71 -33.20
589.961 122 3 77.80 27.57 51.98 77.80 27.57 51.98 50.79 64.66 -17.71
591.641 123 2 33.53 -1.72 99.01 33.53 -1.72 99.01 3.55 25.27 65.06
593.297 124 8 -14.11 -27.53 95.58 -14.11 -27.53 95.58 -51.57 -8.70 45.05
596.146 125 7 77.46 -48.85 20.20 77.46 -48.85 20.20 45.15 -37.24 -70.94
598.186 126 4 -13.14 17.00 66.27 -13.14 17.00 66.27 -42.50 48.94 36.70
600.034 127 6 -54.90 -4.24 87.97 -54.90 -4.24 87.97 -110.25 12.71 12.70
602.730 128 1 -49.60 -36.79 -3.59 -49.60 -36.79 -3.59 -110.74 -20.11 -64.69
605.202 129 3 77.80 27.57 51.98 77.80 27.57 51.98 65.88 54.70 -18.37
606.994 130 5 32.87 -50.08 48.10 32.87 -50.08 48.10 0.32 -37.95 -32.38
608.787 131 2 33.53 -1.72 99.01 33.53 -1.72 99.01 8.93 16.33 66.31
610.907 132 1 -49.60 -36.79 -3.59 -49.60 -36.79 -3.59 -109.24 -16.58 -56.78
612.739 133 6 -54.90 -4.24 87.97 -54.90 -4.24 87.97 -110.75 20.19 34.76
614.443 134 8 -14.11 -27.53 95.58 -14.11 -27.53 95.58 -50.36 -3.32 65.61
616.107 135 4 -13.14 17.00 66.27 -13.14 17.00 66.27 -59.97 50.33 -10.29
618.507 136 7 77.46 -48.85 20.20 77.46 -48.85 20.20 47.03 -47.67 -77.97
620.131 137 8 -14.11 -27.53 95.58 -14.11 -27.53 95.58 -58.47 -19.20 35.35
622.436 138 7 77.46 -48.85 20.20 77.46 -48.85 20.20 42.10 -38.40 -75.80
624.012 139 4 -13.14 17.00 66.27 -13.14 17.00 66.27 -46.29 39.64 23.10
625.692 140 5 32.87 -50.08 48.10 32.87 -50.08 48.10 -8.67 -51.48 -35.11
627.556 141 3 77.80 27.57 51.98 77.80 27.57 51.98 41.90 44.63 -32.83
629.492 142 1 -49.60 -36.79 -3.59 -49.60 -36.79 -3.59 -102.31 -21.36 -62.90
631.047 143 6 -54.90 -4.24 87.97 -54.90 -4.24 87.97 -107.79 18.55 31.77
633.356 144 2 33.53 -1.72 99.01 33.53 -1.72 99.01 -3.65 18.61 48.03
635.444 145 6 -54.90 -4.24 87.97 -54.90 -4.24 87.97 -106.72 17.34 28.46
637.709 146 8 -14.11 -27.53 95.58 -14.11 -27.53 95.58 -48.22 -9.64 64.65
639.405 147 3 77.80 27.57 51.98 77.80 27.57 51.98 54.07 53.58 -20.78
641.397 148 5 32.87 -50.08 48.10 32.87 -50.08 48.10 2.71 -38.09 -10.14
643.165 149 7 77.46 -48.85 20.20 77.46 -48.85 20.20 49.40 -22.84 -66.00
644.869 150 4 -13.14 17.00 66.27 -13.14 17.00 66.27 -36.98 54.71 34.41
647.069 151 1 -49.60 -36.79 -3.59 -49.60 -36.79 -3.59 -93.89 -8.59 -59.99
648.890 152 2 33.53 -1.72 99.01 33.53 -1.72 99.01 8.75 24.75 71.05
650.490 153 5 32.87 -50.08 48.10 32.87 -50.08 48.10 -0.83 -48.64 -17.57
651.947 154 4 -13.14 17.00 66.27 -13.14 17.00 66.27 -42.41 44.62 30.79
653.658 155 6 -54.90 -4.24 87.97 -54.90 -4.24 87.97 -105.99 11.92 20.28
655.218 156 1 -49.60 -36.79 -3.59 -49.60 -36.79 -3.59 -99.19 -11.91 -68.07
658.771 157 3 77.80 27.57 51.98 77.80 27.57 51.98 47.75 67.68 -2.18
660.291 158 2 33.53 -1.72 99.01 33.53 -1.72 99.01 9.99 12.95 54.79
661.987 159 7 77.46 -48.85 20.20 77.46 -48.85 20.20 49.88 -65.21 -60.81
663.851 160 8 -14.11 -27.53 95.58 -14.11 -27.53 95.58 -44.72 -10.44 58.37
