# Supplementary material for: Correcting for Visuo-Haptic Biases in 3D Haptic Guidance
Source: PLoS One. 2016 Jul 20;11(7):e0158709. doi: 10.1371/journal.pone.0158709 (PMC4954687; doi:10.1371/journal.pone.0158709)
Supplement: S2 File — Filenames indicate the participant (‘pp*’) and the condition (‘cond*’). Condition 1 is condition VA, condition 2 is condition VS, condition 3 is condition VS+H, and condition 4 is condition VO+H. (ZIP) [file pone.0158709.s002.zip › S2_Files/S2_pp4_cond4_opto.txt]

time trial target real_target_x real_target_y real_target_z visible_target_x visible_target_y visible_target_z x y z
8.843 0 0 500.00 500.00 500.00 500.00 500.00 500.00 -24.79 46.90 -36.11
11.234 1 3 75.00 45.00 -20.00 75.00 45.00 -20.00 50.65 80.16 -40.98
13.450 2 6 -75.00 15.00 20.00 -75.00 15.00 20.00 -111.24 53.02 17.78
16.307 3 8 -25.00 -15.00 60.00 -25.00 -15.00 60.00 -66.24 24.55 63.33
19.027 4 4 -25.00 45.00 20.00 -25.00 45.00 20.00 -68.48 103.64 -1.07
22.219 5 5 25.00 -45.00 -20.00 25.00 -45.00 -20.00 -30.23 6.40 -38.22
24.147 6 2 25.00 15.00 60.00 25.00 15.00 60.00 -14.95 66.71 31.67
27.219 7 7 75.00 -45.00 -60.00 75.00 -45.00 -60.00 28.65 14.64 -65.60
29.363 8 1 -75.00 -15.00 -60.00 -75.00 -15.00 -60.00 -107.78 26.41 -66.40
31.859 9 8 -25.00 -15.00 60.00 -25.00 -15.00 60.00 -66.58 25.14 31.27
33.916 10 3 75.00 45.00 -20.00 75.00 45.00 -20.00 49.58 88.26 -55.79
36.020 11 4 -25.00 45.00 20.00 -25.00 45.00 20.00 -59.95 78.32 -19.74
38.588 12 7 75.00 -45.00 -60.00 75.00 -45.00 -60.00 28.75 -12.51 -76.61
40.316 13 2 25.00 15.00 60.00 25.00 15.00 60.00 -7.62 42.58 41.35
42.380 14 1 -75.00 -15.00 -60.00 -75.00 -15.00 -60.00 -111.96 21.30 -47.25
44.580 15 5 25.00 -45.00 -20.00 25.00 -45.00 -20.00 -18.87 -23.11 -76.03
46.492 16 6 -75.00 15.00 20.00 -75.00 15.00 20.00 -114.16 47.62 -16.43
49.005 17 3 75.00 45.00 -20.00 75.00 45.00 -20.00 34.54 89.92 -50.04
50.877 18 2 25.00 15.00 60.00 25.00 15.00 60.00 -14.51 39.68 35.11
52.909 19 1 -75.00 -15.00 -60.00 -75.00 -15.00 -60.00 -119.65 24.45 -36.41
54.526 20 4 -25.00 45.00 20.00 -25.00 45.00 20.00 -61.47 86.14 13.91
56.573 21 5 25.00 -45.00 -20.00 25.00 -45.00 -20.00 -33.72 -21.06 -50.30
58.013 22 6 -75.00 15.00 20.00 -75.00 15.00 20.00 -128.44 39.83 -2.86
59.933 23 8 -25.00 -15.00 60.00 -25.00 -15.00 60.00 -69.05 10.29 37.41
62.742 24 7 75.00 -45.00 -60.00 75.00 -45.00 -60.00 26.67 -12.40 -82.29
64.358 25 8 -25.00 -15.00 60.00 -25.00 -15.00 60.00 -63.77 1.38 44.45
66.558 26 1 -75.00 -15.00 -60.00 -75.00 -15.00 -60.00 -129.98 12.13 -63.97
68.606 27 3 75.00 45.00 -20.00 75.00 45.00 -20.00 40.45 90.49 -59.69
70.534 28 2 25.00 15.00 60.00 25.00 15.00 60.00 -8.01 36.99 51.77
72.302 29 6 -75.00 15.00 20.00 -75.00 15.00 20.00 -123.79 40.46 0.54
75.351 30 7 75.00 -45.00 -60.00 75.00 -45.00 -60.00 15.61 -17.84 -73.76
77.215 31 4 -25.00 45.00 20.00 -25.00 45.00 20.00 -65.90 73.42 -8.28
79.463 32 5 25.00 -45.00 -20.00 25.00 -45.00 -20.00 -26.82 -26.55 -67.15
81.209 33 6 -75.00 15.00 20.00 -75.00 15.00 20.00 -128.45 39.77 -12.38
83.855 34 1 -75.00 -15.00 -60.00 -75.00 -15.00 -60.00 -141.82 3.03 -77.77
85.991 35 4 -25.00 45.00 20.00 -25.00 45.00 20.00 -75.58 83.91 0.74
88.791 36 7 75.00 -45.00 -60.00 75.00 -45.00 -60.00 29.69 -6.18 -79.03
90.703 37 2 25.00 15.00 60.00 25.00 15.00 60.00 -12.10 36.23 25.84
92.800 38 5 25.00 -45.00 -20.00 25.00 -45.00 -20.00 -18.29 -36.43 -64.22
95.264 39 3 75.00 45.00 -20.00 75.00 45.00 -20.00 53.66 88.10 -47.66
97.200 40 8 -25.00 -15.00 60.00 -25.00 -15.00 60.00 -63.02 3.04 30.83
98.776 41 4 -25.00 45.00 20.00 -25.00 45.00 20.00 -64.23 68.11 -29.69
101.261 42 6 -75.00 15.00 20.00 -75.00 15.00 20.00 -122.43 48.54 -10.59
104.685 43 7 75.00 -45.00 -60.00 75.00 -45.00 -60.00 27.02 -19.75 -75.26
106.638 44 3 75.00 45.00 -20.00 75.00 45.00 -20.00 44.25 81.82 -43.15
108.678 45 5 25.00 -45.00 -20.00 25.00 -45.00 -20.00 -9.30 -29.45 -53.45
110.598 46 2 25.00 15.00 60.00 25.00 15.00 60.00 -2.48 41.99 36.19
112.134 47 8 -25.00 -15.00 60.00 -25.00 -15.00 60.00 -63.33 4.57 37.82
114.062 48 1 -75.00 -15.00 -60.00 -75.00 -15.00 -60.00 -113.64 15.32 -56.79
116.622 49 3 75.00 45.00 -20.00 75.00 45.00 -20.00 39.60 82.71 -47.13
118.542 50 5 25.00 -45.00 -20.00 25.00 -45.00 -20.00 -13.78 -24.60 -61.97
120.471 51 8 -25.00 -15.00 60.00 -25.00 -15.00 60.00 -63.86 5.28 23.24
122.214 52 1 -75.00 -15.00 -60.00 -75.00 -15.00 -60.00 -116.47 6.62 -64.38
124.999 53 7 75.00 -45.00 -60.00 75.00 -45.00 -60.00 37.22 -26.06 -76.68
127.623 54 4 -25.00 45.00 20.00 -25.00 45.00 20.00 -59.94 65.61 -1.96
129.014 55 6 -75.00 15.00 20.00 -75.00 15.00 20.00 -120.96 33.65 -1.26
131.078 56 2 25.00 15.00 60.00 25.00 15.00 60.00 -3.10 34.96 4.31
132.750 57 6 -75.00 15.00 20.00 -75.00 15.00 20.00 -122.91 36.36 4.85
135.639 58 7 75.00 -45.00 -60.00 75.00 -45.00 -60.00 27.81 -18.65 -91.51
138.127 59 2 25.00 15.00 60.00 25.00 15.00 60.00 -11.57 42.52 45.84
139.872 60 4 -25.00 45.00 20.00 -25.00 45.00 20.00 -59.45 75.04 -4.43
141.655 61 1 -75.00 -15.00 -60.00 -75.00 -15.00 -60.00 -113.20 7.58 -61.65
143.848 62 8 -25.00 -15.00 60.00 -25.00 -15.00 60.00 -45.64 5.55 62.59
146.175 63 3 75.00 45.00 -20.00 75.00 45.00 -20.00 57.82 83.22 -51.80
148.072 64 5 25.00 -45.00 -20.00 25.00 -45.00 -20.00 -8.64 -44.62 -66.23
149.647 65 6 -75.00 15.00 20.00 -75.00 15.00 20.00 -109.87 41.79 -6.20
152.144 66 7 75.00 -45.00 -60.00 75.00 -45.00 -60.00 30.63 -34.46 -94.63
153.752 67 1 -75.00 -15.00 -60.00 -75.00 -15.00 -60.00 -113.62 4.71 -51.32
156.128 68 2 25.00 15.00 60.00 25.00 15.00 60.00 -13.71 33.26 33.26
157.416 69 8 -25.00 -15.00 60.00 -25.00 -15.00 60.00 -66.87 -8.64 15.74
159.360 70 5 25.00 -45.00 -20.00 25.00 -45.00 -20.00 -24.00 -52.16 -90.02
161.248 71 3 75.00 45.00 -20.00 75.00 45.00 -20.00 35.30 70.32 -55.77
162.633 72 4 -25.00 45.00 20.00 -25.00 45.00 20.00 -70.02 60.90 -10.63
164.976 73 8 -25.00 -15.00 60.00 -25.00 -15.00 60.00 -58.05 -0.03 39.06
166.505 74 2 25.00 15.00 60.00 25.00 15.00 60.00 1.21 30.74 7.03
168.665 75 1 -75.00 -15.00 -60.00 -75.00 -15.00 -60.00 -110.73 11.95 -39.05
172.937 76 5 25.00 -45.00 -20.00 25.00 -45.00 -20.00 1.71 -34.37 -45.69
174.233 77 6 -75.00 15.00 20.00 -75.00 15.00 20.00 -106.62 30.98 -3.99
176.593 78 7 75.00 -45.00 -60.00 75.00 -45.00 -60.00 29.26 -29.37 -79.30
177.969 79 4 -25.00 45.00 20.00 -25.00 45.00 20.00 -48.66 71.30 -7.68
179.441 80 3 75.00 45.00 -20.00 75.00 45.00 -20.00 37.62 67.42 -54.80
180.842 81 2 25.00 15.00 60.00 25.00 15.00 60.00 2.28 38.05 22.72
182.018 82 8 -25.00 -15.00 60.00 -25.00 -15.00 60.00 -56.11 0.20 12.87
184.458 83 7 75.00 -45.00 -60.00 75.00 -45.00 -60.00 22.28 -34.06 -85.91
185.930 84 1 -75.00 -15.00 -60.00 -75.00 -15.00 -60.00 -101.73 6.08 -58.21
187.258 85 6 -75.00 15.00 20.00 -75.00 15.00 20.00 -109.71 30.34 10.14
189.474 86 3 75.00 45.00 -20.00 75.00 45.00 -20.00 27.98 73.10 -21.85
190.810 87 4 -25.00 45.00 20.00 -25.00 45.00 20.00 -59.64 68.36 1.21
192.531 88 5 25.00 -45.00 -20.00 25.00 -45.00 -20.00 -24.24 -38.82 -69.90
194.082 89 6 -75.00 15.00 20.00 -75.00 15.00 20.00 -105.13 41.54 -2.90
195.603 90 8 -25.00 -15.00 60.00 -25.00 -15.00 60.00 -57.99 -8.50 29.66
197.003 91 5 25.00 -45.00 -20.00 25.00 -45.00 -20.00 -20.33 -43.02 -71.36
198.931 92 2 25.00 15.00 60.00 25.00 15.00 60.00 -20.66 35.50 40.34
200.771 93 1 -75.00 -15.00 -60.00 -75.00 -15.00 -60.00 -118.44 7.44 -26.93
202.483 94 4 -25.00 45.00 20.00 -25.00 45.00 20.00 -67.13 65.88 2.30
204.411 95 3 75.00 45.00 -20.00 75.00 45.00 -20.00 18.66 64.18 -49.54
205.987 96 7 75.00 -45.00 -60.00 75.00 -45.00 -60.00 23.52 -41.72 -100.97
207.603 97 1 -75.00 -15.00 -60.00 -75.00 -15.00 -60.00 -102.64 6.10 -45.49
209.635 98 5 25.00 -45.00 -20.00 25.00 -45.00 -20.00 -20.70 -45.64 -80.43
211.380 99 2 25.00 15.00 60.00 25.00 15.00 60.00 -13.96 29.16 16.86
212.532 100 4 -25.00 45.00 20.00 -25.00 45.00 20.00 -62.30 67.35 -9.17
214.676 101 8 -25.00 -15.00 60.00 -25.00 -15.00 60.00 -56.75 6.00 35.38
216.460 102 7 75.00 -45.00 -60.00 75.00 -45.00 -60.00 34.63 -28.22 -71.48
217.996 103 6 -75.00 15.00 20.00 -75.00 15.00 20.00 -112.28 32.56 9.30
219.964 104 3 75.00 45.00 -20.00 75.00 45.00 -20.00 25.02 66.16 -31.85
221.620 105 5 25.00 -45.00 -20.00 25.00 -45.00 -20.00 -28.66 -37.95 -56.47
222.980 106 1 -75.00 -15.00 -60.00 -75.00 -15.00 -60.00 -111.89 2.46 -52.99
225.157 107 7 75.00 -45.00 -60.00 75.00 -45.00 -60.00 12.51 -20.58 -70.76
226.685 108 2 25.00 15.00 60.00 25.00 15.00 60.00 -18.31 38.86 32.71
228.453 109 3 75.00 45.00 -20.00 75.00 45.00 -20.00 29.48 74.90 -44.89
229.765 110 4 -25.00 45.00 20.00 -25.00 45.00 20.00 -69.79 71.43 12.60
230.941 111 8 -25.00 -15.00 60.00 -25.00 -15.00 60.00 -61.42 11.98 49.79
232.389 112 6 -75.00 15.00 20.00 -75.00 15.00 20.00 -111.88 37.56 28.69
234.927 113 7 75.00 -45.00 -60.00 75.00 -45.00 -60.00 30.22 -42.03 -97.16
236.621 114 1 -75.00 -15.00 -60.00 -75.00 -15.00 -60.00 -105.70 11.16 -44.93
238.422 115 3 75.00 45.00 -20.00 75.00 45.00 -20.00 22.69 81.36 -27.05
239.838 116 5 25.00 -45.00 -20.00 25.00 -45.00 -20.00 -18.73 -29.91 -64.58
241.414 117 4 -25.00 45.00 20.00 -25.00 45.00 20.00 -59.47 75.44 3.43
243.726 118 8 -25.00 -15.00 60.00 -25.00 -15.00 60.00 -56.92 5.53 53.57
245.430 119 6 -75.00 15.00 20.00 -75.00 15.00 20.00 -95.63 46.90 28.36
248.318 120 2 25.00 15.00 60.00 25.00 15.00 60.00 -20.55 40.88 30.59
250.198 121 1 -75.00 -15.00 -60.00 -75.00 -15.00 -60.00 -121.84 13.98 -55.12
251.838 122 2 25.00 15.00 60.00 25.00 15.00 60.00 -6.66 43.09 26.91
253.271 123 4 -25.00 45.00 20.00 -25.00 45.00 20.00 -62.48 73.71 -7.68
254.558 124 6 -75.00 15.00 20.00 -75.00 15.00 20.00 -115.56 37.83 2.81
256.151 125 3 75.00 45.00 -20.00 75.00 45.00 -20.00 30.78 82.62 -43.67
257.567 126 5 25.00 -45.00 -20.00 25.00 -45.00 -20.00 -11.49 -18.79 -58.28
258.967 127 8 -25.00 -15.00 60.00 -25.00 -15.00 60.00 -55.60 9.62 30.03
260.855 128 7 75.00 -45.00 -60.00 75.00 -45.00 -60.00 33.36 -24.57 -93.55
262.367 129 6 -75.00 15.00 20.00 -75.00 15.00 20.00 -110.30 45.49 -8.31
263.671 130 8 -25.00 -15.00 60.00 -25.00 -15.00 60.00 -61.70 8.22 31.35
265.095 131 2 25.00 15.00 60.00 25.00 15.00 60.00 -15.95 39.23 21.57
266.455 132 4 -25.00 45.00 20.00 -25.00 45.00 20.00 -52.05 79.37 2.12
268.048 133 3 75.00 45.00 -20.00 75.00 45.00 -20.00 34.50 82.61 -33.92
270.408 134 1 -75.00 -15.00 -60.00 -75.00 -15.00 -60.00 -118.25 18.13 -71.40
272.504 135 5 25.00 -45.00 -20.00 25.00 -45.00 -20.00 -24.85 -23.34 -43.83
274.200 136 7 75.00 -45.00 -60.00 75.00 -45.00 -60.00 33.49 -21.42 -93.55
275.832 137 3 75.00 45.00 -20.00 75.00 45.00 -20.00 41.31 81.22 -40.53
277.224 138 8 -25.00 -15.00 60.00 -25.00 -15.00 60.00 -69.43 1.87 14.48
278.720 139 5 25.00 -45.00 -20.00 25.00 -45.00 -20.00 -21.40 -32.70 -71.82
280.112 140 6 -75.00 15.00 20.00 -75.00 15.00 20.00 -118.15 48.32 -17.31
281.473 141 1 -75.00 -15.00 -60.00 -75.00 -15.00 -60.00 -115.02 15.29 -57.54
283.680 142 7 75.00 -45.00 -60.00 75.00 -45.00 -60.00 6.75 -20.61 -98.76
285.585 143 2 25.00 15.00 60.00 25.00 15.00 60.00 -19.50 49.02 28.62
287.081 144 4 -25.00 45.00 20.00 -25.00 45.00 20.00 -60.28 78.40 -15.11
288.833 145 5 25.00 -45.00 -20.00 25.00 -45.00 -20.00 -27.55 -33.68 -90.66
290.630 146 4 -25.00 45.00 20.00 -25.00 45.00 20.00 -66.20 79.20 -2.52
291.974 147 6 -75.00 15.00 20.00 -75.00 15.00 20.00 -125.01 48.94 1.10
294.214 148 2 25.00 15.00 60.00 25.00 15.00 60.00 -12.23 32.49 37.48
295.438 149 8 -25.00 -15.00 60.00 -25.00 -15.00 60.00 -62.50 9.16 34.63
297.494 150 7 75.00 -45.00 -60.00 75.00 -45.00 -60.00 31.99 -37.99 -104.62
299.086 151 3 75.00 45.00 -20.00 75.00 45.00 -20.00 32.55 64.55 -43.77
302.318 152 1 -75.00 -15.00 -60.00 -75.00 -15.00 -60.00 -121.81 -0.23 -55.71
304.694 153 8 -25.00 -15.00 60.00 -25.00 -15.00 60.00 -66.87 -5.46 27.68
306.583 154 3 75.00 45.00 -20.00 75.00 45.00 -20.00 34.11 76.35 -49.78
307.767 155 4 -25.00 45.00 20.00 -25.00 45.00 20.00 -74.95 80.02 -30.72
309.791 156 2 25.00 15.00 60.00 25.00 15.00 60.00 -12.85 36.61 33.24
311.151 157 6 -75.00 15.00 20.00 -75.00 15.00 20.00 -139.17 38.43 -18.68
312.359 158 1 -75.00 -15.00 -60.00 -75.00 -15.00 -60.00 -136.18 -2.45 -72.26
314.392 159 7 75.00 -45.00 -60.00 75.00 -45.00 -60.00 23.03 -22.00 -106.86
315.448 160 5 25.00 -45.00 -20.00 25.00 -45.00 -20.00 -14.02 -30.21 -87.33
