# Supplementary material for: Correcting for Visuo-Haptic Biases in 3D Haptic Guidance
Source: PLoS One. 2016 Jul 20;11(7):e0158709. doi: 10.1371/journal.pone.0158709 (PMC4954687; doi:10.1371/journal.pone.0158709)
Supplement: S2 File — Filenames indicate the participant (‘pp*’) and the condition (‘cond*’). Condition 1 is condition VA, condition 2 is condition VS, condition 3 is condition VS+H, and condition 4 is condition VO+H. (ZIP) [file pone.0158709.s002.zip › S2_Files/S2_pp5_cond1_opto.txt]

time trial target real_target_x real_target_y real_target_z visible_target_x visible_target_y visible_target_z x y z
20.368 0 0 500.00 500.00 500.00 500.00 500.00 500.00 -54.22 51.63 -44.69
24.983 1 1 -75.00 -15.00 -60.00 -75.00 -15.00 -60.00 -68.16 23.51 41.11
29.079 2 2 25.00 15.00 60.00 25.00 15.00 60.00 8.13 27.72 67.67
33.560 3 8 -25.00 -15.00 60.00 -25.00 -15.00 60.00 -40.06 -2.49 73.37
36.527 4 6 -75.00 15.00 20.00 -75.00 15.00 20.00 -88.66 18.93 64.74
40.775 5 5 25.00 -45.00 -20.00 25.00 -45.00 -20.00 8.13 -26.11 98.69
43.696 6 7 75.00 -45.00 -60.00 75.00 -45.00 -60.00 42.13 -24.49 100.56
47.472 7 3 75.00 45.00 -20.00 75.00 45.00 -20.00 54.34 45.05 105.18
61.569 8 4 -25.00 45.00 20.00 -25.00 45.00 20.00 -28.46 44.68 110.02
65.400 9 6 -75.00 15.00 20.00 -69.54 13.43 2.10 -79.20 8.68 109.48
68.097 10 1 -75.00 -15.00 -60.00 -77.73 -30.41 -100.44 -75.11 -18.58 104.41
70.834 11 8 -25.00 -15.00 60.00 -18.98 -20.00 54.65 -25.94 -17.16 106.81
74.178 12 2 25.00 15.00 60.00 31.75 9.91 56.93 34.06 13.96 107.70
78.226 13 7 75.00 -45.00 -60.00 88.15 -53.21 -124.22 77.60 -26.07 95.19
95.579 14 4 -25.00 45.00 20.00 -23.61 45.13 -16.01 -25.29 18.29 124.62
100.372 15 3 75.00 45.00 -20.00 83.26 44.98 -70.07 74.34 21.16 120.23
104.340 16 5 25.00 -45.00 -20.00 31.75 -52.56 -67.48 1.54 -62.42 86.51
107.028 17 6 -75.00 15.00 20.00 -67.85 15.96 -33.69 -96.51 -1.61 112.14
110.844 18 3 75.00 45.00 -20.00 83.53 54.51 -126.16 58.32 32.33 115.19
114.812 19 5 25.00 -45.00 -20.00 41.13 -45.59 -110.08 11.86 -43.69 96.54
117.237 20 1 -75.00 -15.00 -60.00 -77.69 -28.97 -166.21 -89.25 -35.82 99.28
126.325 21 4 -25.00 45.00 20.00 -23.50 55.81 -57.86 -31.44 16.58 115.20
130.173 22 7 75.00 -45.00 -60.00 87.11 -60.78 -186.30 62.92 -46.63 86.40
132.902 23 2 25.00 15.00 60.00 28.12 10.33 37.85 27.63 3.87 105.09
135.486 24 8 -25.00 -15.00 60.00 -18.60 -19.14 35.93 -42.57 -35.05 101.40
137.566 25 1 -75.00 -15.00 -60.00 -71.99 -20.65 -229.92 -72.46 -14.15 99.76
141.078 26 7 75.00 -45.00 -60.00 91.94 -60.13 -244.86 55.46 -35.07 84.31
143.966 27 3 75.00 45.00 -20.00 90.20 59.58 -180.24 62.54 55.72 95.32
159.119 28 4 -25.00 45.00 20.00 -20.92 67.18 -95.93 -24.01 40.06 96.76
162.160 29 8 -25.00 -15.00 60.00 -11.57 -11.12 19.37 -10.40 -22.71 91.14
164.136 30 5 25.00 -45.00 -20.00 46.39 -46.11 -156.70 34.87 -19.57 85.85
166.536 31 6 -75.00 15.00 20.00 -59.25 22.60 -70.55 -61.52 14.45 103.24
169.624 32 2 25.00 15.00 60.00 27.07 14.78 19.82 31.18 16.75 101.84
171.928 33 3 75.00 45.00 -20.00 95.18 55.30 -226.37 74.16 36.99 98.70
174.952 34 8 -25.00 -15.00 60.00 -17.41 -8.04 6.91 -29.03 -20.36 96.89
176.769 35 1 -75.00 -15.00 -60.00 -73.01 -20.99 -293.82 -58.03 -20.51 94.23
179.393 36 5 25.00 -45.00 -20.00 42.44 -56.29 -199.04 19.09 -35.27 85.53
181.697 37 7 75.00 -45.00 -60.00 99.76 -64.10 -302.58 49.37 -31.01 82.41
184.417 38 6 -75.00 15.00 20.00 -64.64 22.82 -103.84 -75.00 9.49 112.56
187.193 39 2 25.00 15.00 60.00 24.60 14.08 3.08 20.62 3.26 104.83
202.815 40 4 -25.00 45.00 20.00 -21.32 69.15 -126.64 -25.49 24.83 117.71
205.072 41 1 -75.00 -15.00 -60.00 -79.80 -18.78 -355.52 -50.01 -24.87 97.22
207.791 42 3 75.00 45.00 -20.00 95.52 58.50 -273.85 61.51 27.43 108.55
210.239 43 8 -25.00 -15.00 60.00 -15.80 -5.89 -7.85 -35.74 -31.22 100.83
211.855 44 6 -75.00 15.00 20.00 -64.64 25.02 -140.87 -64.85 -4.59 112.77
215.112 45 5 25.00 -45.00 -20.00 44.80 -60.18 -241.25 25.73 -40.28 90.23
217.704 46 4 -25.00 45.00 20.00 -21.12 77.22 -165.73 -24.66 32.41 102.97
220.944 47 7 75.00 -45.00 -60.00 110.01 -69.69 -359.54 69.75 -42.04 87.66
224.304 48 2 25.00 15.00 60.00 26.35 18.77 -14.85 23.53 8.58 118.62
226.032 49 5 25.00 -45.00 -20.00 44.51 -62.07 -285.34 34.84 -34.47 98.48
228.184 50 2 25.00 15.00 60.00 26.93 21.34 -38.30 28.14 8.73 109.14
230.152 51 8 -25.00 -15.00 60.00 -11.50 0.60 -24.18 -10.05 -10.30 105.53
232.113 52 1 -75.00 -15.00 -60.00 -89.79 -14.83 -418.41 -63.42 -18.59 108.44
234.017 53 4 -25.00 45.00 20.00 -21.26 82.26 -198.91 -30.01 19.22 115.01
238.009 54 7 75.00 -45.00 -60.00 112.11 -70.88 -418.61 62.77 -42.26 88.87
240.729 55 6 -75.00 15.00 20.00 -68.71 32.86 -177.98 -61.76 -3.39 111.20
243.033 56 3 75.00 45.00 -20.00 100.91 65.53 -325.27 53.88 20.54 106.58
246.225 57 7 75.00 -45.00 -60.00 117.00 -71.98 -478.15 73.33 -37.31 80.49
248.250 58 2 25.00 15.00 60.00 25.68 23.85 -57.96 38.02 5.70 95.55
250.618 59 8 -25.00 -15.00 60.00 -17.48 -1.28 -42.39 -22.23 -8.50 98.91
253.394 60 5 25.00 -45.00 -20.00 40.58 -66.28 -332.74 37.59 -38.16 83.42
258.834 61 4 -25.00 45.00 20.00 -19.25 92.57 -236.92 -7.62 31.59 107.67
260.906 62 1 -75.00 -15.00 -60.00 -94.42 -13.40 -485.78 -50.69 -38.18 87.21
263.371 63 6 -75.00 15.00 20.00 -74.00 40.22 -214.46 -49.64 20.28 117.33
266.427 64 3 75.00 45.00 -20.00 109.36 75.31 -375.90 83.93 25.10 101.96
269.387 65 8 -25.00 -15.00 60.00 -18.59 -3.88 -57.95 -30.25 -17.33 100.36
271.419 66 5 25.00 -45.00 -20.00 35.54 -69.01 -374.11 28.69 -35.05 88.90
273.659 67 1 -75.00 -15.00 -60.00 -104.15 -4.13 -544.67 -49.12 -5.48 116.14
283.404 68 4 -25.00 45.00 20.00 -26.21 97.93 -271.99 -14.97 29.05 122.83
285.268 69 2 25.00 15.00 60.00 20.47 27.57 -72.18 17.82 1.86 113.11
287.572 70 7 75.00 -45.00 -60.00 117.67 -75.05 -534.35 65.34 -47.74 85.57
290.252 71 6 -75.00 15.00 20.00 -84.14 38.11 -253.39 -73.67 -1.83 124.76
292.772 72 3 75.00 45.00 -20.00 105.79 83.27 -424.68 82.64 27.59 118.69
297.309 73 1 -75.00 -15.00 -60.00 -114.50 -7.93 -615.12 -69.56 -29.85 104.07
300.141 74 5 25.00 -45.00 -20.00 34.06 -72.99 -417.67 24.13 -65.11 81.41
302.781 75 8 -25.00 -15.00 60.00 -16.49 -2.95 -74.10 -21.00 -24.03 99.28
305.597 76 3 75.00 45.00 -20.00 102.73 90.24 -480.16 73.36 32.65 103.71
315.606 77 4 -25.00 45.00 20.00 -30.22 104.31 -313.12 -13.57 36.18 122.40
318.806 78 6 -75.00 15.00 20.00 -84.67 44.84 -295.29 -57.02 -4.11 121.98
321.798 79 7 75.00 -45.00 -60.00 121.53 -73.96 -592.58 62.35 -62.64 77.22
324.358 80 2 25.00 15.00 60.00 23.34 32.82 -93.42 23.92 0.56 112.69
326.927 81 8 -25.00 -15.00 60.00 -18.09 0.66 -89.81 -19.00 -32.43 105.50
329.823 82 4 -25.00 45.00 20.00 -34.79 107.84 -354.08 -21.58 23.54 127.86
332.479 83 1 -75.00 -15.00 -60.00 -116.68 -1.99 -680.75 -71.21 -55.34 93.97
334.663 84 5 25.00 -45.00 -20.00 34.41 -64.95 -458.23 23.77 -65.56 82.04
336.903 85 7 75.00 -45.00 -60.00 126.59 -66.90 -647.47 69.41 -50.32 82.91
339.032 86 2 25.00 15.00 60.00 23.77 38.60 -114.50 25.76 4.52 117.14
341.528 87 6 -75.00 15.00 20.00 -91.87 52.48 -336.09 -55.73 7.09 129.44
343.624 88 3 75.00 45.00 -20.00 103.38 95.18 -529.65 69.19 31.03 124.53
348.232 89 4 -25.00 45.00 20.00 -36.16 116.43 -397.22 -27.40 29.26 138.64
350.432 90 6 -75.00 15.00 20.00 -99.57 55.64 -379.86 -66.30 -15.79 116.40
352.521 91 2 25.00 15.00 60.00 23.47 42.79 -137.36 39.13 -10.25 112.48
354.273 92 3 75.00 45.00 -20.00 105.71 100.76 -587.46 68.39 19.06 123.50
357.057 93 8 -25.00 -15.00 60.00 -20.49 7.63 -108.01 -31.27 -28.41 108.84
358.825 94 5 25.00 -45.00 -20.00 34.90 -56.72 -499.05 17.59 -53.88 89.75
361.577 95 1 -75.00 -15.00 -60.00 -118.19 14.14 -742.34 -50.31 -22.50 113.08
363.673 96 7 75.00 -45.00 -60.00 128.82 -64.78 -704.63 57.24 -52.98 84.02
366.129 97 8 -25.00 -15.00 60.00 -17.98 13.00 -127.55 -25.16 -10.16 118.72
368.241 98 5 25.00 -45.00 -20.00 37.86 -53.17 -542.95 27.19 -54.01 88.44
377.815 99 4 -25.00 45.00 20.00 -35.20 122.72 -444.68 -23.15 12.48 132.29
380.146 100 2 25.00 15.00 60.00 17.82 52.89 -158.35 7.78 -2.80 120.70
382.200 101 7 75.00 -45.00 -60.00 135.93 -61.58 -762.24 58.74 -59.92 79.77
384.391 102 6 -75.00 15.00 20.00 -103.05 67.96 -418.42 -60.21 -7.82 121.11
387.295 103 3 75.00 45.00 -20.00 108.35 111.14 -644.86 67.89 11.55 112.93
389.896 104 1 -75.00 -15.00 -60.00 -128.07 17.14 -811.57 -63.57 -49.43 93.83
391.864 105 6 -75.00 15.00 20.00 -108.97 77.09 -458.87 -59.29 1.71 111.06
394.320 106 3 75.00 45.00 -20.00 111.20 124.52 -698.03 85.23 20.68 102.20
397.008 107 2 25.00 15.00 60.00 24.71 60.01 -182.63 21.86 -5.21 100.18
399.337 108 5 25.00 -45.00 -20.00 36.99 -49.57 -586.33 39.71 -51.41 79.06
401.104 109 8 -25.00 -15.00 60.00 -17.92 11.06 -151.04 -16.74 -24.13 99.18
404.049 110 4 -25.00 45.00 20.00 -35.94 135.73 -489.59 -20.38 30.51 114.41
406.600 111 1 -75.00 -15.00 -60.00 -132.64 30.91 -873.10 -70.08 -49.29 93.50
408.913 112 7 75.00 -45.00 -60.00 142.43 -55.62 -818.14 76.35 -72.14 68.59
411.497 113 4 -25.00 45.00 20.00 -37.79 141.53 -527.36 -35.34 20.21 131.41
414.426 114 3 75.00 45.00 -20.00 107.11 134.25 -746.91 47.23 23.90 123.65
416.753 115 2 25.00 15.00 60.00 25.96 68.10 -198.70 10.90 13.91 124.09
419.273 116 6 -75.00 15.00 20.00 -115.25 82.41 -495.29 -51.29 12.47 129.08
420.753 117 1 -75.00 -15.00 -60.00 -134.61 44.63 -934.50 -45.89 -14.46 117.00
422.898 118 7 75.00 -45.00 -60.00 141.89 -44.76 -869.58 67.87 -55.74 80.02
425.785 119 5 25.00 -45.00 -20.00 31.10 -47.00 -625.95 4.61 -49.00 93.85
427.474 120 8 -25.00 -15.00 60.00 -21.22 14.71 -166.71 -19.95 -22.24 111.45
429.507 121 1 -75.00 -15.00 -60.00 -146.25 44.42 -1005.30 -59.77 -12.56 118.59
431.562 122 8 -25.00 -15.00 60.00 -23.24 17.61 -187.29 -13.46 -24.75 109.58
433.730 123 6 -75.00 15.00 20.00 -124.74 83.42 -538.92 -57.02 -4.05 123.36
436.162 124 2 25.00 15.00 60.00 31.60 68.53 -224.33 14.97 16.62 131.40
438.115 125 7 75.00 -45.00 -60.00 144.74 -40.47 -925.59 58.58 -48.70 86.36
441.210 126 3 75.00 45.00 -20.00 118.22 142.69 -804.37 44.64 35.45 124.33
447.867 127 4 -25.00 45.00 20.00 -33.65 151.44 -571.92 3.33 11.64 126.36
451.923 128 5 25.00 -45.00 -20.00 39.26 -45.40 -671.49 43.15 -44.99 91.34
454.371 129 6 -75.00 15.00 20.00 -131.93 91.04 -580.27 -48.47 11.94 132.09
456.940 130 4 -25.00 45.00 20.00 -44.99 164.78 -614.47 -25.76 26.19 140.59
459.540 131 1 -75.00 -15.00 -60.00 -152.34 43.44 -1076.74 -38.20 -40.08 102.68
462.028 132 8 -25.00 -15.00 60.00 -27.86 21.51 -207.12 -8.52 -20.90 111.56
464.420 133 2 25.00 15.00 60.00 35.61 67.89 -252.89 16.38 12.92 129.05
466.836 134 3 75.00 45.00 -20.00 130.36 146.51 -862.10 41.20 26.62 133.16
469.076 135 5 25.00 -45.00 -20.00 32.00 -45.41 -716.02 2.40 -44.45 97.13
470.349 136 7 75.00 -45.00 -60.00 151.31 -38.98 -984.13 46.97 -38.02 94.85
473.245 137 3 75.00 45.00 -20.00 143.88 153.87 -923.37 52.51 33.70 135.70
475.805 138 7 75.00 -45.00 -60.00 162.52 -41.78 -1046.07 58.37 -45.44 88.39
477.229 139 5 25.00 -45.00 -20.00 41.03 -45.63 -762.88 26.79 -45.62 93.62
481.789 140 4 -25.00 45.00 20.00 -44.68 172.31 -662.70 -26.54 14.43 133.72
484.293 141 1 -75.00 -15.00 -60.00 -167.06 53.47 -1141.81 -70.03 -52.88 95.66
485.989 142 6 -75.00 15.00 20.00 -142.54 92.26 -625.10 -81.02 -23.88 112.22
487.766 143 2 25.00 15.00 60.00 39.06 68.72 -280.51 17.61 -13.84 113.54
489.894 144 8 -25.00 -15.00 60.00 -34.45 23.87 -227.75 -29.83 -39.55 102.55
491.542 145 1 -75.00 -15.00 -60.00 -169.05 68.63 -1204.07 -62.11 -25.20 111.49
493.686 146 3 75.00 45.00 -20.00 152.88 158.39 -985.65 52.56 16.29 125.27
496.062 147 5 25.00 -45.00 -20.00 40.32 -45.38 -808.32 1.24 -44.23 97.11
498.654 148 2 25.00 15.00 60.00 42.02 80.25 -301.93 16.26 13.68 129.47
500.494 149 8 -25.00 -15.00 60.00 -32.52 33.69 -244.76 -33.18 -19.50 113.90
502.071 150 6 -75.00 15.00 20.00 -140.13 107.81 -661.99 -71.31 -8.87 120.57
504.271 151 7 75.00 -45.00 -60.00 169.18 -41.60 -1105.43 51.43 -56.30 83.15
507.511 152 4 -25.00 45.00 20.00 -44.06 184.54 -708.19 -41.47 11.78 131.93
509.896 153 3 75.00 45.00 -20.00 161.85 169.87 -1043.75 48.77 8.85 121.09
511.823 154 5 25.00 -45.00 -20.00 49.82 -45.69 -855.17 8.65 -59.23 87.78
513.991 155 1 -75.00 -15.00 -60.00 -174.21 72.71 -1272.67 -54.18 -16.74 115.99
515.864 156 4 -25.00 45.00 20.00 -37.48 197.82 -752.96 -32.80 9.09 130.65
517.792 157 8 -25.00 -15.00 60.00 -29.25 35.49 -266.32 -27.41 -14.65 116.51
519.936 158 7 75.00 -45.00 -60.00 178.60 -37.08 -1162.69 48.81 -50.47 87.36
521.872 159 6 -75.00 15.00 20.00 -141.61 117.36 -702.22 -71.67 13.55 134.07
524.776 160 2 25.00 15.00 60.00 45.51 80.78 -329.72 24.55 4.98 123.31
