# Supplementary material for: Correcting for Visuo-Haptic Biases in 3D Haptic Guidance
Source: PLoS One. 2016 Jul 20;11(7):e0158709. doi: 10.1371/journal.pone.0158709 (PMC4954687; doi:10.1371/journal.pone.0158709)
Supplement: S2 File — Filenames indicate the participant (‘pp*’) and the condition (‘cond*’). Condition 1 is condition VA, condition 2 is condition VS, condition 3 is condition VS+H, and condition 4 is condition VO+H. (ZIP) [file pone.0158709.s002.zip › S2_Files/S2_pp5_cond2_opto.txt]

time trial target real_target_x real_target_y real_target_z visible_target_x visible_target_y visible_target_z x y z
9.567 0 0 500.00 500.00 500.00 500.00 500.00 500.00 -54.27 51.48 -44.52
12.614 1 2 30.95 62.86 -218.09 30.95 62.86 -218.09 -8.97 64.04 37.34
15.430 2 7 148.20 -49.35 -902.60 148.20 -49.35 -902.60 29.62 8.86 71.28
17.998 3 3 124.29 133.72 -782.62 124.29 133.72 -782.62 26.17 49.05 81.57
22.638 4 8 -24.30 17.92 -177.64 -24.30 17.92 -177.64 -42.23 0.26 108.25
24.719 5 6 -119.97 82.75 -519.70 -119.97 82.75 -519.70 -64.25 22.63 114.74
29.727 6 4 -38.47 149.51 -552.32 -38.47 149.51 -552.32 -39.43 39.44 119.91
32.807 7 5 37.77 -49.89 -652.64 37.77 -49.89 -652.64 -0.02 -18.20 113.01
35.055 8 1 -143.91 38.75 -974.29 -143.91 38.75 -974.29 -73.88 7.72 131.07
46.296 9 3 124.29 133.72 -782.62 124.29 133.72 -782.62 33.12 35.72 124.62
49.152 10 1 -143.91 38.75 -974.29 -143.91 38.75 -974.29 -68.66 -24.68 111.94
52.329 11 7 148.20 -49.35 -902.60 148.20 -49.35 -902.60 45.61 -40.24 93.97
53.881 12 5 37.77 -49.89 -652.64 37.77 -49.89 -652.64 18.22 -43.40 96.19
56.497 13 6 -119.97 82.75 -519.70 -119.97 82.75 -519.70 -65.06 19.54 126.68
59.081 14 2 30.95 62.86 -218.09 30.95 62.86 -218.09 4.68 10.68 120.93
61.313 15 8 -24.30 17.92 -177.64 -24.30 17.92 -177.64 -32.80 -18.38 114.53
66.737 16 4 -38.47 149.51 -552.32 -38.47 149.51 -552.32 -30.49 36.61 119.82
68.514 17 8 -24.30 17.92 -177.64 -24.30 17.92 -177.64 -27.28 -3.85 116.78
70.762 18 7 148.20 -49.35 -902.60 148.20 -49.35 -902.60 24.13 -23.56 106.88
73.042 19 6 -119.97 82.75 -519.70 -119.97 82.75 -519.70 -66.98 12.65 133.50
75.266 20 5 37.77 -49.89 -652.64 37.77 -49.89 -652.64 -2.22 -28.78 106.69
77.122 21 2 30.95 62.86 -218.09 30.95 62.86 -218.09 0.41 10.63 128.45
83.210 22 4 -38.47 149.51 -552.32 -38.47 149.51 -552.32 -30.16 10.45 128.95
85.555 23 3 124.29 133.72 -782.62 124.29 133.72 -782.62 31.65 8.48 123.91
88.323 24 1 -143.91 38.75 -974.29 -143.91 38.75 -974.29 -62.19 -28.32 109.84
94.011 25 3 124.29 133.72 -782.62 124.29 133.72 -782.62 45.41 26.90 132.28
96.708 26 6 -119.97 82.75 -519.70 -119.97 82.75 -519.70 -68.25 -8.46 121.14
99.580 27 8 -24.30 17.92 -177.64 -24.30 17.92 -177.64 -30.58 -8.63 120.37
108.708 28 2 30.95 62.86 -218.09 30.95 62.86 -218.09 8.67 6.78 126.54
110.284 29 7 148.20 -49.35 -902.60 148.20 -49.35 -902.60 35.80 -18.58 107.86
112.484 30 1 -143.91 38.75 -974.29 -143.91 38.75 -974.29 -63.91 -4.45 123.31
114.645 31 5 37.77 -49.89 -652.64 37.77 -49.89 -652.64 -11.61 -30.16 106.75
125.093 32 4 -38.47 149.51 -552.32 -38.47 149.51 -552.32 -81.62 36.87 147.91
128.062 33 8 -24.30 17.92 -177.64 -24.30 17.92 -177.64 -43.71 -12.90 118.41
130.190 34 6 -119.97 82.75 -519.70 -119.97 82.75 -519.70 -94.88 17.17 135.80
132.206 35 1 -143.91 38.75 -974.29 -143.91 38.75 -974.29 -83.11 -15.11 117.64
138.158 36 4 -38.47 149.51 -552.32 -38.47 149.51 -552.32 -76.94 35.34 147.31
142.919 37 7 148.20 -49.35 -902.60 148.20 -49.35 -902.60 47.88 -30.08 99.48
144.847 38 2 30.95 62.86 -218.09 30.95 62.86 -218.09 24.40 11.94 127.73
146.727 39 5 37.77 -49.89 -652.64 37.77 -49.89 -652.64 14.74 -30.58 104.16
154.487 40 3 124.29 133.72 -782.62 124.29 133.72 -782.62 56.72 31.71 133.82
157.285 41 5 37.77 -49.89 -652.64 37.77 -49.89 -652.64 1.54 -41.45 98.98
159.492 42 8 -24.30 17.92 -177.64 -24.30 17.92 -177.64 -28.41 -20.11 113.47
162.741 43 3 124.29 133.72 -782.62 124.29 133.72 -782.62 42.90 23.57 131.29
165.845 44 4 -38.47 149.51 -552.32 -38.47 149.51 -552.32 -62.54 27.76 142.40
169.477 45 2 30.95 62.86 -218.09 30.95 62.86 -218.09 -6.05 7.29 128.69
171.877 46 6 -119.97 82.75 -519.70 -119.97 82.75 -519.70 -90.01 5.75 129.43
174.773 47 7 148.20 -49.35 -902.60 148.20 -49.35 -902.60 32.34 -42.86 94.44
177.726 48 1 -143.91 38.75 -974.29 -143.91 38.75 -974.29 -83.94 -12.82 119.00
181.358 49 8 -24.30 17.92 -177.64 -24.30 17.92 -177.64 -28.11 -12.61 117.96
185.142 50 3 124.29 133.72 -782.62 124.29 133.72 -782.62 63.01 30.62 131.77
187.574 51 5 37.77 -49.89 -652.64 37.77 -49.89 -652.64 -13.58 -35.84 103.13
192.255 52 4 -38.47 149.51 -552.32 -38.47 149.51 -552.32 -71.63 29.83 144.10
194.734 53 1 -143.91 38.75 -974.29 -143.91 38.75 -974.29 -77.33 -22.58 113.25
198.086 54 2 30.95 62.86 -218.09 30.95 62.86 -218.09 6.30 3.69 125.32
200.959 55 6 -119.97 82.75 -519.70 -119.97 82.75 -519.70 -75.96 -2.82 124.91
204.279 56 7 148.20 -49.35 -902.60 148.20 -49.35 -902.60 40.76 -25.50 103.46
207.839 57 4 -38.47 149.51 -552.32 -38.47 149.51 -552.32 -65.58 30.03 143.93
209.975 58 5 37.77 -49.89 -652.64 37.77 -49.89 -652.64 -13.93 -27.48 108.28
213.103 59 7 148.20 -49.35 -902.60 148.20 -49.35 -902.60 34.19 -22.63 105.93
215.280 60 8 -24.30 17.92 -177.64 -24.30 17.92 -177.64 -50.77 -5.06 122.99
216.848 61 6 -119.97 82.75 -519.70 -119.97 82.75 -519.70 -80.59 13.41 134.35
226.528 62 3 124.29 133.72 -782.62 124.29 133.72 -782.62 43.60 26.52 133.15
230.216 63 1 -143.91 38.75 -974.29 -143.91 38.75 -974.29 -69.79 -13.96 118.07
233.017 64 2 30.95 62.86 -218.09 30.95 62.86 -218.09 -0.42 5.48 127.03
238.385 65 3 124.29 133.72 -782.62 124.29 133.72 -782.62 28.07 18.81 131.34
241.201 66 5 37.77 -49.89 -652.64 37.77 -49.89 -652.64 -8.95 -29.81 106.45
244.090 67 1 -143.91 38.75 -974.29 -143.91 38.75 -974.29 -69.10 -10.19 120.40
249.282 68 4 -38.47 149.51 -552.32 -38.47 149.51 -552.32 -56.87 25.67 140.92
252.266 69 7 148.20 -49.35 -902.60 148.20 -49.35 -902.60 39.58 -23.76 104.64
254.554 70 8 -24.30 17.92 -177.64 -24.30 17.92 -177.64 -63.58 5.28 129.22
256.394 71 6 -119.97 82.75 -519.70 -119.97 82.75 -519.70 -96.47 32.94 145.02
260.963 72 2 30.95 62.86 -218.09 30.95 62.86 -218.09 11.84 21.38 135.07
273.795 73 4 -38.47 149.51 -552.32 -38.47 149.51 -552.32 -56.89 27.95 142.18
278.108 74 3 124.29 133.72 -782.62 124.29 133.72 -782.62 41.08 9.97 123.86
279.900 75 7 148.20 -49.35 -902.60 148.20 -49.35 -902.60 34.26 -30.29 101.35
282.228 76 1 -143.91 38.75 -974.29 -143.91 38.75 -974.29 -58.61 -9.12 120.86
283.652 77 6 -119.97 82.75 -519.70 -119.97 82.75 -519.70 -67.96 5.71 129.86
286.036 78 2 30.95 62.86 -218.09 30.95 62.86 -218.09 5.83 3.86 125.49
288.188 79 5 37.77 -49.89 -652.64 37.77 -49.89 -652.64 0.78 -31.02 105.31
290.285 80 8 -24.30 17.92 -177.64 -24.30 17.92 -177.64 -34.47 -6.72 121.49
292.541 81 5 37.77 -49.89 -652.64 37.77 -49.89 -652.64 17.05 -28.36 105.20
293.845 82 7 148.20 -49.35 -902.60 148.20 -49.35 -902.60 45.74 -25.42 102.86
296.349 83 1 -143.91 38.75 -974.29 -143.91 38.75 -974.29 -70.10 -4.45 123.63
301.606 84 3 124.29 133.72 -782.62 124.29 133.72 -782.62 31.47 5.68 123.03
303.853 85 6 -119.97 82.75 -519.70 -119.97 82.75 -519.70 -91.93 8.35 130.61
305.582 86 2 30.95 62.86 -218.09 30.95 62.86 -218.09 11.57 5.16 125.53
307.174 87 8 -24.30 17.92 -177.64 -24.30 17.92 -177.64 -27.91 -20.12 113.58
310.054 88 4 -38.47 149.51 -552.32 -38.47 149.51 -552.32 -42.03 3.11 127.31
311.366 89 8 -24.30 17.92 -177.64 -24.30 17.92 -177.64 -35.56 -8.17 120.63
314.990 90 4 -38.47 149.51 -552.32 -38.47 149.51 -552.32 -57.25 20.95 138.21
317.270 91 5 37.77 -49.89 -652.64 37.77 -49.89 -652.64 -6.43 -35.99 102.94
319.791 92 1 -143.91 38.75 -974.29 -143.91 38.75 -974.29 -74.71 -9.70 121.02
321.847 93 7 148.20 -49.35 -902.60 148.20 -49.35 -902.60 26.14 -26.85 104.73
324.311 94 6 -119.97 82.75 -519.70 -119.97 82.75 -519.70 -95.96 18.60 136.46
329.711 95 3 124.29 133.72 -782.62 124.29 133.72 -782.62 28.58 6.41 123.93
331.999 96 2 30.95 62.86 -218.09 30.95 62.86 -218.09 3.06 2.79 125.17
335.088 97 7 148.20 -49.35 -902.60 148.20 -49.35 -902.60 36.23 -36.79 97.22
336.928 98 5 37.77 -49.89 -652.64 37.77 -49.89 -652.64 -19.89 -39.36 101.92
339.208 99 6 -119.97 82.75 -519.70 -119.97 82.75 -519.70 -102.62 19.98 136.82
344.045 100 3 124.29 133.72 -782.62 124.29 133.72 -782.62 33.87 5.74 122.84
379.599 101 4 -38.47 149.51 -552.32 -38.47 149.51 -552.32 -24.63 14.63 134.19
381.799 102 1 -143.91 38.75 -974.29 -143.91 38.75 -974.29 -44.76 -2.33 124.24
383.775 103 8 -24.30 17.92 -177.64 -24.30 17.92 -177.64 -24.13 -3.58 123.27
386.015 104 2 30.95 62.86 -218.09 30.95 62.86 -218.09 5.76 16.31 133.04
393.656 105 3 124.29 133.72 -782.62 124.29 133.72 -782.62 42.27 29.62 134.93
396.680 106 5 37.77 -49.89 -652.64 37.77 -49.89 -652.64 2.75 -30.18 105.88
398.672 107 1 -143.91 38.75 -974.29 -143.91 38.75 -974.29 -69.48 3.34 128.33
401.272 108 2 30.95 62.86 -218.09 30.95 62.86 -218.09 12.31 16.07 131.89
403.008 109 8 -24.30 17.92 -177.64 -24.30 17.92 -177.64 -29.60 -9.95 119.62
404.576 110 6 -119.97 82.75 -519.70 -119.97 82.75 -519.70 -73.56 8.18 131.45
408.417 111 4 -38.47 149.51 -552.32 -38.47 149.51 -552.32 -44.88 13.83 133.41
410.833 112 7 148.20 -49.35 -902.60 148.20 -49.35 -902.60 34.11 -31.83 100.51
412.801 113 2 30.95 62.86 -218.09 30.95 62.86 -218.09 -4.42 13.57 132.34
414.361 114 5 37.77 -49.89 -652.64 37.77 -49.89 -652.64 1.07 -29.31 106.38
417.201 115 4 -38.47 149.51 -552.32 -38.47 149.51 -552.32 -28.03 16.94 135.53
419.489 116 8 -24.30 17.92 -177.64 -24.30 17.92 -177.64 -35.63 -14.12 117.32
422.258 117 7 148.20 -49.35 -902.60 148.20 -49.35 -902.60 38.34 -26.03 103.43
424.674 118 6 -119.97 82.75 -519.70 -119.97 82.75 -519.70 -84.96 20.29 138.17
426.546 119 1 -143.91 38.75 -974.29 -143.91 38.75 -974.29 -82.09 0.72 126.77
430.922 120 3 124.29 133.72 -782.62 124.29 133.72 -782.62 28.99 15.47 129.30
432.898 121 7 148.20 -49.35 -902.60 148.20 -49.35 -902.60 39.03 -25.18 103.79
435.723 122 2 30.95 62.86 -218.09 30.95 62.86 -218.09 -1.74 14.78 132.67
437.907 123 5 37.77 -49.89 -652.64 37.77 -49.89 -652.64 -5.86 -45.87 97.22
440.115 124 8 -24.30 17.92 -177.64 -24.30 17.92 -177.64 -64.18 -19.72 114.80
444.148 125 4 -38.47 149.51 -552.32 -38.47 149.51 -552.32 -53.68 25.19 140.58
445.939 126 6 -119.97 82.75 -519.70 -119.97 82.75 -519.70 -78.72 1.60 127.55
447.155 127 1 -143.91 38.75 -974.29 -143.91 38.75 -974.29 -81.08 -14.93 117.61
452.548 128 3 124.29 133.72 -782.62 124.29 133.72 -782.62 42.97 28.78 134.60
454.900 129 5 37.77 -49.89 -652.64 37.77 -49.89 -652.64 -6.84 -32.76 104.93
458.164 130 2 30.95 62.86 -218.09 30.95 62.86 -218.09 0.64 14.19 132.09
460.764 131 1 -143.91 38.75 -974.29 -143.91 38.75 -974.29 -71.04 -2.34 124.77
462.308 132 6 -119.97 82.75 -519.70 -119.97 82.75 -519.70 -103.06 9.22 130.50
464.117 133 8 -24.30 17.92 -177.64 -24.30 17.92 -177.64 -53.68 -27.29 110.48
468.029 134 3 124.29 133.72 -782.62 124.29 133.72 -782.62 36.26 13.48 126.76
473.745 135 4 -38.47 149.51 -552.32 -38.47 149.51 -552.32 -45.46 6.82 129.21
476.078 136 7 148.20 -49.35 -902.60 148.20 -49.35 -902.60 32.04 -28.26 103.01
479.661 137 3 124.29 133.72 -782.62 124.29 133.72 -782.62 34.57 7.25 123.44
482.878 138 1 -143.91 38.75 -974.29 -143.91 38.75 -974.29 -74.97 5.43 129.92
485.030 139 8 -24.30 17.92 -177.64 -24.30 17.92 -177.64 -23.14 11.65 132.20
486.750 140 5 37.77 -49.89 -652.64 37.77 -49.89 -652.64 13.01 0.43 122.60
489.598 141 2 30.95 62.86 -218.09 30.95 62.86 -218.09 18.47 28.88 138.58
491.207 142 7 148.20 -49.35 -902.60 148.20 -49.35 -902.60 43.10 3.15 119.59
492.943 143 6 -119.97 82.75 -519.70 -119.97 82.75 -519.70 -70.60 43.05 151.88
499.247 144 4 -38.47 149.51 -552.32 -38.47 149.51 -552.32 -37.05 25.35 140.45
500.975 145 6 -119.97 82.75 -519.70 -119.97 82.75 -519.70 -75.34 4.64 129.43
503.279 146 3 124.29 133.72 -782.62 124.29 133.72 -782.62 57.79 36.27 136.33
504.839 147 2 30.95 62.86 -218.09 30.95 62.86 -218.09 -3.35 14.05 132.49
506.823 148 1 -143.91 38.75 -974.29 -143.91 38.75 -974.29 -78.04 -7.66 121.96
508.615 149 7 148.20 -49.35 -902.60 148.20 -49.35 -902.60 36.46 -24.07 104.71
510.400 150 8 -24.30 17.92 -177.64 -24.30 17.92 -177.64 -39.10 -3.14 123.96
512.992 151 4 -38.47 149.51 -552.32 -38.47 149.51 -552.32 -40.31 21.04 137.74
514.496 152 5 37.77 -49.89 -652.64 37.77 -49.89 -652.64 -8.40 -21.22 111.68
517.328 153 3 124.29 133.72 -782.62 124.29 133.72 -782.62 23.28 23.28 134.65
518.792 154 2 30.95 62.86 -218.09 30.95 62.86 -218.09 -14.16 13.69 133.01
521.088 155 4 -38.47 149.51 -552.32 -38.47 149.51 -552.32 -30.70 20.14 137.52
523.136 156 7 148.20 -49.35 -902.60 148.20 -49.35 -902.60 30.28 -19.35 108.75
525.270 157 6 -119.97 82.75 -519.70 -119.97 82.75 -519.70 -85.51 13.00 133.81
527.438 158 8 -24.30 17.92 -177.64 -24.30 17.92 -177.64 -45.53 -6.74 121.85
528.686 159 1 -143.91 38.75 -974.29 -143.91 38.75 -974.29 -71.40 -5.44 122.84
550.130 160 5 37.77 -49.89 -652.64 37.77 -49.89 -652.64 -62.94 -9.45 120.58
