# Supplementary material for: Correcting for Visuo-Haptic Biases in 3D Haptic Guidance
Source: PLoS One. 2016 Jul 20;11(7):e0158709. doi: 10.1371/journal.pone.0158709 (PMC4954687; doi:10.1371/journal.pone.0158709)
Supplement: S2 File — Filenames indicate the participant (‘pp*’) and the condition (‘cond*’). Condition 1 is condition VA, condition 2 is condition VS, condition 3 is condition VS+H, and condition 4 is condition VO+H. (ZIP) [file pone.0158709.s002.zip › S2_Files/S2_pp5_cond3_opto.txt]

time trial target real_target_x real_target_y real_target_z visible_target_x visible_target_y visible_target_z x y z
5.163 0 0 500.00 500.00 500.00 500.00 500.00 500.00 -54.23 51.80 -44.40
9.242 1 3 124.29 133.72 -782.62 124.29 133.72 -782.62 44.01 67.81 -16.75
12.570 2 5 37.77 -49.89 -652.64 37.77 -49.89 -652.64 14.46 8.43 -12.64
15.338 3 8 -24.30 17.92 -177.64 -24.30 17.92 -177.64 -26.37 11.68 30.19
18.010 4 7 148.20 -49.35 -902.60 148.20 -49.35 -902.60 66.39 -8.97 -8.41
20.315 5 1 -143.91 38.75 -974.29 -143.91 38.75 -974.29 -63.44 12.16 -3.99
23.123 6 2 30.95 62.86 -218.09 30.95 62.86 -218.09 27.09 31.21 62.67
26.787 7 4 -38.47 149.51 -552.32 -38.47 149.51 -552.32 -18.04 66.51 34.62
29.043 8 6 -119.97 82.75 -519.70 -119.97 82.75 -519.70 -56.04 28.13 42.40
32.867 9 5 37.77 -49.89 -652.64 37.77 -49.89 -652.64 26.32 -18.13 43.10
35.676 10 1 -143.91 38.75 -974.29 -143.91 38.75 -974.29 -51.85 24.30 46.05
37.636 11 8 -24.30 17.92 -177.64 -24.30 17.92 -177.64 -31.83 11.83 82.97
40.132 12 3 124.29 133.72 -782.62 124.29 133.72 -782.62 44.49 60.86 46.85
41.956 13 4 -38.47 149.51 -552.32 -38.47 149.51 -552.32 -24.07 63.10 61.55
44.116 14 2 30.95 62.86 -218.09 30.95 62.86 -218.09 22.09 34.55 80.18
47.276 15 6 -119.97 82.75 -519.70 -119.97 82.75 -519.70 -52.15 37.55 68.69
50.133 16 7 148.20 -49.35 -902.60 148.20 -49.35 -902.60 50.28 -17.73 75.44
51.797 17 2 30.95 62.86 -218.09 30.95 62.86 -218.09 12.30 30.51 100.50
53.541 18 8 -24.30 17.92 -177.64 -24.30 17.92 -177.64 -20.78 1.93 98.56
55.815 19 7 148.20 -49.35 -902.60 148.20 -49.35 -902.60 64.29 -24.78 65.70
58.005 20 1 -143.91 38.75 -974.29 -143.91 38.75 -974.29 -49.63 13.59 79.04
60.949 21 3 124.29 133.72 -782.62 124.29 133.72 -782.62 31.42 55.86 74.25
63.502 22 5 37.77 -49.89 -652.64 37.77 -49.89 -652.64 -0.88 -13.46 61.89
65.742 23 6 -119.97 82.75 -519.70 -119.97 82.75 -519.70 -67.28 32.28 78.68
67.990 24 4 -38.47 149.51 -552.32 -38.47 149.51 -552.32 -34.72 56.72 75.57
70.854 25 3 124.29 133.72 -782.62 124.29 133.72 -782.62 33.65 47.70 70.67
73.638 26 8 -24.30 17.92 -177.64 -24.30 17.92 -177.64 -33.74 -3.72 90.88
75.310 27 1 -143.91 38.75 -974.29 -143.91 38.75 -974.29 -66.42 10.34 73.73
77.551 28 4 -38.47 149.51 -552.32 -38.47 149.51 -552.32 -30.58 52.99 75.18
79.759 29 5 37.77 -49.89 -652.64 37.77 -49.89 -652.64 17.54 -20.19 68.30
82.599 30 2 30.95 62.86 -218.09 30.95 62.86 -218.09 11.71 35.42 102.15
84.359 31 6 -119.97 82.75 -519.70 -119.97 82.75 -519.70 -63.91 27.16 93.20
86.791 32 7 148.20 -49.35 -902.60 148.20 -49.35 -902.60 59.22 -22.41 75.24
89.687 33 3 124.29 133.72 -782.62 124.29 133.72 -782.62 38.85 48.53 82.90
93.256 34 5 37.77 -49.89 -652.64 37.77 -49.89 -652.64 -13.39 -32.58 70.82
95.288 35 1 -143.91 38.75 -974.29 -143.91 38.75 -974.29 -60.86 6.65 78.98
97.592 36 2 30.95 62.86 -218.09 30.95 62.86 -218.09 0.12 6.69 101.82
99.400 37 6 -119.97 82.75 -519.70 -119.97 82.75 -519.70 -68.41 16.82 88.22
101.456 38 4 -38.47 149.51 -552.32 -38.47 149.51 -552.32 -36.43 46.56 81.17
105.328 39 8 -24.30 17.92 -177.64 -24.30 17.92 -177.64 -44.92 -7.90 97.32
108.701 40 7 148.20 -49.35 -902.60 148.20 -49.35 -902.60 37.65 -22.02 81.30
110.869 41 3 124.29 133.72 -782.62 124.29 133.72 -782.62 10.02 48.46 76.54
112.478 42 2 30.95 62.86 -218.09 30.95 62.86 -218.09 -2.95 19.02 96.02
114.078 43 8 -24.30 17.92 -177.64 -24.30 17.92 -177.64 -31.26 -8.58 97.17
116.406 44 1 -143.91 38.75 -974.29 -143.91 38.75 -974.29 -71.94 -0.01 73.29
118.070 45 6 -119.97 82.75 -519.70 -119.97 82.75 -519.70 -85.28 18.87 80.03
120.847 46 5 37.77 -49.89 -652.64 37.77 -49.89 -652.64 -2.82 -24.04 75.28
122.439 47 7 148.20 -49.35 -902.60 148.20 -49.35 -902.60 27.45 -21.77 74.15
125.142 48 4 -38.47 149.51 -552.32 -38.47 149.51 -552.32 -43.77 50.80 78.11
127.334 49 5 37.77 -49.89 -652.64 37.77 -49.89 -652.64 8.61 -17.45 67.75
129.903 50 4 -38.47 149.51 -552.32 -38.47 149.51 -552.32 -35.60 61.40 68.42
131.807 51 1 -143.91 38.75 -974.29 -143.91 38.75 -974.29 -68.76 -4.65 57.94
133.967 52 7 148.20 -49.35 -902.60 148.20 -49.35 -902.60 50.15 -39.73 57.40
137.303 53 3 124.29 133.72 -782.62 124.29 133.72 -782.62 20.55 44.79 64.36
139.688 54 2 30.95 62.86 -218.09 30.95 62.86 -218.09 -5.01 34.19 85.52
141.288 55 8 -24.30 17.92 -177.64 -24.30 17.92 -177.64 -40.61 6.02 88.96
142.903 56 6 -119.97 82.75 -519.70 -119.97 82.75 -519.70 -80.53 30.63 68.60
144.856 57 5 37.77 -49.89 -652.64 37.77 -49.89 -652.64 9.90 -25.63 62.38
147.279 58 6 -119.97 82.75 -519.70 -119.97 82.75 -519.70 -76.79 24.58 65.85
148.703 59 1 -143.91 38.75 -974.29 -143.91 38.75 -974.29 -76.55 4.80 52.37
150.568 60 8 -24.30 17.92 -177.64 -24.30 17.92 -177.64 -50.03 -11.25 85.24
152.424 61 4 -38.47 149.51 -552.32 -38.47 149.51 -552.32 -56.05 41.95 56.94
154.568 62 3 124.29 133.72 -782.62 124.29 133.72 -782.62 25.19 13.58 51.16
157.120 63 7 148.20 -49.35 -902.60 148.20 -49.35 -902.60 32.61 -27.49 45.02
159.249 64 2 30.95 62.86 -218.09 30.95 62.86 -218.09 -1.79 -0.25 74.78
161.048 65 1 -143.91 38.75 -974.29 -143.91 38.75 -974.29 -56.83 -12.84 61.48
163.769 66 5 37.77 -49.89 -652.64 37.77 -49.89 -652.64 2.27 -43.31 54.00
166.081 67 6 -119.97 82.75 -519.70 -119.97 82.75 -519.70 -78.24 6.21 68.82
169.105 68 7 148.20 -49.35 -902.60 148.20 -49.35 -902.60 35.20 -47.10 52.79
170.993 69 3 124.29 133.72 -782.62 124.29 133.72 -782.62 20.72 19.27 61.16
172.793 70 4 -38.47 149.51 -552.32 -38.47 149.51 -552.32 -31.94 35.90 61.54
175.257 71 2 30.95 62.86 -218.09 30.95 62.86 -218.09 8.93 13.48 79.96
177.369 72 8 -24.30 17.92 -177.64 -24.30 17.92 -177.64 -39.05 -20.19 79.07
178.922 73 6 -119.97 82.75 -519.70 -119.97 82.75 -519.70 -74.07 2.58 58.56
182.162 74 4 -38.47 149.51 -552.32 -38.47 149.51 -552.32 -27.58 42.07 68.70
185.018 75 3 124.29 133.72 -782.62 124.29 133.72 -782.62 30.04 33.76 76.32
187.266 76 2 30.95 62.86 -218.09 30.95 62.86 -218.09 -10.30 8.07 105.44
189.618 77 5 37.77 -49.89 -652.64 37.77 -49.89 -652.64 0.47 -19.78 93.82
191.722 78 1 -143.91 38.75 -974.29 -143.91 38.75 -974.29 -67.27 5.20 102.15
193.987 79 8 -24.30 17.92 -177.64 -24.30 17.92 -177.64 -46.28 -1.77 115.18
196.635 80 7 148.20 -49.35 -902.60 148.20 -49.35 -902.60 26.23 -12.71 102.64
198.939 81 2 30.95 62.86 -218.09 30.95 62.86 -218.09 -12.18 30.06 106.74
201.091 82 5 37.77 -49.89 -652.64 37.77 -49.89 -652.64 -4.84 -22.34 83.75
203.123 83 1 -143.91 38.75 -974.29 -143.91 38.75 -974.29 -65.27 -0.04 94.04
206.115 84 7 148.20 -49.35 -902.60 148.20 -49.35 -902.60 33.95 -21.77 85.57
208.315 85 6 -119.97 82.75 -519.70 -119.97 82.75 -519.70 -68.70 18.91 94.89
210.492 86 3 124.29 133.72 -782.62 124.29 133.72 -782.62 44.81 31.25 96.84
212.836 87 8 -24.30 17.92 -177.64 -24.30 17.92 -177.64 -36.34 -12.88 110.27
214.668 88 4 -38.47 149.51 -552.32 -38.47 149.51 -552.32 -46.12 36.61 91.74
216.292 89 2 30.95 62.86 -218.09 30.95 62.86 -218.09 -8.16 16.20 109.10
219.044 90 3 124.29 133.72 -782.62 124.29 133.72 -782.62 23.07 38.22 95.67
221.004 91 8 -24.30 17.92 -177.64 -24.30 17.92 -177.64 -40.28 -0.56 109.59
222.948 92 7 148.20 -49.35 -902.60 148.20 -49.35 -902.60 43.19 -23.74 86.00
225.021 93 6 -119.97 82.75 -519.70 -119.97 82.75 -519.70 -74.49 23.97 94.98
227.285 94 5 37.77 -49.89 -652.64 37.77 -49.89 -652.64 -13.06 -30.29 78.59
230.133 95 1 -143.91 38.75 -974.29 -143.91 38.75 -974.29 -57.63 -2.02 84.73
231.809 96 4 -38.47 149.51 -552.32 -38.47 149.51 -552.32 -52.92 44.09 81.21
233.605 97 8 -24.30 17.92 -177.64 -24.30 17.92 -177.64 -46.63 -18.74 93.82
235.406 98 4 -38.47 149.51 -552.32 -38.47 149.51 -552.32 -50.20 42.95 60.87
236.742 99 6 -119.97 82.75 -519.70 -119.97 82.75 -519.70 -83.58 22.21 68.25
238.149 100 2 30.95 62.86 -218.09 30.95 62.86 -218.09 1.21 12.55 89.45
239.846 101 3 124.29 133.72 -782.62 124.29 133.72 -782.62 25.96 37.77 59.12
241.662 102 5 37.77 -49.89 -652.64 37.77 -49.89 -652.64 -10.36 -23.79 52.38
243.478 103 1 -143.91 38.75 -974.29 -143.91 38.75 -974.29 -71.34 2.03 54.84
245.918 104 7 148.20 -49.35 -902.60 148.20 -49.35 -902.60 29.31 -14.67 66.16
247.694 105 2 30.95 62.86 -218.09 30.95 62.86 -218.09 -16.32 31.88 94.43
249.438 106 8 -24.30 17.92 -177.64 -24.30 17.92 -177.64 -51.78 0.51 101.52
251.214 107 5 37.77 -49.89 -652.64 37.77 -49.89 -652.64 -10.84 -24.47 75.51
253.598 108 1 -143.91 38.75 -974.29 -143.91 38.75 -974.29 -73.59 16.32 80.24
256.023 109 4 -38.47 149.51 -552.32 -38.47 149.51 -552.32 -52.00 52.11 75.24
257.895 110 7 148.20 -49.35 -902.60 148.20 -49.35 -902.60 22.38 -13.15 67.18
259.943 111 3 124.29 133.72 -782.62 124.29 133.72 -782.62 8.38 48.76 67.97
262.015 112 6 -119.97 82.75 -519.70 -119.97 82.75 -519.70 -79.27 17.01 84.16
263.943 113 8 -24.30 17.92 -177.64 -24.30 17.92 -177.64 -53.79 -5.10 97.89
265.671 114 2 30.95 62.86 -218.09 30.95 62.86 -218.09 -17.60 21.87 95.53
266.975 115 5 37.77 -49.89 -652.64 37.77 -49.89 -652.64 -15.81 -9.96 82.33
268.415 116 7 148.20 -49.35 -902.60 148.20 -49.35 -902.60 16.96 -16.33 80.41
270.504 117 3 124.29 133.72 -782.62 124.29 133.72 -782.62 1.85 47.23 77.75
272.680 118 6 -119.97 82.75 -519.70 -119.97 82.75 -519.70 -84.17 9.90 86.10
274.408 119 1 -143.91 38.75 -974.29 -143.91 38.75 -974.29 -81.06 -6.37 81.93
276.080 120 4 -38.47 149.51 -552.32 -38.47 149.51 -552.32 -54.83 48.68 78.53
278.376 121 7 148.20 -49.35 -902.60 148.20 -49.35 -902.60 18.31 -23.45 65.42
280.464 122 3 124.29 133.72 -782.62 124.29 133.72 -782.62 5.95 32.23 70.15
282.240 123 4 -38.47 149.51 -552.32 -38.47 149.51 -552.32 -50.67 39.82 73.50
284.529 124 8 -24.30 17.92 -177.64 -24.30 17.92 -177.64 -46.84 -8.28 91.39
286.521 125 6 -119.97 82.75 -519.70 -119.97 82.75 -519.70 -79.91 9.19 77.99
287.897 126 1 -143.91 38.75 -974.29 -143.91 38.75 -974.29 -75.03 -12.95 71.12
290.145 127 5 37.77 -49.89 -652.64 37.77 -49.89 -652.64 -4.74 -35.28 86.81
291.423 128 2 30.95 62.86 -218.09 30.95 62.86 -218.09 -11.31 18.57 96.36
293.527 129 1 -143.91 38.75 -974.29 -143.91 38.75 -974.29 -68.08 -3.90 76.24
295.142 130 5 37.77 -49.89 -652.64 37.77 -49.89 -652.64 -10.04 -28.04 82.94
296.766 131 2 30.95 62.86 -218.09 30.95 62.86 -218.09 -20.91 11.36 97.08
298.391 132 7 148.20 -49.35 -902.60 148.20 -49.35 -902.60 15.31 -14.59 87.49
300.670 133 4 -38.47 149.51 -552.32 -38.47 149.51 -552.32 -46.52 40.39 80.74
302.671 134 6 -119.97 82.75 -519.70 -119.97 82.75 -519.70 -69.62 25.43 83.00
304.063 135 8 -24.30 17.92 -177.64 -24.30 17.92 -177.64 -50.94 -2.71 100.48
306.807 136 3 124.29 133.72 -782.62 124.29 133.72 -782.62 9.66 39.65 89.63
308.439 137 8 -24.30 17.92 -177.64 -24.30 17.92 -177.64 -35.54 -4.55 104.62
310.168 138 6 -119.97 82.75 -519.70 -119.97 82.75 -519.70 -73.79 12.91 86.00
311.952 139 4 -38.47 149.51 -552.32 -38.47 149.51 -552.32 -52.45 40.16 79.61
314.423 140 7 148.20 -49.35 -902.60 148.20 -49.35 -902.60 18.76 -28.92 68.21
316.528 141 3 124.29 133.72 -782.62 124.29 133.72 -782.62 5.71 38.11 65.25
318.015 142 2 30.95 62.86 -218.09 30.95 62.86 -218.09 -16.27 19.62 91.59
319.960 143 5 37.77 -49.89 -652.64 37.77 -49.89 -652.64 -18.72 -22.88 75.37
321.816 144 1 -143.91 38.75 -974.29 -143.91 38.75 -974.29 -76.83 0.41 89.36
324.087 145 7 148.20 -49.35 -902.60 148.20 -49.35 -902.60 19.93 -27.21 78.49
326.016 146 6 -119.97 82.75 -519.70 -119.97 82.75 -519.70 -71.15 10.42 96.19
327.896 147 4 -38.47 149.51 -552.32 -38.47 149.51 -552.32 -56.09 38.08 87.98
329.992 148 3 124.29 133.72 -782.62 124.29 133.72 -782.62 8.01 25.07 89.01
331.937 149 2 30.95 62.86 -218.09 30.95 62.86 -218.09 -15.29 6.26 102.86
333.761 150 5 37.77 -49.89 -652.64 37.77 -49.89 -652.64 -26.01 -30.39 89.74
335.769 151 1 -143.91 38.75 -974.29 -143.91 38.75 -974.29 -92.65 -9.05 91.68
337.880 152 8 -24.30 17.92 -177.64 -24.30 17.92 -177.64 -47.13 -21.48 99.64
339.872 153 2 30.95 62.86 -218.09 30.95 62.86 -218.09 -13.11 22.90 99.72
341.825 154 3 124.29 133.72 -782.62 124.29 133.72 -782.62 17.82 43.42 75.79
344.657 155 6 -119.97 82.75 -519.70 -119.97 82.75 -519.70 -83.53 15.63 92.61
346.169 156 1 -143.91 38.75 -974.29 -143.91 38.75 -974.29 -81.20 -9.12 85.41
348.769 157 7 148.20 -49.35 -902.60 148.20 -49.35 -902.60 17.16 -36.09 75.47
351.017 158 4 -38.47 149.51 -552.32 -38.47 149.51 -552.32 -61.79 30.82 79.52
352.521 159 8 -24.30 17.92 -177.64 -24.30 17.92 -177.64 -52.25 -17.85 90.58
355.410 160 5 37.77 -49.89 -652.64 37.77 -49.89 -652.64 -17.13 -27.73 83.06
