# Supplementary material for: Correcting for Visuo-Haptic Biases in 3D Haptic Guidance
Source: PLoS One. 2016 Jul 20;11(7):e0158709. doi: 10.1371/journal.pone.0158709 (PMC4954687; doi:10.1371/journal.pone.0158709)
Supplement: S2 File — Filenames indicate the participant (‘pp*’) and the condition (‘cond*’). Condition 1 is condition VA, condition 2 is condition VS, condition 3 is condition VS+H, and condition 4 is condition VO+H. (ZIP) [file pone.0158709.s002.zip › S2_Files/S2_pp5_cond4_opto.txt]

time trial target real_target_x real_target_y real_target_z visible_target_x visible_target_y visible_target_z x y z
9.738 0 0 500.00 500.00 500.00 500.00 500.00 500.00 -54.00 51.61 -44.72
12.186 1 2 25.00 15.00 60.00 25.00 15.00 60.00 13.00 27.51 34.05
14.114 2 1 -75.00 -15.00 -60.00 -75.00 -15.00 -60.00 -68.78 4.46 -2.01
17.035 3 7 75.00 -45.00 -60.00 75.00 -45.00 -60.00 44.82 -13.25 11.63
19.547 4 8 -25.00 -15.00 60.00 -25.00 -15.00 60.00 -39.53 -8.36 58.49
21.545 5 4 -25.00 45.00 20.00 -25.00 45.00 20.00 -44.82 35.70 47.42
23.787 6 5 25.00 -45.00 -20.00 25.00 -45.00 -20.00 9.76 -17.13 30.70
26.171 7 3 75.00 45.00 -20.00 75.00 45.00 -20.00 50.73 43.27 32.91
29.244 8 6 -75.00 15.00 20.00 -75.00 15.00 20.00 -55.97 4.28 57.79
31.164 9 8 -25.00 -15.00 60.00 -25.00 -15.00 60.00 -24.16 -16.27 83.15
34.204 10 3 75.00 45.00 -20.00 75.00 45.00 -20.00 38.70 39.70 55.73
36.596 11 2 25.00 15.00 60.00 25.00 15.00 60.00 9.28 5.63 87.18
38.668 12 5 25.00 -45.00 -20.00 25.00 -45.00 -20.00 3.81 -19.67 75.74
41.916 13 6 -75.00 15.00 20.00 -75.00 15.00 20.00 -69.16 15.69 89.93
44.021 14 4 -25.00 45.00 20.00 -25.00 45.00 20.00 -50.12 39.53 84.07
46.813 15 1 -75.00 -15.00 -60.00 -75.00 -15.00 -60.00 -77.40 -1.68 76.11
50.237 16 7 75.00 -45.00 -60.00 75.00 -45.00 -60.00 42.83 -18.96 77.86
52.653 17 2 25.00 15.00 60.00 25.00 15.00 60.00 0.01 12.05 101.96
55.021 18 6 -75.00 15.00 20.00 -75.00 15.00 20.00 -72.52 2.34 91.62
57.421 19 8 -25.00 -15.00 60.00 -25.00 -15.00 60.00 -50.34 -23.56 103.38
59.942 20 5 25.00 -45.00 -20.00 25.00 -45.00 -20.00 7.67 -44.57 85.30
62.774 21 1 -75.00 -15.00 -60.00 -75.00 -15.00 -60.00 -75.40 -17.26 88.76
66.566 22 3 75.00 45.00 -20.00 75.00 45.00 -20.00 29.07 28.78 87.65
68.478 23 7 75.00 -45.00 -60.00 75.00 -45.00 -60.00 38.24 -22.72 70.87
71.142 24 4 -25.00 45.00 20.00 -25.00 45.00 20.00 -31.03 30.57 82.50
73.148 25 2 25.00 15.00 60.00 25.00 15.00 60.00 14.35 6.95 99.33
75.215 26 5 25.00 -45.00 -20.00 25.00 -45.00 -20.00 5.61 -33.03 79.94
77.147 27 4 -25.00 45.00 20.00 -25.00 45.00 20.00 -39.11 23.43 81.40
79.756 28 3 75.00 45.00 -20.00 75.00 45.00 -20.00 28.59 26.03 81.73
83.060 29 8 -25.00 -15.00 60.00 -25.00 -15.00 60.00 -41.47 -27.29 100.35
85.540 30 7 75.00 -45.00 -60.00 75.00 -45.00 -60.00 44.85 -32.88 75.48
88.077 31 1 -75.00 -15.00 -60.00 -75.00 -15.00 -60.00 -56.48 -16.09 87.57
90.052 32 6 -75.00 15.00 20.00 -75.00 15.00 20.00 -65.69 -1.13 88.22
91.812 33 1 -75.00 -15.00 -60.00 -75.00 -15.00 -60.00 -68.86 -16.61 83.76
95.500 34 2 25.00 15.00 60.00 25.00 15.00 60.00 -0.52 -3.56 97.66
97.773 35 3 75.00 45.00 -20.00 75.00 45.00 -20.00 40.11 29.38 75.01
100.240 36 7 75.00 -45.00 -60.00 75.00 -45.00 -60.00 44.54 -23.34 55.72
103.829 37 6 -75.00 15.00 20.00 -75.00 15.00 20.00 -62.48 4.00 75.64
106.205 38 5 25.00 -45.00 -20.00 25.00 -45.00 -20.00 16.72 -39.87 64.87
109.093 39 4 -25.00 45.00 20.00 -25.00 45.00 20.00 -33.24 18.39 77.23
111.886 40 8 -25.00 -15.00 60.00 -25.00 -15.00 60.00 -39.33 -28.70 91.95
114.717 41 5 25.00 -45.00 -20.00 25.00 -45.00 -20.00 14.31 -43.13 66.56
116.678 42 7 75.00 -45.00 -60.00 75.00 -45.00 -60.00 42.70 -40.02 65.55
118.798 43 6 -75.00 15.00 20.00 -75.00 15.00 20.00 -70.23 -1.34 94.07
121.102 44 2 25.00 15.00 60.00 25.00 15.00 60.00 19.10 -3.04 100.59
123.494 45 4 -25.00 45.00 20.00 -25.00 45.00 20.00 -27.76 16.84 90.84
125.767 46 8 -25.00 -15.00 60.00 -25.00 -15.00 60.00 -36.07 -22.71 102.38
128.318 47 3 75.00 45.00 -20.00 75.00 45.00 -20.00 38.20 24.98 77.88
130.631 48 1 -75.00 -15.00 -60.00 -75.00 -15.00 -60.00 -72.69 -33.98 76.36
133.262 49 2 25.00 15.00 60.00 25.00 15.00 60.00 22.71 -1.58 98.33
135.591 50 8 -25.00 -15.00 60.00 -25.00 -15.00 60.00 -37.20 -41.38 95.38
137.335 51 1 -75.00 -15.00 -60.00 -75.00 -15.00 -60.00 -71.23 -34.24 86.61
139.007 52 6 -75.00 15.00 20.00 -75.00 15.00 20.00 -81.61 -13.42 92.31
141.455 53 4 -25.00 45.00 20.00 -25.00 45.00 20.00 -51.22 20.08 90.06
144.271 54 3 75.00 45.00 -20.00 75.00 45.00 -20.00 42.39 20.21 86.61
146.759 55 5 25.00 -45.00 -20.00 25.00 -45.00 -20.00 -8.52 -28.14 78.91
148.432 56 7 75.00 -45.00 -60.00 75.00 -45.00 -60.00 29.10 -26.54 75.37
150.928 57 4 -25.00 45.00 20.00 -25.00 45.00 20.00 -49.02 19.86 99.46
152.992 58 2 25.00 15.00 60.00 25.00 15.00 60.00 4.08 -3.46 102.89
155.872 59 1 -75.00 -15.00 -60.00 -75.00 -15.00 -60.00 -69.37 -33.34 89.62
158.392 60 7 75.00 -45.00 -60.00 75.00 -45.00 -60.00 35.14 -52.75 84.20
159.912 61 5 25.00 -45.00 -20.00 25.00 -45.00 -20.00 8.59 -53.89 88.51
162.440 62 6 -75.00 15.00 20.00 -75.00 15.00 20.00 -74.23 -13.29 112.69
164.713 63 3 75.00 45.00 -20.00 75.00 45.00 -20.00 32.35 7.06 98.17
167.473 64 8 -25.00 -15.00 60.00 -25.00 -15.00 60.00 -44.22 -44.12 100.81
169.233 65 5 25.00 -45.00 -20.00 25.00 -45.00 -20.00 -4.46 -56.17 90.82
171.185 66 1 -75.00 -15.00 -60.00 -75.00 -15.00 -60.00 -77.66 -31.78 107.67
173.649 67 8 -25.00 -15.00 60.00 -25.00 -15.00 60.00 -53.83 -41.51 102.63
175.641 68 2 25.00 15.00 60.00 25.00 15.00 60.00 10.89 -10.76 116.39
177.233 69 4 -25.00 45.00 20.00 -25.00 45.00 20.00 -29.37 7.17 127.96
180.346 70 7 75.00 -45.00 -60.00 75.00 -45.00 -60.00 48.36 -45.94 90.14
182.722 71 6 -75.00 15.00 20.00 -75.00 15.00 20.00 -66.75 -14.42 117.50
185.290 72 3 75.00 45.00 -20.00 75.00 45.00 -20.00 47.94 12.13 115.60
187.770 73 8 -25.00 -15.00 60.00 -25.00 -15.00 60.00 -42.30 -36.45 105.15
189.930 74 4 -25.00 45.00 20.00 -25.00 45.00 20.00 -38.76 -1.15 117.32
192.899 75 7 75.00 -45.00 -60.00 75.00 -45.00 -60.00 38.97 -44.86 92.03
195.307 76 3 75.00 45.00 -20.00 75.00 45.00 -20.00 45.31 16.20 106.56
197.635 77 5 25.00 -45.00 -20.00 25.00 -45.00 -20.00 -5.36 -46.51 88.20
200.187 78 6 -75.00 15.00 20.00 -75.00 15.00 20.00 -67.98 -12.31 109.22
202.171 79 2 25.00 15.00 60.00 25.00 15.00 60.00 6.73 -11.42 113.45
204.523 80 1 -75.00 -15.00 -60.00 -75.00 -15.00 -60.00 -72.36 -32.42 106.93
206.940 81 2 25.00 15.00 60.00 25.00 15.00 60.00 10.68 -6.82 116.60
209.604 82 3 75.00 45.00 -20.00 75.00 45.00 -20.00 32.01 10.94 118.02
211.892 83 8 -25.00 -15.00 60.00 -25.00 -15.00 60.00 -35.70 -31.97 107.20
214.564 84 7 75.00 -45.00 -60.00 75.00 -45.00 -60.00 39.38 -44.70 92.08
216.788 85 4 -25.00 45.00 20.00 -25.00 45.00 20.00 -34.01 6.38 114.17
218.724 86 1 -75.00 -15.00 -60.00 -75.00 -15.00 -60.00 -60.64 -34.24 103.42
220.853 87 5 25.00 -45.00 -20.00 25.00 -45.00 -20.00 3.67 -62.90 86.13
223.373 88 6 -75.00 15.00 20.00 -75.00 15.00 20.00 -73.55 -21.15 111.03
225.517 89 8 -25.00 -15.00 60.00 -25.00 -15.00 60.00 -48.12 -48.20 98.62
228.013 90 2 25.00 15.00 60.00 25.00 15.00 60.00 6.34 -17.92 110.37
229.941 91 6 -75.00 15.00 20.00 -75.00 15.00 20.00 -77.38 -18.75 111.23
232.845 92 7 75.00 -45.00 -60.00 75.00 -45.00 -60.00 46.67 -63.73 80.08
235.061 93 3 75.00 45.00 -20.00 75.00 45.00 -20.00 52.24 23.78 102.53
237.166 94 1 -75.00 -15.00 -60.00 -75.00 -15.00 -60.00 -56.75 -32.80 89.80
239.222 95 5 25.00 -45.00 -20.00 25.00 -45.00 -20.00 5.37 -57.52 75.86
241.502 96 4 -25.00 45.00 20.00 -25.00 45.00 20.00 -40.58 4.96 93.94
243.734 97 3 75.00 45.00 -20.00 75.00 45.00 -20.00 42.23 7.61 94.38
246.150 98 1 -75.00 -15.00 -60.00 -75.00 -15.00 -60.00 -68.41 -40.22 87.55
248.566 99 2 25.00 15.00 60.00 25.00 15.00 60.00 3.32 -15.50 107.92
249.959 100 5 25.00 -45.00 -20.00 25.00 -45.00 -20.00 4.88 -52.01 87.84
251.983 101 8 -25.00 -15.00 60.00 -25.00 -15.00 60.00 -40.69 -34.63 106.18
254.463 102 7 75.00 -45.00 -60.00 75.00 -45.00 -60.00 40.59 -47.90 83.89
257.063 103 6 -75.00 15.00 20.00 -75.00 15.00 20.00 -63.09 -18.54 104.61
259.247 104 4 -25.00 45.00 20.00 -25.00 45.00 20.00 -51.87 1.40 95.21
261.231 105 6 -75.00 15.00 20.00 -75.00 15.00 20.00 -83.34 -16.27 99.57
265.141 106 5 25.00 -45.00 -20.00 25.00 -45.00 -20.00 -5.45 -49.83 92.45
267.389 107 4 -25.00 45.00 20.00 -25.00 45.00 20.00 -46.69 4.02 108.46
269.301 108 1 -75.00 -15.00 -60.00 -75.00 -15.00 -60.00 -78.02 -31.78 107.63
271.613 109 3 75.00 45.00 -20.00 75.00 45.00 -20.00 40.79 11.49 104.61
274.453 110 8 -25.00 -15.00 60.00 -25.00 -15.00 60.00 -46.21 -42.01 102.31
276.822 111 7 75.00 -45.00 -60.00 75.00 -45.00 -60.00 32.99 -49.60 86.31
278.910 112 2 25.00 15.00 60.00 25.00 15.00 60.00 -7.80 -13.88 107.42
281.237 113 6 -75.00 15.00 20.00 -75.00 15.00 20.00 -66.05 -12.16 115.48
283.742 114 3 75.00 45.00 -20.00 75.00 45.00 -20.00 30.96 11.41 109.60
285.765 115 1 -75.00 -15.00 -60.00 -75.00 -15.00 -60.00 -73.13 -39.91 102.89
288.398 116 5 25.00 -45.00 -20.00 25.00 -45.00 -20.00 -12.84 -57.96 90.83
290.301 117 2 25.00 15.00 60.00 25.00 15.00 60.00 -14.87 -18.34 111.73
293.486 118 4 -25.00 45.00 20.00 -25.00 45.00 20.00 -36.73 5.68 120.43
295.022 119 8 -25.00 -15.00 60.00 -25.00 -15.00 60.00 -46.54 -42.74 101.88
297.118 120 7 75.00 -45.00 -60.00 75.00 -45.00 -60.00 26.31 -58.54 86.07
299.606 121 1 -75.00 -15.00 -60.00 -75.00 -15.00 -60.00 -80.81 -28.91 109.18
302.591 122 3 75.00 45.00 -20.00 75.00 45.00 -20.00 23.99 13.00 114.93
304.430 123 4 -25.00 45.00 20.00 -25.00 45.00 20.00 -48.08 9.32 123.57
307.158 124 7 75.00 -45.00 -60.00 75.00 -45.00 -60.00 26.45 -43.70 93.84
308.798 125 5 25.00 -45.00 -20.00 25.00 -45.00 -20.00 -10.23 -45.78 97.14
310.479 126 2 25.00 15.00 60.00 25.00 15.00 60.00 -17.39 -7.84 119.27
312.343 127 6 -75.00 15.00 20.00 -75.00 15.00 20.00 -66.21 -8.38 120.89
314.279 128 8 -25.00 -15.00 60.00 -25.00 -15.00 60.00 -43.92 -33.79 106.60
316.911 129 3 75.00 45.00 -20.00 75.00 45.00 -20.00 26.94 12.94 121.26
319.359 130 6 -75.00 15.00 20.00 -75.00 15.00 20.00 -75.98 -17.47 116.30
322.480 131 5 25.00 -45.00 -20.00 25.00 -45.00 -20.00 -22.28 -41.28 101.00
324.207 132 1 -75.00 -15.00 -60.00 -75.00 -15.00 -60.00 -58.56 -28.12 110.25
326.416 133 7 75.00 -45.00 -60.00 75.00 -45.00 -60.00 25.37 -38.66 97.77
329.280 134 4 -25.00 45.00 20.00 -25.00 45.00 20.00 -50.67 -2.12 124.57
331.344 135 2 25.00 15.00 60.00 25.00 15.00 60.00 -18.66 -17.75 114.74
333.432 136 8 -25.00 -15.00 60.00 -25.00 -15.00 60.00 -54.74 -39.23 103.83
335.600 137 6 -75.00 15.00 20.00 -75.00 15.00 20.00 -82.35 -27.12 110.73
338.200 138 8 -25.00 -15.00 60.00 -25.00 -15.00 60.00 -69.25 -46.48 99.59
341.265 139 4 -25.00 45.00 20.00 -25.00 45.00 20.00 -64.55 0.93 126.62
343.993 140 3 75.00 45.00 -20.00 75.00 45.00 -20.00 21.15 9.52 126.78
346.289 141 5 25.00 -45.00 -20.00 25.00 -45.00 -20.00 -36.25 -58.26 92.81
347.921 142 1 -75.00 -15.00 -60.00 -75.00 -15.00 -60.00 -75.02 -36.20 105.44
351.337 143 7 75.00 -45.00 -60.00 75.00 -45.00 -60.00 23.96 -49.18 92.20
353.697 144 2 25.00 15.00 60.00 25.00 15.00 60.00 -8.85 -17.49 113.91
355.746 145 8 -25.00 -15.00 60.00 -25.00 -15.00 60.00 -53.96 -46.89 99.68
358.114 146 3 75.00 45.00 -20.00 75.00 45.00 -20.00 20.68 6.57 125.21
359.922 147 1 -75.00 -15.00 -60.00 -75.00 -15.00 -60.00 -73.73 -38.58 103.92
362.418 148 5 25.00 -45.00 -20.00 25.00 -45.00 -20.00 -20.13 -61.14 89.86
364.418 149 2 25.00 15.00 60.00 25.00 15.00 60.00 -21.47 -19.52 113.61
366.530 150 6 -75.00 15.00 20.00 -75.00 15.00 20.00 -77.44 -15.63 117.29
369.019 151 7 75.00 -45.00 -60.00 75.00 -45.00 -60.00 15.99 -52.54 91.12
371.427 152 4 -25.00 45.00 20.00 -25.00 45.00 20.00 -49.12 0.66 126.06
373.859 153 5 25.00 -45.00 -20.00 25.00 -45.00 -20.00 -21.78 -55.41 93.17
375.619 154 8 -25.00 -15.00 60.00 -25.00 -15.00 60.00 -45.77 -39.45 103.81
377.227 155 1 -75.00 -15.00 -60.00 -75.00 -15.00 -60.00 -74.76 -33.12 107.21
379.259 156 2 25.00 15.00 60.00 25.00 15.00 60.00 -11.15 -15.62 115.73
380.963 157 6 -75.00 15.00 20.00 -75.00 15.00 20.00 -71.84 -16.05 116.59
382.596 158 4 -25.00 45.00 20.00 -25.00 45.00 20.00 -54.45 -0.09 125.58
384.956 159 3 75.00 45.00 -20.00 75.00 45.00 -20.00 21.20 7.23 125.36
386.836 160 7 75.00 -45.00 -60.00 75.00 -45.00 -60.00 28.56 -38.86 97.30
