# Supplementary material for: Correcting for Visuo-Haptic Biases in 3D Haptic Guidance
Source: PLoS One. 2016 Jul 20;11(7):e0158709. doi: 10.1371/journal.pone.0158709 (PMC4954687; doi:10.1371/journal.pone.0158709)
Supplement: S2 File — Filenames indicate the participant (‘pp*’) and the condition (‘cond*’). Condition 1 is condition VA, condition 2 is condition VS, condition 3 is condition VS+H, and condition 4 is condition VO+H. (ZIP) [file pone.0158709.s002.zip › S2_Files/S2_pp6_cond1_opto.txt]

time trial target real_target_x real_target_y real_target_z visible_target_x visible_target_y visible_target_z x y z
14.458 0 0 500.00 500.00 500.00 500.00 500.00 500.00 -46.34 50.71 -44.80
20.896 1 1 -75.00 -15.00 -60.00 -75.00 -15.00 -60.00 -118.12 37.22 -72.68
23.463 2 2 25.00 15.00 60.00 25.00 15.00 60.00 57.07 40.60 -82.87
25.759 3 8 -25.00 -15.00 60.00 -25.00 -15.00 60.00 -47.82 -11.23 -75.47
27.840 4 7 75.00 -45.00 -60.00 75.00 -45.00 -60.00 88.10 -8.18 -146.44
29.831 5 4 -25.00 45.00 20.00 -25.00 45.00 20.00 -22.19 45.49 -105.43
31.471 6 5 25.00 -45.00 -20.00 25.00 -45.00 -20.00 26.88 -29.80 -118.96
33.175 7 6 -75.00 15.00 20.00 -75.00 15.00 20.00 -97.40 29.45 -97.28
35.128 8 3 75.00 45.00 -20.00 75.00 45.00 -20.00 108.74 50.78 -104.00
37.088 9 4 -25.00 45.00 20.00 -26.12 44.80 70.17 -30.34 52.92 -73.43
38.640 10 3 75.00 45.00 -20.00 61.50 42.69 13.60 74.66 49.39 -90.45
40.289 11 8 -25.00 -15.00 60.00 -15.87 -16.51 114.19 1.14 -6.99 -56.66
41.712 12 7 75.00 -45.00 -60.00 69.76 -59.73 -25.42 57.81 -23.33 -3.62
43.184 13 2 25.00 15.00 60.00 12.17 4.76 117.15 29.92 15.69 -34.00
44.809 14 1 -75.00 -15.00 -60.00 -57.75 -35.89 -54.93 -66.16 -7.88 -60.89
45.920 15 6 -75.00 15.00 20.00 -66.04 9.22 66.91 -86.61 12.52 -56.73
47.432 16 5 25.00 -45.00 -20.00 24.25 -51.08 19.58 6.88 -42.73 -19.20
48.880 17 4 -25.00 45.00 20.00 -23.99 41.64 107.54 -42.70 45.88 -66.73
51.360 18 5 25.00 -45.00 -20.00 31.50 -51.99 19.26 4.48 -44.66 -67.16
52.896 19 3 75.00 45.00 -20.00 61.64 40.94 41.78 44.50 48.51 -78.41
54.745 20 6 -75.00 15.00 20.00 -61.39 10.21 97.61 -87.22 5.49 -62.31
56.361 21 1 -75.00 -15.00 -60.00 -61.29 -38.74 -54.57 -94.84 -40.20 -117.83
57.697 22 8 -25.00 -15.00 60.00 -26.33 -19.71 160.85 -23.82 -41.83 -46.99
59.201 23 7 75.00 -45.00 -60.00 76.64 -68.39 -47.97 64.54 -65.34 -121.28
61.314 24 2 25.00 15.00 60.00 10.21 4.48 154.75 40.54 -8.20 -27.55
62.834 25 6 -75.00 15.00 20.00 -56.51 14.02 130.53 -66.33 5.30 -36.45
64.330 26 8 -25.00 -15.00 60.00 -26.80 -8.98 203.65 -13.67 -49.01 5.82
66.161 27 5 25.00 -45.00 -20.00 39.71 -52.12 38.12 57.40 -71.56 -98.46
67.562 28 4 -25.00 45.00 20.00 -16.91 41.29 142.23 0.72 33.73 -85.45
69.074 29 2 25.00 15.00 60.00 3.99 13.76 189.77 44.98 -14.26 14.46
72.178 30 7 75.00 -45.00 -60.00 80.82 -60.26 -23.46 92.50 -50.25 -133.57
73.522 31 3 75.00 45.00 -20.00 73.84 39.53 65.14 89.07 47.94 -26.26
74.914 32 1 -75.00 -15.00 -60.00 -53.35 -28.66 -31.44 -68.58 -16.37 -36.59
76.610 33 5 25.00 -45.00 -20.00 26.75 -41.49 69.51 22.93 -48.91 -5.42
77.922 34 6 -75.00 15.00 20.00 -59.98 17.90 153.11 -84.82 1.92 -28.49
79.858 35 7 75.00 -45.00 -60.00 73.82 -58.16 5.97 59.88 -40.99 8.19
81.226 36 4 -25.00 45.00 20.00 -27.19 45.80 184.41 -29.78 44.12 -0.36
82.554 37 8 -25.00 -15.00 60.00 -31.33 4.62 225.32 -30.03 -11.45 35.80
84.210 38 1 -75.00 -15.00 -60.00 -55.92 -28.11 -40.81 -88.30 -17.74 -88.40
85.826 39 2 25.00 15.00 60.00 -4.00 25.46 207.98 -4.03 9.43 3.64
87.122 40 3 75.00 45.00 -20.00 68.22 38.35 67.65 50.92 40.47 -29.66
88.371 41 6 -75.00 15.00 20.00 -56.05 23.13 172.50 -82.57 22.09 16.26
89.947 42 8 -25.00 -15.00 60.00 -29.32 3.20 235.00 -23.48 -20.18 62.28
91.507 43 1 -75.00 -15.00 -60.00 -50.60 -27.02 -29.45 -74.62 -3.94 -77.36
92.811 44 5 25.00 -45.00 -20.00 27.57 -39.93 63.68 33.24 -37.25 -16.16
94.147 45 2 25.00 15.00 60.00 7.61 27.69 230.53 46.80 36.59 30.15
95.867 46 3 75.00 45.00 -20.00 77.85 40.17 71.51 70.58 63.71 -44.74
97.132 47 4 -25.00 45.00 20.00 -25.28 46.15 192.56 -37.57 66.16 28.93
99.427 48 7 75.00 -45.00 -60.00 79.87 -59.77 -21.31 74.19 -27.00 -75.63
100.611 49 3 75.00 45.00 -20.00 79.62 32.68 81.41 77.93 51.21 30.35
101.964 50 6 -75.00 15.00 20.00 -53.02 20.29 174.00 -76.88 14.88 14.33
103.235 51 5 25.00 -45.00 -20.00 24.28 -43.03 62.14 19.71 -44.14 -50.97
105.292 52 7 75.00 -45.00 -60.00 80.19 -66.97 -15.06 75.74 -50.31 -74.98
106.956 53 4 -25.00 45.00 20.00 -20.25 37.68 188.98 -30.07 39.16 15.24
108.172 54 2 25.00 15.00 60.00 -1.11 19.06 242.47 25.83 20.48 78.41
109.420 55 1 -75.00 -15.00 -60.00 -50.76 -31.44 -22.51 -69.12 -13.31 -48.53
110.756 56 8 -25.00 -15.00 60.00 -29.93 5.27 234.09 -12.62 -9.22 23.03
111.924 57 5 25.00 -45.00 -20.00 26.39 -43.38 74.53 37.40 -40.10 -22.45
112.892 58 2 25.00 15.00 60.00 -1.44 16.86 235.10 39.71 12.87 -2.01
113.988 59 6 -75.00 15.00 20.00 -52.27 20.34 176.26 -70.71 19.71 2.33
115.124 60 8 -25.00 -15.00 60.00 -34.88 2.96 248.87 -20.68 -23.09 28.87
116.436 61 3 75.00 45.00 -20.00 78.44 30.20 61.27 66.01 18.50 -24.21
118.188 62 7 75.00 -45.00 -60.00 79.90 -64.84 -9.07 73.73 -32.40 -85.34
119.308 63 1 -75.00 -15.00 -60.00 -53.11 -32.12 -27.10 -68.63 -15.23 -21.74
120.453 64 4 -25.00 45.00 20.00 -18.23 40.02 190.89 -11.38 48.56 -3.21
122.013 65 7 75.00 -45.00 -60.00 80.41 -69.88 1.07 76.69 -55.48 -50.68
123.197 66 2 25.00 15.00 60.00 -7.33 17.72 259.91 31.71 6.81 54.71
124.285 67 3 75.00 45.00 -20.00 82.04 40.80 62.95 92.04 40.14 -10.73
125.613 68 1 -75.00 -15.00 -60.00 -55.65 -32.03 -42.40 -58.51 -16.85 -49.63
126.661 69 8 -25.00 -15.00 60.00 -36.60 6.20 261.33 -27.53 -16.17 56.62
128.181 70 5 25.00 -45.00 -20.00 21.43 -45.34 75.51 22.35 -43.28 -84.85
129.469 71 6 -75.00 15.00 20.00 -53.98 18.46 183.33 -82.84 7.04 -12.62
130.773 72 4 -25.00 45.00 20.00 -23.67 38.60 200.17 -36.92 37.09 -44.14
131.997 73 3 75.00 45.00 -20.00 75.22 42.74 59.25 68.81 28.78 -42.56
133.437 74 1 -75.00 -15.00 -60.00 -62.25 -31.29 -46.55 -88.18 -30.05 -111.59
134.534 75 8 -25.00 -15.00 60.00 -35.59 6.66 262.68 -34.96 -7.69 19.28
135.942 76 5 25.00 -45.00 -20.00 22.49 -46.03 101.45 24.89 -46.97 -54.77
137.062 77 6 -75.00 15.00 20.00 -50.84 21.64 196.38 -85.63 20.50 -1.40
137.990 78 4 -25.00 45.00 20.00 -18.90 41.76 225.83 -29.78 58.05 18.77
139.190 79 2 25.00 15.00 60.00 -10.01 21.00 262.02 0.88 -5.02 -5.76
141.462 80 7 75.00 -45.00 -60.00 79.73 -65.69 -2.66 92.49 -51.68 -93.05
143.726 81 5 25.00 -45.00 -20.00 22.53 -45.24 115.35 39.38 -48.80 -17.60
144.782 82 2 25.00 15.00 60.00 -0.36 29.00 288.33 72.33 17.72 6.85
146.630 83 7 75.00 -45.00 -60.00 72.73 -63.02 10.57 104.75 -61.63 -124.81
148.118 84 8 -25.00 -15.00 60.00 -31.61 3.74 278.97 -1.64 -40.07 21.10
149.391 85 1 -75.00 -15.00 -60.00 -56.98 -25.27 -25.91 -67.62 -27.66 -85.91
150.702 86 4 -25.00 45.00 20.00 -16.99 36.54 226.32 1.41 43.22 0.70
151.871 87 3 75.00 45.00 -20.00 77.70 49.23 68.27 90.81 54.70 10.92
153.207 88 6 -75.00 15.00 20.00 -46.59 19.44 204.94 -47.05 11.89 35.86
154.479 89 5 25.00 -45.00 -20.00 16.78 -43.72 114.39 31.18 -56.90 -55.37
155.743 90 4 -25.00 45.00 20.00 -27.55 37.25 234.04 -22.57 56.88 1.40
157.303 91 6 -75.00 15.00 20.00 -57.77 20.68 198.60 -74.09 14.15 -2.00
160.271 92 7 75.00 -45.00 -60.00 60.83 -56.36 36.49 63.96 -42.22 -82.78
161.415 93 3 75.00 45.00 -20.00 71.37 45.35 55.90 74.94 50.70 -14.11
163.175 94 1 -75.00 -15.00 -60.00 -59.93 -20.20 -15.55 -70.99 -11.76 -59.96
164.472 95 8 -25.00 -15.00 60.00 -40.95 13.77 294.53 -32.80 -18.11 40.46
165.759 96 2 25.00 15.00 60.00 -19.30 27.92 309.59 25.35 22.24 31.49
167.528 97 4 -25.00 45.00 20.00 -28.53 32.50 241.48 -13.14 25.63 7.65
168.968 98 8 -25.00 -15.00 60.00 -37.83 15.01 302.34 -14.43 -10.94 55.06
169.920 99 2 25.00 15.00 60.00 -19.44 25.02 320.99 33.51 7.60 50.35
171.080 100 3 75.00 45.00 -20.00 71.40 43.07 53.55 64.71 36.16 -0.86
172.376 101 5 25.00 -45.00 -20.00 14.31 -38.96 128.54 28.67 -62.29 0.06
173.832 102 6 -75.00 15.00 20.00 -58.14 21.03 207.40 -74.90 -8.57 23.14
175.512 103 1 -75.00 -15.00 -60.00 -61.53 -21.50 -15.56 -81.02 -34.97 -60.73
176.984 104 7 75.00 -45.00 -60.00 65.25 -57.48 45.60 46.44 -56.25 -0.04
178.104 105 3 75.00 45.00 -20.00 75.51 46.60 45.89 62.49 31.38 -17.64
179.952 106 2 25.00 15.00 60.00 -22.84 27.98 324.85 -2.29 -7.17 92.73
181.272 107 6 -75.00 15.00 20.00 -58.18 30.45 206.14 -87.50 7.16 8.14
182.753 108 7 75.00 -45.00 -60.00 76.67 -52.98 21.62 65.84 -41.71 -54.36
183.961 109 8 -25.00 -15.00 60.00 -42.06 13.39 304.32 -54.82 -31.18 77.53
185.377 110 1 -75.00 -15.00 -60.00 -59.13 -13.51 -15.27 -70.86 -39.95 -15.04
186.586 111 4 -25.00 45.00 20.00 -33.27 40.25 246.42 -48.68 22.83 13.48
188.049 112 5 25.00 -45.00 -20.00 12.84 -32.04 120.51 23.35 -90.43 -100.60
189.833 113 1 -75.00 -15.00 -60.00 -60.78 -3.53 -33.25 -86.05 -5.70 -65.54
191.177 114 3 75.00 45.00 -20.00 80.51 52.05 44.95 72.67 52.53 -7.42
192.505 115 8 -25.00 -15.00 60.00 -30.13 19.86 297.31 -24.31 -4.51 49.91
194.185 116 7 75.00 -45.00 -60.00 80.34 -54.29 19.36 89.91 -61.70 -43.06
195.385 117 4 -25.00 45.00 20.00 -23.80 49.12 249.03 -20.00 62.44 25.73
196.610 118 6 -75.00 15.00 20.00 -53.18 33.59 210.89 -81.38 27.20 -23.80
198.138 119 5 25.00 -45.00 -20.00 13.50 -13.87 152.76 30.83 -36.48 -25.69
199.322 120 2 25.00 15.00 60.00 -11.92 36.85 311.76 23.73 41.83 12.46
200.802 121 7 75.00 -45.00 -60.00 74.37 -47.61 12.59 92.74 -51.56 -123.44
202.154 122 1 -75.00 -15.00 -60.00 -56.36 -7.25 -31.04 -84.11 -6.04 -54.58
203.602 123 5 25.00 -45.00 -20.00 11.17 -17.28 155.03 37.98 -37.70 34.91
204.898 124 2 25.00 15.00 60.00 -11.42 26.12 330.78 66.26 2.84 59.38
206.099 125 4 -25.00 45.00 20.00 -25.80 42.14 246.73 -2.94 52.72 24.48
207.346 126 3 75.00 45.00 -20.00 81.45 49.04 39.92 96.73 46.91 -5.91
208.594 127 6 -75.00 15.00 20.00 -50.63 28.71 228.40 -47.18 21.37 49.51
209.746 128 8 -25.00 -15.00 60.00 -30.40 15.66 301.35 -4.15 -14.72 12.18
210.930 129 6 -75.00 15.00 20.00 -61.75 26.17 216.60 -77.63 8.04 -2.33
212.498 130 5 25.00 -45.00 -20.00 5.98 -20.20 133.07 42.30 -48.47 -90.30
213.659 131 2 25.00 15.00 60.00 -27.92 30.99 331.03 23.91 25.89 39.27
214.755 132 4 -25.00 45.00 20.00 -34.63 39.05 244.94 -18.40 33.51 -39.17
216.147 133 1 -75.00 -15.00 -60.00 -52.72 -10.83 -33.21 -47.64 -17.48 -99.01
217.483 134 3 75.00 45.00 -20.00 72.75 48.28 34.28 77.92 63.82 -21.82
218.739 135 8 -25.00 -15.00 60.00 -38.74 15.55 320.47 -11.44 -23.72 60.55
220.467 136 7 75.00 -45.00 -60.00 67.28 -44.99 37.96 116.65 -69.24 -77.10
221.883 137 4 -25.00 45.00 20.00 -37.27 43.65 268.61 -33.08 48.61 -13.04
223.259 138 1 -75.00 -15.00 -60.00 -63.67 -9.84 -17.60 -80.55 -23.06 -116.48
224.627 139 2 25.00 15.00 60.00 -27.48 26.63 339.32 33.68 -4.18 70.86
225.755 140 3 75.00 45.00 -20.00 71.58 40.75 35.01 73.47 32.86 -16.53
227.059 141 7 75.00 -45.00 -60.00 50.62 -35.30 44.80 73.79 -43.23 -74.65
228.187 142 5 25.00 -45.00 -20.00 -0.94 -18.81 161.19 36.93 -35.19 22.56
229.276 143 8 -25.00 -15.00 60.00 -44.17 19.04 320.25 -20.36 -9.78 4.30
230.548 144 6 -75.00 15.00 20.00 -60.70 28.95 225.53 -88.37 13.63 -49.67
232.852 145 8 -25.00 -15.00 60.00 -46.03 16.95 342.53 -1.41 -25.84 45.23
234.444 146 1 -75.00 -15.00 -60.00 -61.45 -6.62 4.99 -81.80 -16.67 -85.38
235.668 147 6 -75.00 15.00 20.00 -55.35 29.50 253.40 -69.23 30.31 7.39
238.812 148 4 -25.00 45.00 20.00 -34.04 42.20 281.83 -13.43 51.90 28.37
240.388 149 3 75.00 45.00 -20.00 72.20 45.61 33.62 79.50 34.41 -20.98
241.732 150 2 25.00 15.00 60.00 -30.95 34.31 334.98 11.77 25.27 47.57
243.257 151 7 75.00 -45.00 -60.00 51.10 -36.00 50.66 82.45 -40.84 -81.05
244.569 152 5 25.00 -45.00 -20.00 -5.71 -22.73 144.16 11.12 -44.71 -1.49
245.929 153 7 75.00 -45.00 -60.00 48.12 -37.67 59.09 85.65 -53.92 -78.87
247.185 154 6 -75.00 15.00 20.00 -57.66 23.38 258.44 -89.38 2.56 12.21
248.346 155 1 -75.00 -15.00 -60.00 -58.73 -5.95 15.14 -62.28 -27.20 -28.78
249.570 156 5 25.00 -45.00 -20.00 -0.16 -22.85 136.76 14.25 -62.68 -48.04
250.674 157 4 -25.00 45.00 20.00 -38.66 39.45 278.48 -33.69 32.03 17.47
251.762 158 2 25.00 15.00 60.00 -25.66 30.20 339.95 37.46 14.92 72.71
252.890 159 3 75.00 45.00 -20.00 70.40 49.84 34.01 79.89 33.43 -18.13
257.867 160 8 -25.00 -15.00 60.00 -55.46 21.29 348.44 -61.41 -9.84 57.76
