# Supplementary material for: Correcting for Visuo-Haptic Biases in 3D Haptic Guidance
Source: PLoS One. 2016 Jul 20;11(7):e0158709. doi: 10.1371/journal.pone.0158709 (PMC4954687; doi:10.1371/journal.pone.0158709)
Supplement: S2 File — Filenames indicate the participant (‘pp*’) and the condition (‘cond*’). Condition 1 is condition VA, condition 2 is condition VS, condition 3 is condition VS+H, and condition 4 is condition VO+H. (ZIP) [file pone.0158709.s002.zip › S2_Files/S2_pp6_cond2_opto.txt]

time trial target real_target_x real_target_y real_target_z visible_target_x visible_target_y visible_target_z x y z
8.266 0 0 500.00 500.00 500.00 500.00 500.00 500.00 -46.25 51.13 -45.16
9.866 1 8 -39.74 15.43 311.05 -39.74 15.43 311.05 -65.33 -8.47 -85.89
11.682 2 3 74.49 46.98 44.54 74.49 46.98 44.54 113.68 47.87 -136.29
12.858 3 4 -30.05 40.22 251.79 -30.05 40.22 251.79 -29.51 28.14 -85.41
14.307 4 5 9.03 -27.57 136.18 9.03 -27.57 136.18 69.52 -70.38 -172.07
15.411 5 2 -19.73 29.50 323.16 -19.73 29.50 323.16 40.25 22.45 -62.04
16.563 6 1 -59.13 -12.45 -16.73 -59.13 -12.45 -16.73 -82.18 -47.20 -176.46
17.627 7 6 -55.99 26.19 221.03 -55.99 26.19 221.03 -72.50 10.28 -94.13
18.939 8 7 64.73 -48.57 33.87 64.73 -48.57 33.87 129.82 -72.46 -108.86
19.875 9 2 -19.73 29.50 323.16 -19.73 29.50 323.16 25.01 6.52 -34.16
20.755 10 4 -30.05 40.22 251.79 -30.05 40.22 251.79 -32.65 25.89 -95.54
22.187 11 7 64.73 -48.57 33.87 64.73 -48.57 33.87 120.45 -85.74 -167.33
23.603 12 1 -59.13 -12.45 -16.73 -59.13 -12.45 -16.73 -82.25 -33.06 -153.66
24.667 13 5 9.03 -27.57 136.18 9.03 -27.57 136.18 44.55 -82.93 -96.93
25.835 14 6 -55.99 26.19 221.03 -55.99 26.19 221.03 -90.84 -8.63 -78.77
26.851 15 8 -39.74 15.43 311.05 -39.74 15.43 311.05 -55.44 -58.73 -59.53
27.907 16 3 74.49 46.98 44.54 74.49 46.98 44.54 115.35 23.74 -121.67
28.988 17 8 -39.74 15.43 311.05 -39.74 15.43 311.05 -65.85 -61.49 -41.25
30.028 18 2 -19.73 29.50 323.16 -19.73 29.50 323.16 17.47 0.98 -44.96
31.252 19 6 -55.99 26.19 221.03 -55.99 26.19 221.03 -85.19 -8.91 -87.55
32.372 20 4 -30.05 40.22 251.79 -30.05 40.22 251.79 -15.18 32.01 -68.45
34.084 21 7 64.73 -48.57 33.87 64.73 -48.57 33.87 129.22 -88.61 -176.12
35.180 22 3 74.49 46.98 44.54 74.49 46.98 44.54 86.82 32.32 -79.07
36.572 23 1 -59.13 -12.45 -16.73 -59.13 -12.45 -16.73 -83.89 -31.77 -63.27
37.716 24 5 9.03 -27.57 136.18 9.03 -27.57 136.18 25.29 -81.94 -71.28
38.892 25 6 -55.99 26.19 221.03 -55.99 26.19 221.03 -87.80 -23.00 -63.47
40.300 26 7 64.73 -48.57 33.87 64.73 -48.57 33.87 93.19 -88.78 -144.33
41.380 27 3 74.49 46.98 44.54 74.49 46.98 44.54 70.28 17.87 -77.95
42.349 28 8 -39.74 15.43 311.05 -39.74 15.43 311.05 -50.70 -55.91 -9.70
43.317 29 2 -19.73 29.50 323.16 -19.73 29.50 323.16 16.01 -15.75 -39.68
44.645 30 5 9.03 -27.57 136.18 9.03 -27.57 136.18 39.55 -99.91 -141.51
45.701 31 4 -30.05 40.22 251.79 -30.05 40.22 251.79 -18.91 16.89 -44.99
46.869 32 1 -59.13 -12.45 -16.73 -59.13 -12.45 -16.73 -69.18 -56.98 -128.69
48.477 33 7 64.73 -48.57 33.87 64.73 -48.57 33.87 93.74 -90.18 -155.70
49.533 34 3 74.49 46.98 44.54 74.49 46.98 44.54 61.14 31.47 -76.08
50.741 35 1 -59.13 -12.45 -16.73 -59.13 -12.45 -16.73 -91.08 -51.76 -123.23
51.853 36 2 -19.73 29.50 323.16 -19.73 29.50 323.16 35.52 -13.81 -11.10
52.757 37 8 -39.74 15.43 311.05 -39.74 15.43 311.05 -47.11 -74.66 -63.78
53.741 38 6 -55.99 26.19 221.03 -55.99 26.19 221.03 -78.83 2.25 -75.92
54.613 39 4 -30.05 40.22 251.79 -30.05 40.22 251.79 2.58 28.37 -45.56
55.733 40 5 9.03 -27.57 136.18 9.03 -27.57 136.18 47.88 -106.85 -145.91
56.669 41 3 74.49 46.98 44.54 74.49 46.98 44.54 71.47 36.09 -71.33
57.566 42 8 -39.74 15.43 311.05 -39.74 15.43 311.05 -39.48 -49.99 -30.73
59.117 43 7 64.73 -48.57 33.87 64.73 -48.57 33.87 92.17 -82.45 -135.51
60.422 44 1 -59.13 -12.45 -16.73 -59.13 -12.45 -16.73 -74.29 -46.87 -119.93
61.446 45 5 9.03 -27.57 136.18 9.03 -27.57 136.18 41.15 -73.56 -77.13
62.534 46 4 -30.05 40.22 251.79 -30.05 40.22 251.79 -34.40 24.01 -61.12
63.550 47 6 -55.99 26.19 221.03 -55.99 26.19 221.03 -91.23 -33.50 -62.42
64.502 48 2 -19.73 29.50 323.16 -19.73 29.50 323.16 39.78 -14.14 1.41
65.462 49 4 -30.05 40.22 251.79 -30.05 40.22 251.79 -19.36 21.66 -84.52
66.646 50 1 -59.13 -12.45 -16.73 -59.13 -12.45 -16.73 -63.78 -55.82 -144.72
67.414 51 6 -55.99 26.19 221.03 -55.99 26.19 221.03 -79.64 6.44 -60.20
68.518 52 5 9.03 -27.57 136.18 9.03 -27.57 136.18 58.98 -90.67 -163.26
69.470 53 8 -39.74 15.43 311.05 -39.74 15.43 311.05 -36.45 -39.05 -61.87
70.990 54 7 64.73 -48.57 33.87 64.73 -48.57 33.87 130.87 -100.07 -165.26
72.326 55 2 -19.73 29.50 323.16 -19.73 29.50 323.16 30.39 -12.31 -45.11
73.350 56 3 74.49 46.98 44.54 74.49 46.98 44.54 100.00 18.53 -73.03
74.462 57 6 -55.99 26.19 221.03 -55.99 26.19 221.03 -84.36 -21.14 -25.30
75.439 58 8 -39.74 15.43 311.05 -39.74 15.43 311.05 -43.32 -55.59 -11.18
76.639 59 1 -59.13 -12.45 -16.73 -59.13 -12.45 -16.73 -73.35 -29.29 -127.89
77.719 60 4 -30.05 40.22 251.79 -30.05 40.22 251.79 -10.23 34.44 -29.97
79.607 61 7 64.73 -48.57 33.87 64.73 -48.57 33.87 160.67 -102.58 -160.15
80.868 62 2 -19.73 29.50 323.16 -19.73 29.50 323.16 18.49 -9.90 9.11
81.932 63 3 74.49 46.98 44.54 74.49 46.98 44.54 108.11 27.82 -62.71
83.084 64 5 9.03 -27.57 136.18 9.03 -27.57 136.18 49.35 -78.15 -67.04
84.132 65 7 64.73 -48.57 33.87 64.73 -48.57 33.87 111.34 -69.36 -85.20
84.932 66 5 9.03 -27.57 136.18 9.03 -27.57 136.18 22.31 -74.69 -50.99
85.972 67 1 -59.13 -12.45 -16.73 -59.13 -12.45 -16.73 -78.19 -40.48 -103.39
86.925 68 4 -30.05 40.22 251.79 -30.05 40.22 251.79 -27.49 24.74 -34.18
87.988 69 2 -19.73 29.50 323.16 -19.73 29.50 323.16 43.23 -2.57 0.18
89.020 70 3 74.49 46.98 44.54 74.49 46.98 44.54 108.21 32.26 -61.25
90.365 71 6 -55.99 26.19 221.03 -55.99 26.19 221.03 -94.01 -14.78 -36.69
91.349 72 8 -39.74 15.43 311.05 -39.74 15.43 311.05 -31.69 -48.26 38.02
92.348 73 2 -19.73 29.50 323.16 -19.73 29.50 323.16 41.37 -5.42 -15.60
93.292 74 8 -39.74 15.43 311.05 -39.74 15.43 311.05 -52.91 -59.60 -46.94
94.884 75 7 64.73 -48.57 33.87 64.73 -48.57 33.87 124.97 -94.93 -135.68
96.333 76 1 -59.13 -12.45 -16.73 -59.13 -12.45 -16.73 -79.00 -53.19 -126.92
97.524 77 5 9.03 -27.57 136.18 9.03 -27.57 136.18 30.66 -78.89 -29.76
98.525 78 6 -55.99 26.19 221.03 -55.99 26.19 221.03 -90.83 -0.32 -32.42
99.781 79 3 74.49 46.98 44.54 74.49 46.98 44.54 105.17 26.47 -79.85
100.725 80 4 -30.05 40.22 251.79 -30.05 40.22 251.79 -42.02 9.66 9.53
101.685 81 2 -19.73 29.50 323.16 -19.73 29.50 323.16 8.27 -6.85 68.65
102.797 82 6 -55.99 26.19 221.03 -55.99 26.19 221.03 -92.06 -17.72 -57.17
103.733 83 8 -39.74 15.43 311.05 -39.74 15.43 311.05 -33.88 -47.79 41.55
104.941 84 3 74.49 46.98 44.54 74.49 46.98 44.54 91.42 26.25 -43.42
105.974 85 4 -30.05 40.22 251.79 -30.05 40.22 251.79 -30.24 37.58 -21.62
107.269 86 1 -59.13 -12.45 -16.73 -59.13 -12.45 -16.73 -73.70 -30.26 -114.77
108.734 87 7 64.73 -48.57 33.87 64.73 -48.57 33.87 112.67 -81.90 -132.80
109.518 88 5 9.03 -27.57 136.18 9.03 -27.57 136.18 35.98 -79.21 -53.87
110.478 89 8 -39.74 15.43 311.05 -39.74 15.43 311.05 -57.68 -54.47 -41.51
111.685 90 7 64.73 -48.57 33.87 64.73 -48.57 33.87 130.08 -99.72 -155.78
112.717 91 2 -19.73 29.50 323.16 -19.73 29.50 323.16 26.87 -6.21 -20.89
114.205 92 1 -59.13 -12.45 -16.73 -59.13 -12.45 -16.73 -73.38 -49.44 -115.98
114.974 93 6 -55.99 26.19 221.03 -55.99 26.19 221.03 -77.17 -10.95 -36.20
115.974 94 4 -30.05 40.22 251.79 -30.05 40.22 251.79 -18.79 28.67 2.47
117.549 95 3 74.49 46.98 44.54 74.49 46.98 44.54 96.02 33.85 -44.03
119.062 96 5 9.03 -27.57 136.18 9.03 -27.57 136.18 64.61 -74.47 -114.71
120.174 97 4 -30.05 40.22 251.79 -30.05 40.22 251.79 -9.31 37.94 -22.47
121.294 98 3 74.49 46.98 44.54 74.49 46.98 44.54 114.64 24.53 -58.25
122.358 99 6 -55.99 26.19 221.03 -55.99 26.19 221.03 -93.03 -16.80 -31.76
123.478 100 1 -59.13 -12.45 -16.73 -59.13 -12.45 -16.73 -86.21 -48.05 -137.20
124.886 101 7 64.73 -48.57 33.87 64.73 -48.57 33.87 122.82 -94.45 -150.54
125.630 102 5 9.03 -27.57 136.18 9.03 -27.57 136.18 34.63 -74.67 -70.66
126.446 103 8 -39.74 15.43 311.05 -39.74 15.43 311.05 -55.30 -61.43 -51.54
127.455 104 2 -19.73 29.50 323.16 -19.73 29.50 323.16 39.63 6.02 -32.95
128.358 105 4 -30.05 40.22 251.79 -30.05 40.22 251.79 -31.74 26.00 -83.03
129.343 106 2 -19.73 29.50 323.16 -19.73 29.50 323.16 44.01 -1.16 11.52
130.335 107 8 -39.74 15.43 311.05 -39.74 15.43 311.05 -40.85 -52.84 -28.70
131.262 108 6 -55.99 26.19 221.03 -55.99 26.19 221.03 -84.49 -11.16 -75.95
132.919 109 1 -59.13 -12.45 -16.73 -59.13 -12.45 -16.73 -67.14 -36.98 -147.99
134.095 110 5 9.03 -27.57 136.18 9.03 -27.57 136.18 65.53 -81.58 -94.02
134.991 111 7 64.73 -48.57 33.87 64.73 -48.57 33.87 131.42 -70.90 -120.58
136.063 112 3 74.49 46.98 44.54 74.49 46.98 44.54 92.38 31.13 -63.76
137.143 113 8 -39.74 15.43 311.05 -39.74 15.43 311.05 -35.67 -58.67 -26.86
139.103 114 7 64.73 -48.57 33.87 64.73 -48.57 33.87 138.74 -89.93 -124.78
140.287 115 4 -30.05 40.22 251.79 -30.05 40.22 251.79 -45.55 34.12 -23.60
141.223 116 6 -55.99 26.19 221.03 -55.99 26.19 221.03 -95.70 -20.09 -75.10
142.583 117 5 9.03 -27.57 136.18 9.03 -27.57 136.18 96.63 -106.37 -159.81
143.631 118 2 -19.73 29.50 323.16 -19.73 29.50 323.16 60.51 -0.95 -24.96
144.927 119 3 74.49 46.98 44.54 74.49 46.98 44.54 136.58 27.50 -125.83
146.199 120 1 -59.13 -12.45 -16.73 -59.13 -12.45 -16.73 -61.47 -49.37 -108.32
147.088 121 4 -30.05 40.22 251.79 -30.05 40.22 251.79 -15.56 34.57 -27.54
148.296 122 8 -39.74 15.43 311.05 -39.74 15.43 311.05 -18.42 -44.88 -16.66
149.320 123 6 -55.99 26.19 221.03 -55.99 26.19 221.03 -88.43 -15.30 -94.67
150.463 124 3 74.49 46.98 44.54 74.49 46.98 44.54 144.48 32.89 -95.39
151.520 125 2 -19.73 29.50 323.16 -19.73 29.50 323.16 49.25 4.00 10.82
152.856 126 1 -59.13 -12.45 -16.73 -59.13 -12.45 -16.73 -72.40 -42.37 -119.01
154.032 127 5 9.03 -27.57 136.18 9.03 -27.57 136.18 77.63 -83.96 -96.23
155.256 128 7 64.73 -48.57 33.87 64.73 -48.57 33.87 133.52 -81.21 -114.52
156.448 129 4 -30.05 40.22 251.79 -30.05 40.22 251.79 -22.22 34.69 -41.13
157.464 130 8 -39.74 15.43 311.05 -39.74 15.43 311.05 -23.52 -45.01 -1.34
158.665 131 2 -19.73 29.50 323.16 -19.73 29.50 323.16 51.90 0.40 0.15
160.008 132 5 9.03 -27.57 136.18 9.03 -27.57 136.18 50.57 -85.82 -135.22
161.376 133 1 -59.13 -12.45 -16.73 -59.13 -12.45 -16.73 -75.67 -51.30 -149.12
162.816 134 7 64.73 -48.57 33.87 64.73 -48.57 33.87 145.81 -103.40 -154.58
163.856 135 3 74.49 46.98 44.54 74.49 46.98 44.54 89.18 56.69 -60.58
164.920 136 6 -55.99 26.19 221.03 -55.99 26.19 221.03 -93.89 -23.02 -54.93
165.753 137 4 -30.05 40.22 251.79 -30.05 40.22 251.79 -17.37 23.05 -18.00
167.001 138 1 -59.13 -12.45 -16.73 -59.13 -12.45 -16.73 -86.91 -61.96 -163.94
168.137 139 2 -19.73 29.50 323.16 -19.73 29.50 323.16 73.17 8.04 12.44
169.601 140 5 9.03 -27.57 136.18 9.03 -27.57 136.18 67.49 -103.64 -165.18
171.001 141 7 64.73 -48.57 33.87 64.73 -48.57 33.87 146.92 -100.49 -157.48
172.425 142 8 -39.74 15.43 311.05 -39.74 15.43 311.05 -21.24 -50.30 -6.28
173.681 143 6 -55.99 26.19 221.03 -55.99 26.19 221.03 -61.06 -5.04 -110.00
174.905 144 3 74.49 46.98 44.54 74.49 46.98 44.54 104.77 33.45 -69.37
175.913 145 4 -30.05 40.22 251.79 -30.05 40.22 251.79 -15.43 31.26 -46.71
177.049 146 2 -19.73 29.50 323.16 -19.73 29.50 323.16 53.20 4.19 25.27
178.121 147 6 -55.99 26.19 221.03 -55.99 26.19 221.03 -68.69 -0.02 -85.38
179.521 148 7 64.73 -48.57 33.87 64.73 -48.57 33.87 163.26 -97.57 -131.02
180.673 149 8 -39.74 15.43 311.05 -39.74 15.43 311.05 -39.13 -47.51 -8.40
181.714 150 3 74.49 46.98 44.54 74.49 46.98 44.54 110.10 34.80 -52.21
182.930 151 5 9.03 -27.57 136.18 9.03 -27.57 136.18 46.51 -83.53 -141.11
184.130 152 1 -59.13 -12.45 -16.73 -59.13 -12.45 -16.73 -81.63 -31.81 -144.02
185.162 153 3 74.49 46.98 44.54 74.49 46.98 44.54 103.72 41.27 -89.14
186.402 154 1 -59.13 -12.45 -16.73 -59.13 -12.45 -16.73 -67.58 -49.12 -148.38
187.418 155 8 -39.74 15.43 311.05 -39.74 15.43 311.05 -17.75 -31.65 -5.88
188.898 156 7 64.73 -48.57 33.87 64.73 -48.57 33.87 131.89 -95.56 -170.36
189.690 157 5 9.03 -27.57 136.18 9.03 -27.57 136.18 49.59 -85.21 -76.43
190.618 158 2 -19.73 29.50 323.16 -19.73 29.50 323.16 69.50 34.38 -15.66
191.842 159 6 -55.99 26.19 221.03 -55.99 26.19 221.03 -72.00 -13.90 -106.76
192.738 160 4 -30.05 40.22 251.79 -30.05 40.22 251.79 0.38 40.56 -4.79
