# Supplementary material for: Correcting for Visuo-Haptic Biases in 3D Haptic Guidance
Source: PLoS One. 2016 Jul 20;11(7):e0158709. doi: 10.1371/journal.pone.0158709 (PMC4954687; doi:10.1371/journal.pone.0158709)
Supplement: S2 File — Filenames indicate the participant (‘pp*’) and the condition (‘cond*’). Condition 1 is condition VA, condition 2 is condition VS, condition 3 is condition VS+H, and condition 4 is condition VO+H. (ZIP) [file pone.0158709.s002.zip › S2_Files/S2_pp6_cond3_opto.txt]

time trial target real_target_x real_target_y real_target_z visible_target_x visible_target_y visible_target_z x y z
4.985 0 0 500.00 500.00 500.00 500.00 500.00 500.00 -46.23 50.99 -45.13
6.622 1 3 74.49 46.98 44.54 74.49 46.98 44.54 108.73 58.31 -77.72
8.126 2 8 -39.74 15.43 311.05 -39.74 15.43 311.05 -67.22 -31.13 9.83
9.582 3 6 -55.99 26.19 221.03 -55.99 26.19 221.03 -98.86 19.16 -110.59
10.537 4 4 -30.05 40.22 251.79 -30.05 40.22 251.79 -29.12 50.32 -80.68
11.830 5 5 9.03 -27.57 136.18 9.03 -27.57 136.18 26.25 -85.12 -143.07
12.830 6 7 64.73 -48.57 33.87 64.73 -48.57 33.87 101.70 -61.84 -107.11
14.094 7 2 -19.73 29.50 323.16 -19.73 29.50 323.16 5.86 7.50 -37.99
15.183 8 1 -59.13 -12.45 -16.73 -59.13 -12.45 -16.73 -100.45 -29.64 -148.15
16.502 9 7 64.73 -48.57 33.87 64.73 -48.57 33.87 104.51 -67.31 -108.85
17.767 10 8 -39.74 15.43 311.05 -39.74 15.43 311.05 -81.67 -47.82 -9.16
18.886 11 4 -30.05 40.22 251.79 -30.05 40.22 251.79 -42.73 51.49 -73.69
20.166 12 5 9.03 -27.57 136.18 9.03 -27.57 136.18 26.46 -91.91 -131.42
21.210 13 6 -55.99 26.19 221.03 -55.99 26.19 221.03 -102.21 -12.76 -90.84
22.367 14 2 -19.73 29.50 323.16 -19.73 29.50 323.16 29.44 -10.52 15.26
23.430 15 3 74.49 46.98 44.54 74.49 46.98 44.54 88.54 27.92 -105.24
24.438 16 1 -59.13 -12.45 -16.73 -59.13 -12.45 -16.73 -98.85 -63.37 -122.64
25.566 17 2 -19.73 29.50 323.16 -19.73 29.50 323.16 28.97 -17.07 17.44
26.686 18 5 9.03 -27.57 136.18 9.03 -27.57 136.18 16.69 -108.69 -140.18
27.679 19 6 -55.99 26.19 221.03 -55.99 26.19 221.03 -102.62 -16.84 -93.50
28.567 20 8 -39.74 15.43 311.05 -39.74 15.43 311.05 -49.50 -61.83 11.88
29.695 21 1 -59.13 -12.45 -16.73 -59.13 -12.45 -16.73 -96.97 -65.90 -150.09
31.063 22 7 64.73 -48.57 33.87 64.73 -48.57 33.87 87.43 -96.83 -98.91
32.095 23 3 74.49 46.98 44.54 74.49 46.98 44.54 87.14 36.13 -51.76
32.983 24 4 -30.05 40.22 251.79 -30.05 40.22 251.79 -50.88 19.40 -53.58
33.799 25 2 -19.73 29.50 323.16 -19.73 29.50 323.16 24.14 -19.63 4.27
34.695 26 3 74.49 46.98 44.54 74.49 46.98 44.54 99.81 31.02 -85.38
35.727 27 5 9.03 -27.57 136.18 9.03 -27.57 136.18 30.60 -105.50 -104.50
36.752 28 4 -30.05 40.22 251.79 -30.05 40.22 251.79 -40.65 27.96 -48.75
37.879 29 7 64.73 -48.57 33.87 64.73 -48.57 33.87 90.47 -94.40 -138.70
39.032 30 6 -55.99 26.19 221.03 -55.99 26.19 221.03 -109.24 -26.72 -45.00
40.032 31 1 -59.13 -12.45 -16.73 -59.13 -12.45 -16.73 -90.91 -48.59 -144.44
40.984 32 8 -39.74 15.43 311.05 -39.74 15.43 311.05 -57.95 -63.01 2.67
41.927 33 6 -55.99 26.19 221.03 -55.99 26.19 221.03 -123.11 -10.50 -63.32
42.863 34 2 -19.73 29.50 323.16 -19.73 29.50 323.16 22.98 -13.59 7.96
43.872 35 1 -59.13 -12.45 -16.73 -59.13 -12.45 -16.73 -96.56 -54.82 -132.70
44.968 36 3 74.49 46.98 44.54 74.49 46.98 44.54 77.06 29.46 -84.87
46.048 37 8 -39.74 15.43 311.05 -39.74 15.43 311.05 -71.51 -63.41 -13.18
46.911 38 4 -30.05 40.22 251.79 -30.05 40.22 251.79 -51.10 12.62 -77.18
47.959 39 7 64.73 -48.57 33.87 64.73 -48.57 33.87 76.45 -101.12 -132.77
48.735 40 5 9.03 -27.57 136.18 9.03 -27.57 136.18 14.98 -85.16 -93.93
49.752 41 1 -59.13 -12.45 -16.73 -59.13 -12.45 -16.73 -104.64 -49.16 -138.90
50.552 42 6 -55.99 26.19 221.03 -55.99 26.19 221.03 -106.64 -10.89 -74.17
51.592 43 8 -39.74 15.43 311.05 -39.74 15.43 311.05 -55.03 -51.75 9.09
52.600 44 7 64.73 -48.57 33.87 64.73 -48.57 33.87 91.98 -90.27 -118.80
53.424 45 3 74.49 46.98 44.54 74.49 46.98 44.54 80.72 26.59 -92.67
54.496 46 5 9.03 -27.57 136.18 9.03 -27.57 136.18 27.64 -102.77 -106.30
55.625 47 2 -19.73 29.50 323.16 -19.73 29.50 323.16 15.92 5.82 -5.55
56.456 48 4 -30.05 40.22 251.79 -30.05 40.22 251.79 -46.13 27.78 -62.15
57.536 49 1 -59.13 -12.45 -16.73 -59.13 -12.45 -16.73 -93.71 -44.81 -145.20
58.633 50 5 9.03 -27.57 136.18 9.03 -27.57 136.18 31.69 -69.22 -59.76
59.648 51 6 -55.99 26.19 221.03 -55.99 26.19 221.03 -99.06 -11.61 -66.23
60.448 52 8 -39.74 15.43 311.05 -39.74 15.43 311.05 -42.15 -44.71 14.94
61.480 53 3 74.49 46.98 44.54 74.49 46.98 44.54 80.77 36.98 -70.98
62.488 54 7 64.73 -48.57 33.87 64.73 -48.57 33.87 87.51 -92.61 -140.78
63.561 55 4 -30.05 40.22 251.79 -30.05 40.22 251.79 -44.51 25.00 -40.67
64.409 56 2 -19.73 29.50 323.16 -19.73 29.50 323.16 18.56 -3.41 29.06
65.409 57 1 -59.13 -12.45 -16.73 -59.13 -12.45 -16.73 -84.21 -40.16 -114.54
66.457 58 5 9.03 -27.57 136.18 9.03 -27.57 136.18 44.44 -80.32 -80.51
67.457 59 6 -55.99 26.19 221.03 -55.99 26.19 221.03 -102.39 -13.84 -49.97
68.713 60 7 64.73 -48.57 33.87 64.73 -48.57 33.87 87.79 -92.89 -126.74
69.745 61 4 -30.05 40.22 251.79 -30.05 40.22 251.79 -36.12 25.11 -35.43
70.601 62 3 74.49 46.98 44.54 74.49 46.98 44.54 98.84 37.35 -59.32
71.497 63 2 -19.73 29.50 323.16 -19.73 29.50 323.16 7.01 -5.20 29.65
72.361 64 8 -39.74 15.43 311.05 -39.74 15.43 311.05 -62.23 -61.52 -44.59
73.193 65 6 -55.99 26.19 221.03 -55.99 26.19 221.03 -102.31 -2.33 -52.68
74.154 66 2 -19.73 29.50 323.16 -19.73 29.50 323.16 28.90 -9.59 30.66
74.993 67 8 -39.74 15.43 311.05 -39.74 15.43 311.05 -53.17 -64.68 -26.91
76.129 68 1 -59.13 -12.45 -16.73 -59.13 -12.45 -16.73 -88.56 -31.86 -148.27
77.162 69 3 74.49 46.98 44.54 74.49 46.98 44.54 88.67 34.26 -63.62
78.033 70 4 -30.05 40.22 251.79 -30.05 40.22 251.79 -37.29 20.55 -3.31
79.145 71 5 9.03 -27.57 136.18 9.03 -27.57 136.18 27.86 -71.46 -124.59
80.481 72 7 64.73 -48.57 33.87 64.73 -48.57 33.87 100.14 -77.50 -97.31
81.458 73 4 -30.05 40.22 251.79 -30.05 40.22 251.79 -40.43 28.03 -30.03
82.298 74 6 -55.99 26.19 221.03 -55.99 26.19 221.03 -100.20 6.19 -38.32
83.458 75 5 9.03 -27.57 136.18 9.03 -27.57 136.18 37.33 -89.34 -109.40
84.418 76 2 -19.73 29.50 323.16 -19.73 29.50 323.16 4.67 -2.76 11.90
85.794 77 7 64.73 -48.57 33.87 64.73 -48.57 33.87 93.40 -89.87 -171.43
87.074 78 8 -39.74 15.43 311.05 -39.74 15.43 311.05 -54.18 -55.39 9.51
87.954 79 1 -59.13 -12.45 -16.73 -59.13 -12.45 -16.73 -75.75 -40.81 -118.88
89.138 80 3 74.49 46.98 44.54 74.49 46.98 44.54 86.38 27.65 -66.97
90.202 81 5 9.03 -27.57 136.18 9.03 -27.57 136.18 29.10 -96.35 -99.83
91.162 82 6 -55.99 26.19 221.03 -55.99 26.19 221.03 -95.91 -12.36 -42.78
92.274 83 3 74.49 46.98 44.54 74.49 46.98 44.54 88.32 33.40 -62.57
93.218 84 4 -30.05 40.22 251.79 -30.05 40.22 251.79 -37.52 28.98 -17.20
94.363 85 2 -19.73 29.50 323.16 -19.73 29.50 323.16 24.11 4.41 45.78
95.194 86 8 -39.74 15.43 311.05 -39.74 15.43 311.05 -54.56 -45.67 -17.01
96.363 87 7 64.73 -48.57 33.87 64.73 -48.57 33.87 79.67 -79.18 -151.07
97.395 88 1 -59.13 -12.45 -16.73 -59.13 -12.45 -16.73 -98.79 -28.52 -122.12
98.371 89 8 -39.74 15.43 311.05 -39.74 15.43 311.05 -50.81 -44.12 13.05
99.283 90 4 -30.05 40.22 251.79 -30.05 40.22 251.79 -29.68 44.28 -36.91
100.587 91 7 64.73 -48.57 33.87 64.73 -48.57 33.87 82.23 -96.17 -169.46
101.643 92 3 74.49 46.98 44.54 74.49 46.98 44.54 83.86 49.85 -79.81
102.667 93 2 -19.73 29.50 323.16 -19.73 29.50 323.16 18.43 -3.87 16.75
103.835 94 5 9.03 -27.57 136.18 9.03 -27.57 136.18 19.02 -85.29 -92.27
104.923 95 6 -55.99 26.19 221.03 -55.99 26.19 221.03 -90.90 -14.49 -61.17
105.987 96 1 -59.13 -12.45 -16.73 -59.13 -12.45 -16.73 -84.93 -54.32 -187.77
107.035 97 6 -55.99 26.19 221.03 -55.99 26.19 221.03 -80.78 -9.04 -45.97
108.163 98 1 -59.13 -12.45 -16.73 -59.13 -12.45 -16.73 -83.15 -47.48 -168.01
109.251 99 8 -39.74 15.43 311.05 -39.74 15.43 311.05 -37.10 -51.21 0.64
110.179 100 4 -30.05 40.22 251.79 -30.05 40.22 251.79 -27.81 31.99 -28.37
111.251 101 3 74.49 46.98 44.54 74.49 46.98 44.54 106.76 35.39 -112.09
112.468 102 5 9.03 -27.57 136.18 9.03 -27.57 136.18 28.45 -76.83 -47.17
114.012 103 7 64.73 -48.57 33.87 64.73 -48.57 33.87 112.69 -89.61 -190.01
115.396 104 2 -19.73 29.50 323.16 -19.73 29.50 323.16 25.59 -4.84 1.44
116.580 105 3 74.49 46.98 44.54 74.49 46.98 44.54 130.49 45.56 -122.96
117.996 106 7 64.73 -48.57 33.87 64.73 -48.57 33.87 130.76 -96.21 -181.23
119.492 107 1 -59.13 -12.45 -16.73 -59.13 -12.45 -16.73 -100.91 -21.14 -162.42
120.780 108 8 -39.74 15.43 311.05 -39.74 15.43 311.05 -43.07 -45.74 48.22
121.860 109 5 9.03 -27.57 136.18 9.03 -27.57 136.18 30.21 -81.26 -97.52
122.932 110 6 -55.99 26.19 221.03 -55.99 26.19 221.03 -111.07 -12.21 -40.41
123.764 111 4 -30.05 40.22 251.79 -30.05 40.22 251.79 -39.29 39.49 -29.47
124.733 112 2 -19.73 29.50 323.16 -19.73 29.50 323.16 11.13 -15.25 -23.32
126.109 113 1 -59.13 -12.45 -16.73 -59.13 -12.45 -16.73 -78.88 -48.98 -183.32
127.213 114 4 -30.05 40.22 251.79 -30.05 40.22 251.79 -26.85 30.73 -49.21
128.101 115 6 -55.99 26.19 221.03 -55.99 26.19 221.03 -99.69 -7.66 -62.89
129.413 116 8 -39.74 15.43 311.05 -39.74 15.43 311.05 -28.24 -54.06 -12.33
130.501 117 5 9.03 -27.57 136.18 9.03 -27.57 136.18 38.59 -95.85 -146.73
131.837 118 3 74.49 46.98 44.54 74.49 46.98 44.54 97.27 55.25 -122.00
132.989 119 7 64.73 -48.57 33.87 64.73 -48.57 33.87 85.85 -93.74 -141.40
134.085 120 2 -19.73 29.50 323.16 -19.73 29.50 323.16 5.74 2.33 -24.36
135.933 121 1 -59.13 -12.45 -16.73 -59.13 -12.45 -16.73 -97.84 -62.12 -131.30
137.717 122 8 -39.74 15.43 311.05 -39.74 15.43 311.05 -28.87 -53.91 -38.76
139.109 123 5 9.03 -27.57 136.18 9.03 -27.57 136.18 60.82 -104.12 -137.49
140.662 124 6 -55.99 26.19 221.03 -55.99 26.19 221.03 -77.68 -25.28 -89.10
142.382 125 7 64.73 -48.57 33.87 64.73 -48.57 33.87 104.77 -99.39 -176.09
143.966 126 4 -30.05 40.22 251.79 -30.05 40.22 251.79 -35.45 12.48 -89.27
145.750 127 3 74.49 46.98 44.54 74.49 46.98 44.54 114.86 10.75 -108.73
146.926 128 2 -19.73 29.50 323.16 -19.73 29.50 323.16 15.90 -19.97 -25.08
148.374 129 1 -59.13 -12.45 -16.73 -59.13 -12.45 -16.73 -83.44 -57.36 -136.58
150.174 130 2 -19.73 29.50 323.16 -19.73 29.50 323.16 25.11 -18.64 -34.94
151.350 131 8 -39.74 15.43 311.05 -39.74 15.43 311.05 -52.71 -59.39 -4.78
152.606 132 5 9.03 -27.57 136.18 9.03 -27.57 136.18 36.06 -105.01 -160.62
153.798 133 6 -55.99 26.19 221.03 -55.99 26.19 221.03 -91.19 -40.31 -97.08
155.174 134 3 74.49 46.98 44.54 74.49 46.98 44.54 110.52 9.58 -128.15
156.510 135 7 64.73 -48.57 33.87 64.73 -48.57 33.87 120.98 -100.15 -175.07
157.823 136 4 -30.05 40.22 251.79 -30.05 40.22 251.79 -35.79 6.54 -65.65
158.839 137 6 -55.99 26.19 221.03 -55.99 26.19 221.03 -106.59 -4.26 -80.47
159.903 138 4 -30.05 40.22 251.79 -30.05 40.22 251.79 -28.15 24.39 0.07
160.799 139 2 -19.73 29.50 323.16 -19.73 29.50 323.16 16.79 6.64 -7.86
162.615 140 5 9.03 -27.57 136.18 9.03 -27.57 136.18 46.12 -108.22 -152.68
163.719 141 7 64.73 -48.57 33.87 64.73 -48.57 33.87 151.52 -98.85 -172.53
165.167 142 8 -39.74 15.43 311.05 -39.74 15.43 311.05 -62.69 -75.57 -7.44
166.311 143 3 74.49 46.98 44.54 74.49 46.98 44.54 113.17 29.78 -57.31
167.815 144 1 -59.13 -12.45 -16.73 -59.13 -12.45 -16.73 -87.71 -33.26 -50.98
169.271 145 3 74.49 46.98 44.54 74.49 46.98 44.54 102.10 22.63 -40.25
170.407 146 8 -39.74 15.43 311.05 -39.74 15.43 311.05 -45.46 -52.88 0.70
174.200 147 7 64.73 -48.57 33.87 64.73 -48.57 33.87 134.98 -83.58 -125.61
175.824 148 2 -19.73 29.50 323.16 -19.73 29.50 323.16 9.46 -8.60 37.02
177.608 149 5 9.03 -27.57 136.18 9.03 -27.57 136.18 48.50 -92.03 -140.62
179.024 150 4 -30.05 40.22 251.79 -30.05 40.22 251.79 -22.61 18.99 -5.97
180.264 151 6 -55.99 26.19 221.03 -55.99 26.19 221.03 -92.72 -8.32 -15.24
181.520 152 1 -59.13 -12.45 -16.73 -59.13 -12.45 -16.73 -74.64 -53.30 -121.22
182.880 153 4 -30.05 40.22 251.79 -30.05 40.22 251.79 -33.16 22.14 -23.06
184.089 154 6 -55.99 26.19 221.03 -55.99 26.19 221.03 -90.63 -11.57 -38.85
185.744 155 7 64.73 -48.57 33.87 64.73 -48.57 33.87 94.93 -83.47 -121.14
186.881 156 8 -39.74 15.43 311.05 -39.74 15.43 311.05 -49.08 -60.88 -19.52
188.497 157 5 9.03 -27.57 136.18 9.03 -27.57 136.18 7.37 -104.56 -111.10
189.873 158 2 -19.73 29.50 323.16 -19.73 29.50 323.16 -0.89 -9.04 11.24
190.993 159 1 -59.13 -12.45 -16.73 -59.13 -12.45 -16.73 -81.16 -53.95 -95.05
192.393 160 3 74.49 46.98 44.54 74.49 46.98 44.54 73.16 24.08 -29.52
