# Supplementary material for: Correcting for Visuo-Haptic Biases in 3D Haptic Guidance
Source: PLoS One. 2016 Jul 20;11(7):e0158709. doi: 10.1371/journal.pone.0158709 (PMC4954687; doi:10.1371/journal.pone.0158709)
Supplement: S2 File — Filenames indicate the participant (‘pp*’) and the condition (‘cond*’). Condition 1 is condition VA, condition 2 is condition VS, condition 3 is condition VS+H, and condition 4 is condition VO+H. (ZIP) [file pone.0158709.s002.zip › S2_Files/S2_pp6_cond4_opto.txt]

time trial target real_target_x real_target_y real_target_z visible_target_x visible_target_y visible_target_z x y z
7.944 0 0 500.00 500.00 500.00 500.00 500.00 500.00 -46.30 50.79 -44.95
10.031 1 7 75.00 -45.00 -60.00 75.00 -45.00 -60.00 118.86 3.53 -127.17
11.816 2 6 -75.00 15.00 20.00 -75.00 15.00 20.00 -102.79 34.72 -65.51
13.216 3 8 -25.00 -15.00 60.00 -25.00 -15.00 60.00 -19.22 -12.26 12.03
14.512 4 1 -75.00 -15.00 -60.00 -75.00 -15.00 -60.00 -106.23 4.90 -114.64
15.832 5 4 -25.00 45.00 20.00 -25.00 45.00 20.00 -34.94 60.34 -72.77
16.976 6 3 75.00 45.00 -20.00 75.00 45.00 -20.00 100.96 53.09 -82.14
18.328 7 5 25.00 -45.00 -20.00 25.00 -45.00 -20.00 38.17 -39.49 -117.57
19.464 8 2 25.00 15.00 60.00 25.00 15.00 60.00 53.82 38.19 -69.85
20.776 9 1 -75.00 -15.00 -60.00 -75.00 -15.00 -60.00 -103.18 -9.12 -135.82
21.936 10 4 -25.00 45.00 20.00 -25.00 45.00 20.00 -39.57 72.18 -65.03
23.392 11 5 25.00 -45.00 -20.00 25.00 -45.00 -20.00 48.30 -37.79 -139.19
24.472 12 3 75.00 45.00 -20.00 75.00 45.00 -20.00 106.84 63.35 -92.61
25.648 13 7 75.00 -45.00 -60.00 75.00 -45.00 -60.00 109.06 -42.59 -136.20
26.769 14 8 -25.00 -15.00 60.00 -25.00 -15.00 60.00 -11.40 -26.91 -100.65
28.049 15 6 -75.00 15.00 20.00 -75.00 15.00 20.00 -98.74 19.84 -115.57
33.993 16 2 25.00 15.00 60.00 25.00 15.00 60.00 92.99 24.41 -51.85
35.841 17 1 -75.00 -15.00 -60.00 -75.00 -15.00 -60.00 -83.35 -22.94 -143.98
37.329 18 6 -75.00 15.00 20.00 -75.00 15.00 20.00 -109.06 2.55 -57.40
38.537 19 4 -25.00 45.00 20.00 -25.00 45.00 20.00 -20.19 46.75 -51.97
39.905 20 8 -25.00 -15.00 60.00 -25.00 -15.00 60.00 -24.61 -48.47 -104.42
41.210 21 2 25.00 15.00 60.00 25.00 15.00 60.00 59.96 9.33 -74.57
42.274 22 3 75.00 45.00 -20.00 75.00 45.00 -20.00 92.78 40.15 -81.45
43.882 23 7 75.00 -45.00 -60.00 75.00 -45.00 -60.00 81.44 -61.62 -128.33
44.874 24 5 25.00 -45.00 -20.00 25.00 -45.00 -20.00 28.81 -71.61 -102.33
46.194 25 8 -25.00 -15.00 60.00 -25.00 -15.00 60.00 -43.60 -48.00 -85.39
47.530 26 5 25.00 -45.00 -20.00 25.00 -45.00 -20.00 33.30 -66.41 -92.78
48.666 27 7 75.00 -45.00 -60.00 75.00 -45.00 -60.00 100.65 -44.48 -115.91
49.914 28 4 -25.00 45.00 20.00 -25.00 45.00 20.00 -28.87 22.82 -103.86
51.347 29 2 25.00 15.00 60.00 25.00 15.00 60.00 83.15 -4.03 -58.31
53.202 30 6 -75.00 15.00 20.00 -75.00 15.00 20.00 -89.95 -28.62 -78.05
54.850 31 3 75.00 45.00 -20.00 75.00 45.00 -20.00 85.19 16.02 -77.52
56.179 32 1 -75.00 -15.00 -60.00 -75.00 -15.00 -60.00 -95.17 -44.15 -82.57
57.571 33 7 75.00 -45.00 -60.00 75.00 -45.00 -60.00 73.41 -54.80 -81.82
58.803 34 6 -75.00 15.00 20.00 -75.00 15.00 20.00 -106.24 -12.22 -41.33
60.171 35 2 25.00 15.00 60.00 25.00 15.00 60.00 61.65 -8.65 -7.17
61.475 36 1 -75.00 -15.00 -60.00 -75.00 -15.00 -60.00 -102.81 -49.76 -80.97
62.699 37 3 75.00 45.00 -20.00 75.00 45.00 -20.00 74.16 26.93 -47.37
64.011 38 8 -25.00 -15.00 60.00 -25.00 -15.00 60.00 -31.25 -45.27 -23.11
65.107 39 5 25.00 -45.00 -20.00 25.00 -45.00 -20.00 28.15 -61.73 -67.32
66.147 40 4 -25.00 45.00 20.00 -25.00 45.00 20.00 -43.30 26.96 -55.32
67.219 41 2 25.00 15.00 60.00 25.00 15.00 60.00 55.30 -5.22 -8.14
68.323 42 4 -25.00 45.00 20.00 -25.00 45.00 20.00 -27.51 31.38 -85.54
69.539 43 5 25.00 -45.00 -20.00 25.00 -45.00 -20.00 20.52 -65.28 -97.81
70.961 44 8 -25.00 -15.00 60.00 -25.00 -15.00 60.00 -48.19 -43.32 -61.31
72.171 45 1 -75.00 -15.00 -60.00 -75.00 -15.00 -60.00 -111.57 -33.77 -134.17
73.444 46 3 75.00 45.00 -20.00 75.00 45.00 -20.00 75.02 34.69 -101.87
74.956 47 6 -75.00 15.00 20.00 -75.00 15.00 20.00 -112.77 -22.86 -78.93
76.172 48 7 75.00 -45.00 -60.00 75.00 -45.00 -60.00 83.89 -55.31 -119.43
77.284 49 4 -25.00 45.00 20.00 -25.00 45.00 20.00 -26.74 38.97 -97.85
78.484 50 2 25.00 15.00 60.00 25.00 15.00 60.00 67.28 0.04 -48.58
79.660 51 7 75.00 -45.00 -60.00 75.00 -45.00 -60.00 100.04 -46.94 -145.29
80.572 52 5 25.00 -45.00 -20.00 25.00 -45.00 -20.00 38.74 -58.43 -101.41
81.756 53 6 -75.00 15.00 20.00 -75.00 15.00 20.00 -92.22 -6.28 -93.28
82.916 54 8 -25.00 -15.00 60.00 -25.00 -15.00 60.00 0.55 -38.69 -42.76
83.972 55 3 75.00 45.00 -20.00 75.00 45.00 -20.00 98.74 44.76 -89.51
85.268 56 1 -75.00 -15.00 -60.00 -75.00 -15.00 -60.00 -88.58 -40.70 -112.61
86.364 57 5 25.00 -45.00 -20.00 25.00 -45.00 -20.00 44.32 -50.71 -75.94
87.716 58 6 -75.00 15.00 20.00 -75.00 15.00 20.00 -94.27 1.69 -90.02
88.741 59 8 -25.00 -15.00 60.00 -25.00 -15.00 60.00 -13.00 -38.77 -40.56
90.013 60 1 -75.00 -15.00 -60.00 -75.00 -15.00 -60.00 -90.34 -29.76 -128.62
91.205 61 3 75.00 45.00 -20.00 75.00 45.00 -20.00 77.96 38.59 -109.09
92.413 62 7 75.00 -45.00 -60.00 75.00 -45.00 -60.00 88.53 -58.92 -153.89
93.682 63 2 25.00 15.00 60.00 25.00 15.00 60.00 53.14 9.91 -93.77
94.850 64 4 -25.00 45.00 20.00 -25.00 45.00 20.00 -7.18 52.43 -119.65
96.210 65 5 25.00 -45.00 -20.00 25.00 -45.00 -20.00 50.59 -50.73 -123.78
97.219 66 2 25.00 15.00 60.00 25.00 15.00 60.00 66.41 15.49 -69.42
98.203 67 3 75.00 45.00 -20.00 75.00 45.00 -20.00 116.07 52.73 -101.65
99.179 68 4 -25.00 45.00 20.00 -25.00 45.00 20.00 -21.18 39.96 -84.85
100.306 69 8 -25.00 -15.00 60.00 -25.00 -15.00 60.00 -10.89 -37.50 -113.82
101.339 70 6 -75.00 15.00 20.00 -75.00 15.00 20.00 -86.72 13.72 -91.42
102.403 71 1 -75.00 -15.00 -60.00 -75.00 -15.00 -60.00 -87.26 -23.44 -127.09
103.667 72 7 75.00 -45.00 -60.00 75.00 -45.00 -60.00 90.96 -47.06 -100.21
104.850 73 1 -75.00 -15.00 -60.00 -75.00 -15.00 -60.00 -78.41 -41.21 -114.82
105.955 74 4 -25.00 45.00 20.00 -25.00 45.00 20.00 -15.43 34.24 -113.21
107.131 75 6 -75.00 15.00 20.00 -75.00 15.00 20.00 -81.74 -7.14 -42.09
108.419 76 5 25.00 -45.00 -20.00 25.00 -45.00 -20.00 40.75 -52.17 -125.98
109.346 77 7 75.00 -45.00 -60.00 75.00 -45.00 -60.00 108.97 -47.22 -119.64
110.347 78 2 25.00 15.00 60.00 25.00 15.00 60.00 74.92 9.27 -86.89
111.507 79 8 -25.00 -15.00 60.00 -25.00 -15.00 60.00 0.54 -39.46 -122.45
112.795 80 3 75.00 45.00 -20.00 75.00 45.00 -20.00 107.20 46.99 -93.70
114.051 81 8 -25.00 -15.00 60.00 -25.00 -15.00 60.00 7.04 -49.83 -132.04
115.355 82 4 -25.00 45.00 20.00 -25.00 45.00 20.00 5.73 42.30 -89.20
116.483 83 1 -75.00 -15.00 -60.00 -75.00 -15.00 -60.00 -79.59 -28.80 -115.65
117.636 84 6 -75.00 15.00 20.00 -75.00 15.00 20.00 -82.48 2.63 -74.66
118.923 85 2 25.00 15.00 60.00 25.00 15.00 60.00 68.13 0.14 -64.97
120.212 86 5 25.00 -45.00 -20.00 25.00 -45.00 -20.00 62.44 -50.91 -161.57
121.452 87 3 75.00 45.00 -20.00 75.00 45.00 -20.00 104.91 48.89 -71.01
122.836 88 7 75.00 -45.00 -60.00 75.00 -45.00 -60.00 118.19 -55.56 -160.41
124.003 89 4 -25.00 45.00 20.00 -25.00 45.00 20.00 -12.46 49.60 -95.00
125.212 90 2 25.00 15.00 60.00 25.00 15.00 60.00 76.68 4.27 -45.93
126.475 91 5 25.00 -45.00 -20.00 25.00 -45.00 -20.00 65.73 -48.94 -154.01
127.764 92 6 -75.00 15.00 20.00 -75.00 15.00 20.00 -92.41 8.53 -93.11
128.995 93 7 75.00 -45.00 -60.00 75.00 -45.00 -60.00 111.77 -56.31 -140.99
130.179 94 8 -25.00 -15.00 60.00 -25.00 -15.00 60.00 -7.10 -26.33 -85.20
131.244 95 3 75.00 45.00 -20.00 75.00 45.00 -20.00 108.33 50.04 -106.51
132.564 96 1 -75.00 -15.00 -60.00 -75.00 -15.00 -60.00 -76.87 -25.97 -137.82
133.940 97 2 25.00 15.00 60.00 25.00 15.00 60.00 68.49 6.04 -77.55
135.228 98 8 -25.00 -15.00 60.00 -25.00 -15.00 60.00 4.25 -35.84 -167.24
136.549 99 1 -75.00 -15.00 -60.00 -75.00 -15.00 -60.00 -80.66 -22.46 -159.58
137.548 100 6 -75.00 15.00 20.00 -75.00 15.00 20.00 -79.45 13.15 -76.62
138.604 101 4 -25.00 45.00 20.00 -25.00 45.00 20.00 -19.19 44.95 -62.38
139.501 102 3 75.00 45.00 -20.00 75.00 45.00 -20.00 100.32 38.51 -85.17
140.668 103 5 25.00 -45.00 -20.00 25.00 -45.00 -20.00 65.55 -75.97 -191.08
141.813 104 7 75.00 -45.00 -60.00 75.00 -45.00 -60.00 118.65 -54.14 -126.07
143.116 105 1 -75.00 -15.00 -60.00 -75.00 -15.00 -60.00 -84.09 -23.31 -128.16
144.245 106 4 -25.00 45.00 20.00 -25.00 45.00 20.00 -8.04 49.34 -64.46
145.613 107 6 -75.00 15.00 20.00 -75.00 15.00 20.00 -83.72 -11.76 -163.38
147.068 108 7 75.00 -45.00 -60.00 75.00 -45.00 -60.00 105.74 -60.63 -126.14
148.332 109 3 75.00 45.00 -20.00 75.00 45.00 -20.00 104.18 42.95 -74.42
149.277 110 2 25.00 15.00 60.00 25.00 15.00 60.00 85.42 1.40 -121.84
150.493 111 8 -25.00 -15.00 60.00 -25.00 -15.00 60.00 4.68 -56.17 -157.36
151.581 112 5 25.00 -45.00 -20.00 25.00 -45.00 -20.00 77.72 -80.94 -128.76
152.653 113 1 -75.00 -15.00 -60.00 -75.00 -15.00 -60.00 -76.06 -37.26 -177.79
154.013 114 7 75.00 -45.00 -60.00 75.00 -45.00 -60.00 119.57 -60.09 -110.09
154.965 115 5 25.00 -45.00 -20.00 25.00 -45.00 -20.00 62.73 -75.59 -142.54
156.165 116 6 -75.00 15.00 20.00 -75.00 15.00 20.00 -77.89 -12.82 -151.84
157.365 117 8 -25.00 -15.00 60.00 -25.00 -15.00 60.00 15.44 -59.98 -125.75
158.502 118 3 75.00 45.00 -20.00 75.00 45.00 -20.00 112.97 32.65 -112.35
159.421 119 2 25.00 15.00 60.00 25.00 15.00 60.00 89.40 -5.09 -160.17
160.734 120 4 -25.00 45.00 20.00 -25.00 45.00 20.00 5.26 40.25 -138.42
162.165 121 7 75.00 -45.00 -60.00 75.00 -45.00 -60.00 118.40 -71.61 -155.38
163.278 122 3 75.00 45.00 -20.00 75.00 45.00 -20.00 128.20 37.39 -113.51
164.574 123 1 -75.00 -15.00 -60.00 -75.00 -15.00 -60.00 -73.29 -48.54 -171.49
165.590 124 4 -25.00 45.00 20.00 -25.00 45.00 20.00 1.24 35.46 -119.90
166.790 125 6 -75.00 15.00 20.00 -75.00 15.00 20.00 -70.41 -17.69 -140.39
168.006 126 2 25.00 15.00 60.00 25.00 15.00 60.00 93.89 -8.31 -94.26
169.438 127 8 -25.00 -15.00 60.00 -25.00 -15.00 60.00 12.37 -56.96 -137.23
170.678 128 5 25.00 -45.00 -20.00 25.00 -45.00 -20.00 70.26 -72.60 -87.44
171.750 129 2 25.00 15.00 60.00 25.00 15.00 60.00 100.10 2.08 -100.09
173.054 130 7 75.00 -45.00 -60.00 75.00 -45.00 -60.00 131.68 -79.10 -156.42
174.214 131 8 -25.00 -15.00 60.00 -25.00 -15.00 60.00 -10.68 -64.38 -124.52
175.246 132 6 -75.00 15.00 20.00 -75.00 15.00 20.00 -90.46 -11.01 -112.93
176.438 133 1 -75.00 -15.00 -60.00 -75.00 -15.00 -60.00 -80.57 -52.26 -164.74
178.062 134 3 75.00 45.00 -20.00 75.00 45.00 -20.00 115.28 36.62 -100.52
179.143 135 4 -25.00 45.00 20.00 -25.00 45.00 20.00 -10.14 35.37 -135.43
180.478 136 5 25.00 -45.00 -20.00 25.00 -45.00 -20.00 57.84 -81.52 -187.76
181.479 137 8 -25.00 -15.00 60.00 -25.00 -15.00 60.00 -6.05 -40.36 -130.40
182.559 138 2 25.00 15.00 60.00 25.00 15.00 60.00 79.82 7.76 -104.07
183.783 139 5 25.00 -45.00 -20.00 25.00 -45.00 -20.00 59.95 -74.34 -193.77
184.999 140 1 -75.00 -15.00 -60.00 -75.00 -15.00 -60.00 -98.14 -43.98 -157.90
185.855 141 6 -75.00 15.00 20.00 -75.00 15.00 20.00 -88.65 -1.12 -102.46
187.055 142 4 -25.00 45.00 20.00 -25.00 45.00 20.00 -9.17 44.14 -98.16
188.111 143 3 75.00 45.00 -20.00 75.00 45.00 -20.00 102.92 38.28 -85.97
189.431 144 7 75.00 -45.00 -60.00 75.00 -45.00 -60.00 114.03 -84.72 -192.88
190.591 145 8 -25.00 -15.00 60.00 -25.00 -15.00 60.00 -2.08 -48.63 -146.71
191.815 146 3 75.00 45.00 -20.00 75.00 45.00 -20.00 109.04 37.54 -93.54
192.896 147 4 -25.00 45.00 20.00 -25.00 45.00 20.00 -17.21 25.78 -123.00
194.344 148 1 -75.00 -15.00 -60.00 -75.00 -15.00 -60.00 -85.42 -60.76 -199.14
195.719 149 2 25.00 15.00 60.00 25.00 15.00 60.00 84.32 -10.77 -95.70
197.064 150 7 75.00 -45.00 -60.00 75.00 -45.00 -60.00 120.29 -84.98 -190.93
198.448 151 6 -75.00 15.00 20.00 -75.00 15.00 20.00 -80.20 -15.63 -156.92
199.848 152 5 25.00 -45.00 -20.00 25.00 -45.00 -20.00 70.14 -91.49 -179.02
200.936 153 1 -75.00 -15.00 -60.00 -75.00 -15.00 -60.00 -78.60 -37.81 -157.29
201.648 154 6 -75.00 15.00 20.00 -75.00 15.00 20.00 -77.53 -5.65 -127.15
202.688 155 4 -25.00 45.00 20.00 -25.00 45.00 20.00 3.69 40.01 -98.89
203.776 156 8 -25.00 -15.00 60.00 -25.00 -15.00 60.00 8.37 -65.86 -142.25
205.096 157 7 75.00 -45.00 -60.00 75.00 -45.00 -60.00 125.81 -80.96 -178.38
206.232 158 2 25.00 15.00 60.00 25.00 15.00 60.00 98.45 -10.96 -105.66
207.288 159 3 75.00 45.00 -20.00 75.00 45.00 -20.00 152.99 20.02 -111.05
208.521 160 5 25.00 -45.00 -20.00 25.00 -45.00 -20.00 69.86 -101.24 -168.34
