# Supplementary material for: Correcting for Visuo-Haptic Biases in 3D Haptic Guidance
Source: PLoS One. 2016 Jul 20;11(7):e0158709. doi: 10.1371/journal.pone.0158709 (PMC4954687; doi:10.1371/journal.pone.0158709)
Supplement: S2 File — Filenames indicate the participant (‘pp*’) and the condition (‘cond*’). Condition 1 is condition VA, condition 2 is condition VS, condition 3 is condition VS+H, and condition 4 is condition VO+H. (ZIP) [file pone.0158709.s002.zip › S2_Files/S2_pp7_cond1_opto.txt]

time trial target real_target_x real_target_y real_target_z visible_target_x visible_target_y visible_target_z x y z
21.808 0 0 500.00 500.00 500.00 500.00 500.00 500.00 -54.89 51.90 -50.09
29.151 1 1 -75.00 -15.00 -60.00 -75.00 -15.00 -60.00 -85.08 30.16 -49.23
33.879 2 5 25.00 -45.00 -20.00 25.00 -45.00 -20.00 22.43 -4.28 -22.12
38.463 3 7 75.00 -45.00 -60.00 75.00 -45.00 -60.00 64.55 -9.45 -26.85
42.176 4 2 25.00 15.00 60.00 25.00 15.00 60.00 25.15 26.65 18.82
45.872 5 3 75.00 45.00 -20.00 75.00 45.00 -20.00 85.00 47.38 -18.35
49.728 6 4 -25.00 45.00 20.00 -25.00 45.00 20.00 -21.67 51.46 3.59
54.857 7 6 -75.00 15.00 20.00 -75.00 15.00 20.00 -88.40 23.50 -0.20
59.145 8 8 -25.00 -15.00 60.00 -25.00 -15.00 60.00 -38.61 -14.52 43.72
63.817 9 7 75.00 -45.00 -60.00 79.18 -59.22 -73.26 110.56 -29.33 -93.57
68.305 10 4 -25.00 45.00 20.00 -26.33 42.41 26.56 -33.97 41.68 10.91
71.970 11 3 75.00 45.00 -20.00 71.00 44.05 -20.66 88.04 36.15 -29.50
77.498 12 8 -25.00 -15.00 60.00 -19.55 -15.19 66.51 -35.56 -20.97 32.29
81.330 13 5 25.00 -45.00 -20.00 26.03 -61.29 -19.15 66.50 -55.03 -62.69
85.395 14 1 -75.00 -15.00 -60.00 -70.97 -33.07 -64.31 -70.86 -23.04 -44.73
88.227 15 6 -75.00 15.00 20.00 -69.64 11.60 28.08 -89.43 15.33 13.43
93.611 16 2 25.00 15.00 60.00 24.94 10.34 76.47 26.50 -4.67 45.31
97.227 17 5 25.00 -45.00 -20.00 9.43 -57.28 -2.07 42.06 -51.21 -30.86
100.779 18 6 -75.00 15.00 20.00 -63.87 11.47 30.71 -62.94 -3.34 -0.18
104.372 19 1 -75.00 -15.00 -60.00 -72.62 -29.85 -70.42 -58.60 -27.68 -95.61
108.244 20 3 75.00 45.00 -20.00 65.78 47.58 -16.86 80.59 37.31 -17.00
111.620 21 7 75.00 -45.00 -60.00 64.96 -65.49 -59.84 140.14 -35.48 -119.76
116.157 22 8 -25.00 -15.00 60.00 -15.33 -12.80 77.60 4.23 -39.25 -40.60
119.221 23 4 -25.00 45.00 20.00 -22.74 43.74 30.20 -7.17 18.91 -58.76
121.997 24 2 25.00 15.00 60.00 24.34 18.21 82.35 52.45 -8.15 -8.48
127.015 25 7 75.00 -45.00 -60.00 38.90 -69.30 -35.93 95.40 -58.44 -70.79
130.854 26 6 -75.00 15.00 20.00 -68.69 18.81 38.78 -66.94 -1.85 16.44
135.038 27 5 25.00 -45.00 -20.00 2.61 -54.79 2.27 2.81 -52.78 -21.95
138.326 28 1 -75.00 -15.00 -60.00 -79.18 -24.78 -56.17 -61.85 -17.69 -68.66
142.438 29 2 25.00 15.00 60.00 13.36 27.47 109.74 4.04 14.28 73.03
146.903 30 4 -25.00 45.00 20.00 -29.87 54.18 61.70 -36.58 53.75 13.16
151.215 31 8 -25.00 -15.00 60.00 -27.02 -3.10 117.84 -21.77 -25.83 85.12
154.751 32 3 75.00 45.00 -20.00 63.55 50.66 -18.06 78.44 57.33 -42.83
160.072 33 5 25.00 -45.00 -20.00 11.48 -51.68 3.05 43.49 -34.28 -73.21
163.448 34 1 -75.00 -15.00 -60.00 -84.44 -23.70 -52.71 -98.53 -12.68 -69.80
167.552 35 4 -25.00 45.00 20.00 -25.24 50.68 64.44 -37.85 29.54 7.19
171.128 36 3 75.00 45.00 -20.00 62.17 45.73 -8.93 81.54 29.36 -53.01
174.512 37 6 -75.00 15.00 20.00 -71.91 25.55 40.21 -75.28 12.57 18.22
178.966 38 2 25.00 15.00 60.00 21.74 27.75 104.53 25.97 12.40 66.56
184.430 39 7 75.00 -45.00 -60.00 30.74 -63.92 -31.62 78.16 -46.91 -118.14
191.886 40 8 -25.00 -15.00 60.00 -28.31 1.23 107.79 -15.13 -13.27 67.06
196.782 41 5 25.00 -45.00 -20.00 4.09 -55.97 24.33 36.99 -63.87 -53.64
204.008 42 6 -75.00 15.00 20.00 -71.80 26.52 40.92 -78.92 16.62 41.83
207.607 43 1 -75.00 -15.00 -60.00 -75.03 -24.63 -48.79 -76.36 -6.43 -106.40
211.319 44 3 75.00 45.00 -20.00 59.55 51.98 4.27 102.46 58.36 -29.22
214.223 45 2 25.00 15.00 60.00 21.36 28.80 101.90 58.26 28.10 84.30
221.152 46 4 -25.00 45.00 20.00 -20.10 56.86 69.56 -34.25 68.87 34.40
224.320 47 8 -25.00 -15.00 60.00 -32.26 0.54 104.97 -39.01 -13.06 92.25
227.849 48 7 75.00 -45.00 -60.00 29.47 -63.16 -8.36 58.71 -59.50 -29.74
231.425 49 3 75.00 45.00 -20.00 48.57 46.64 7.96 77.28 65.14 -53.78
235.361 50 1 -75.00 -15.00 -60.00 -74.49 -28.06 -30.23 -65.18 -25.78 -23.61
237.345 51 6 -75.00 15.00 20.00 -70.24 25.87 32.19 -74.92 19.32 37.69
240.801 52 7 75.00 -45.00 -60.00 35.99 -57.36 -20.46 63.00 -40.43 -31.25
243.521 53 4 -25.00 45.00 20.00 -16.40 47.32 63.81 -16.13 48.01 19.49
246.481 54 8 -25.00 -15.00 60.00 -26.66 -0.23 92.07 -25.68 -23.27 58.39
250.714 55 5 25.00 -45.00 -20.00 -0.71 -48.42 37.79 17.13 -40.36 -39.25
253.922 56 2 25.00 15.00 60.00 8.05 23.56 92.18 19.68 11.42 26.86
257.266 57 5 25.00 -45.00 -20.00 2.44 -50.28 45.49 15.63 -67.10 -4.03
260.706 58 4 -25.00 45.00 20.00 -19.95 46.11 64.01 -19.56 23.96 42.06
264.443 59 3 75.00 45.00 -20.00 47.66 38.58 21.47 95.53 29.13 -54.36
269.499 60 8 -25.00 -15.00 60.00 -26.38 3.08 92.71 -18.99 -13.42 48.13
271.971 61 2 25.00 15.00 60.00 10.18 24.99 105.44 16.90 6.39 72.43
275.819 62 6 -75.00 15.00 20.00 -70.27 24.14 25.11 -65.77 24.46 -2.49
278.331 63 1 -75.00 -15.00 -60.00 -78.42 -23.75 -44.79 -71.11 -8.40 -67.91
281.412 64 7 75.00 -45.00 -60.00 40.79 -59.19 -31.97 86.03 -68.41 -89.77
286.556 65 6 -75.00 15.00 20.00 -73.96 20.36 34.11 -75.93 15.12 17.77
290.148 66 2 25.00 15.00 60.00 13.42 28.43 100.47 22.59 6.40 77.04
294.197 67 3 75.00 45.00 -20.00 39.45 44.93 35.22 74.92 43.38 -65.95
298.029 68 5 25.00 -45.00 -20.00 6.19 -41.44 39.10 14.09 -64.44 41.37
303.027 69 1 -75.00 -15.00 -60.00 -79.97 -26.39 -41.62 -84.34 -27.72 -38.93
306.549 70 4 -25.00 45.00 20.00 -22.13 54.53 55.19 -22.16 26.89 47.41
310.190 71 8 -25.00 -15.00 60.00 -28.79 2.44 97.46 -29.76 -19.49 87.43
318.934 72 7 75.00 -45.00 -60.00 36.38 -49.83 -20.06 82.23 -51.21 -81.05
322.278 73 4 -25.00 45.00 20.00 -23.27 61.77 44.23 -6.63 43.19 -14.89
325.599 74 3 75.00 45.00 -20.00 39.48 45.58 53.60 86.25 14.98 30.42
329.551 75 6 -75.00 15.00 20.00 -73.59 20.31 35.00 -77.32 0.01 64.49
331.703 76 8 -25.00 -15.00 60.00 -26.89 4.24 86.49 -37.25 -10.37 82.57
335.959 77 5 25.00 -45.00 -20.00 10.55 -33.66 14.55 23.10 -45.33 0.83
338.855 78 2 25.00 15.00 60.00 14.38 31.87 93.65 19.07 5.71 81.81
342.776 79 7 75.00 -45.00 -60.00 33.48 -47.34 -11.64 72.63 -61.30 -70.93
346.040 80 1 -75.00 -15.00 -60.00 -76.24 -21.30 -50.05 -70.58 -19.99 -31.91
349.448 81 2 25.00 15.00 60.00 16.75 35.59 84.93 28.26 15.05 51.50
353.368 82 4 -25.00 45.00 20.00 -30.61 62.49 58.18 -48.80 40.83 45.62
356.705 83 7 75.00 -45.00 -60.00 34.43 -40.82 -7.27 88.30 -48.16 -84.17
360.489 84 8 -25.00 -15.00 60.00 -21.99 2.39 77.46 -19.96 -17.74 41.55
363.321 85 3 75.00 45.00 -20.00 34.98 57.59 33.43 52.10 52.57 1.47
367.729 86 5 25.00 -45.00 -20.00 11.31 -33.53 6.22 40.96 -44.04 -73.69
370.706 87 1 -75.00 -15.00 -60.00 -78.01 -19.30 -61.29 -65.38 -8.20 -51.42
372.902 88 6 -75.00 15.00 20.00 -72.66 26.31 17.20 -71.10 15.52 10.25
375.959 89 2 25.00 15.00 60.00 15.45 35.57 88.33 52.23 9.73 78.68
380.271 90 5 25.00 -45.00 -20.00 4.93 -33.92 27.69 48.93 -45.81 -44.09
384.055 91 7 75.00 -45.00 -60.00 29.11 -39.56 2.40 76.71 -29.48 -118.55
387.687 92 6 -75.00 15.00 20.00 -74.22 26.10 21.10 -66.69 12.55 -6.14
390.232 93 4 -25.00 45.00 20.00 -21.10 64.16 47.94 -17.29 43.66 37.22
392.792 94 3 75.00 45.00 -20.00 44.14 54.56 24.84 57.05 39.57 -23.85
396.136 95 8 -25.00 -15.00 60.00 -24.00 3.49 84.84 -16.51 -12.45 64.34
399.140 96 1 -75.00 -15.00 -60.00 -81.85 -22.02 -64.72 -57.35 -32.28 -43.73
401.816 97 8 -25.00 -15.00 60.00 -27.40 2.46 83.11 -20.27 -16.05 105.45
404.912 98 3 75.00 45.00 -20.00 51.32 56.73 26.38 59.81 41.51 30.74
407.873 99 6 -75.00 15.00 20.00 -77.54 27.08 31.56 -72.18 10.61 50.89
410.736 100 1 -75.00 -15.00 -60.00 -88.91 -15.11 -71.23 -66.82 -21.93 -69.53
414.433 101 5 25.00 -45.00 -20.00 -4.64 -33.59 37.33 10.68 -59.90 48.71
416.737 102 7 75.00 -45.00 -60.00 28.43 -45.76 25.82 48.73 -67.60 58.54
421.473 103 4 -25.00 45.00 20.00 -24.18 64.70 41.05 -26.51 60.19 24.66
423.937 104 2 25.00 15.00 60.00 4.56 37.67 80.86 8.24 5.09 95.71
426.953 105 6 -75.00 15.00 20.00 -78.67 28.84 19.20 -76.82 24.69 15.78
429.729 106 4 -25.00 45.00 20.00 -23.57 58.62 39.18 -19.06 34.35 67.98
433.754 107 8 -25.00 -15.00 60.00 -29.29 2.88 64.93 -22.68 -28.21 53.80
436.626 108 5 25.00 -45.00 -20.00 1.09 -27.63 9.85 5.61 -51.67 -18.10
440.066 109 2 25.00 15.00 60.00 11.26 41.64 66.57 15.15 11.28 64.44
442.754 110 1 -75.00 -15.00 -60.00 -92.18 -12.34 -67.41 -73.91 -14.17 -32.92
446.835 111 7 75.00 -45.00 -60.00 38.93 -36.72 -21.59 62.57 -58.76 35.84
449.907 112 3 75.00 45.00 -20.00 57.39 58.13 6.09 71.99 28.74 33.47
451.971 113 4 -25.00 45.00 20.00 -25.95 62.88 19.99 -27.26 34.47 60.66
454.939 114 1 -75.00 -15.00 -60.00 -92.62 -12.67 -78.25 -79.08 -23.37 -79.33
458.403 115 5 25.00 -45.00 -20.00 8.84 -24.97 9.09 15.26 -37.52 38.04
460.708 116 6 -75.00 15.00 20.00 -77.94 24.96 20.89 -66.75 7.10 66.29
462.444 117 8 -25.00 -15.00 60.00 -30.22 8.17 67.41 -17.89 -22.73 101.22
465.860 118 2 25.00 15.00 60.00 15.20 43.12 64.80 32.82 37.07 53.34
468.940 119 3 75.00 45.00 -20.00 58.60 64.64 -15.30 93.53 57.96 -40.00
472.260 120 7 75.00 -45.00 -60.00 43.90 -31.22 -59.93 108.03 -48.75 -119.42
475.485 121 3 75.00 45.00 -20.00 51.18 59.45 -7.30 98.56 48.30 -7.45
479.781 122 7 75.00 -45.00 -60.00 30.69 -29.72 -36.16 75.11 -42.56 -50.97
481.885 123 5 25.00 -45.00 -20.00 12.74 -27.96 -14.13 39.84 -54.06 18.74
484.541 124 6 -75.00 15.00 20.00 -81.24 28.12 2.37 -66.38 11.81 31.35
486.573 125 8 -25.00 -15.00 60.00 -33.06 11.26 50.92 -25.96 -23.50 70.17
488.398 126 2 25.00 15.00 60.00 12.07 34.29 67.46 8.31 5.19 87.92
490.454 127 4 -25.00 45.00 20.00 -25.05 67.09 3.73 -24.77 35.18 39.65
493.254 128 1 -75.00 -15.00 -60.00 -90.98 -9.32 -70.51 -77.99 -21.69 -56.76
495.694 129 5 25.00 -45.00 -20.00 6.80 -24.34 -29.62 18.95 -62.19 18.42
497.734 130 4 -25.00 45.00 20.00 -25.14 71.02 -4.13 -19.07 42.01 49.47
500.718 131 7 75.00 -45.00 -60.00 30.65 -30.70 -39.77 66.78 -71.81 -23.62
503.727 132 6 -75.00 15.00 20.00 -84.69 29.40 -2.17 -72.53 3.71 36.90
506.791 133 3 75.00 45.00 -20.00 41.76 58.13 -12.32 91.22 29.68 10.12
509.591 134 2 25.00 15.00 60.00 18.75 38.22 56.29 35.03 9.00 66.52
512.727 135 8 -25.00 -15.00 60.00 -32.68 14.66 46.85 -23.37 -2.80 6.30
515.503 136 1 -75.00 -15.00 -60.00 -89.79 -6.64 -71.81 -80.06 -24.19 -89.85
517.960 137 5 25.00 -45.00 -20.00 9.22 -17.46 -44.99 37.99 -46.21 -39.19
521.104 138 4 -25.00 45.00 20.00 -27.51 72.21 -15.92 -9.22 54.96 -1.56
523.224 139 2 25.00 15.00 60.00 14.73 40.62 53.68 35.07 2.81 67.25
525.664 140 6 -75.00 15.00 20.00 -85.68 33.92 -8.93 -102.02 18.03 -0.86
527.896 141 8 -25.00 -15.00 60.00 -33.33 9.78 68.33 -32.57 -29.32 86.42
530.544 142 3 75.00 45.00 -20.00 35.27 64.26 -24.37 72.20 68.50 -16.01
533.328 143 1 -75.00 -15.00 -60.00 -87.77 -2.97 -59.87 -86.53 0.77 -57.36
536.633 144 7 75.00 -45.00 -60.00 33.94 -19.97 -54.33 71.70 -30.35 -53.83
539.481 145 4 -25.00 45.00 20.00 -33.83 68.23 -7.29 -15.92 51.17 17.10
542.017 146 8 -25.00 -15.00 60.00 -30.30 15.51 57.77 -4.30 -12.40 111.55
544.465 147 1 -75.00 -15.00 -60.00 -83.16 -9.27 -60.93 -64.19 -8.32 -16.09
547.586 148 6 -75.00 15.00 20.00 -74.87 32.70 -0.58 -66.93 25.02 42.49
557.426 149 2 25.00 15.00 60.00 10.70 45.49 50.78 18.39 36.67 58.26
561.203 150 7 75.00 -45.00 -60.00 35.26 -25.84 -56.79 95.02 -47.18 -54.38
563.999 151 3 75.00 45.00 -20.00 36.39 54.86 -25.96 91.50 44.12 -28.81
566.368 152 5 25.00 -45.00 -20.00 4.02 -16.98 -37.31 28.44 -28.74 -90.03
569.104 153 4 -25.00 45.00 20.00 -37.46 65.76 -6.13 -25.01 50.44 -22.51
571.968 154 1 -75.00 -15.00 -60.00 -87.48 -11.95 -78.49 -75.96 -9.64 -76.78
575.992 155 2 25.00 15.00 60.00 13.35 36.83 51.48 24.10 5.67 31.47
578.208 156 3 75.00 45.00 -20.00 29.79 55.21 -22.44 44.35 44.36 -52.51
580.617 157 5 25.00 -45.00 -20.00 2.64 -23.48 -9.30 23.47 -34.13 -69.16
583.720 158 7 75.00 -45.00 -60.00 27.25 -24.96 -59.04 84.43 -17.78 -142.27
586.600 159 6 -75.00 15.00 20.00 -78.09 28.70 -9.58 -64.87 18.54 -25.53
588.425 160 8 -25.00 -15.00 60.00 -38.58 14.47 37.15 -27.55 -9.68 44.56
