# Supplementary material for: Correcting for Visuo-Haptic Biases in 3D Haptic Guidance
Source: PLoS One. 2016 Jul 20;11(7):e0158709. doi: 10.1371/journal.pone.0158709 (PMC4954687; doi:10.1371/journal.pone.0158709)
Supplement: S2 File — Filenames indicate the participant (‘pp*’) and the condition (‘cond*’). Condition 1 is condition VA, condition 2 is condition VS, condition 3 is condition VS+H, and condition 4 is condition VO+H. (ZIP) [file pone.0158709.s002.zip › S2_Files/S2_pp7_cond2_opto.txt]

time trial target real_target_x real_target_y real_target_z visible_target_x visible_target_y visible_target_z x y z
5.055 0 0 500.00 500.00 500.00 500.00 500.00 500.00 -55.11 51.70 -47.32
8.246 1 4 -27.44 65.72 17.66 -27.44 65.72 17.66 -31.79 68.10 33.52
10.742 2 6 -78.56 28.61 9.11 -78.56 28.61 9.11 -90.03 46.45 -16.34
13.111 3 5 5.70 -26.39 -4.52 5.70 -26.39 -4.52 17.83 -19.39 -59.44
15.158 4 2 13.28 38.90 66.52 13.28 38.90 66.52 29.68 38.95 43.51
16.847 5 3 44.08 58.36 -1.70 44.08 58.36 -1.70 65.42 69.62 -19.98
19.327 6 1 -87.28 -12.16 -68.45 -87.28 -12.16 -68.45 -88.06 8.95 -62.58
21.495 7 7 33.26 -32.53 -30.67 33.26 -32.53 -30.67 65.07 -34.37 -12.27
23.783 8 8 -30.08 8.51 63.88 -30.08 8.51 63.88 -33.82 -9.98 42.71
25.759 9 6 -78.56 28.61 9.11 -78.56 28.61 9.11 -76.71 26.77 6.25
28.408 10 2 13.28 38.90 66.52 13.28 38.90 66.52 44.54 26.81 69.30
30.744 11 8 -30.08 8.51 63.88 -30.08 8.51 63.88 -23.50 -10.16 31.78
33.624 12 7 33.26 -32.53 -30.67 33.26 -32.53 -30.67 65.12 -44.35 -47.74
36.512 13 1 -87.28 -12.16 -68.45 -87.28 -12.16 -68.45 -74.12 -6.82 -67.51
39.920 14 4 -27.44 65.72 17.66 -27.44 65.72 17.66 -17.16 50.22 15.34
42.008 15 5 5.70 -26.39 -4.52 5.70 -26.39 -4.52 15.12 -41.21 -32.92
44.153 16 3 44.08 58.36 -1.70 44.08 58.36 -1.70 62.91 44.52 -7.33
46.320 17 4 -27.44 65.72 17.66 -27.44 65.72 17.66 -38.48 50.17 18.39
48.633 18 1 -87.28 -12.16 -68.45 -87.28 -12.16 -68.45 -80.88 -8.65 -50.38
50.441 19 6 -78.56 28.61 9.11 -78.56 28.61 9.11 -65.46 24.50 32.26
52.537 20 5 5.70 -26.39 -4.52 5.70 -26.39 -4.52 14.92 -42.30 -32.05
54.329 21 7 33.26 -32.53 -30.67 33.26 -32.53 -30.67 51.14 -40.90 15.37
57.625 22 8 -30.08 8.51 63.88 -30.08 8.51 63.88 -35.82 -14.06 39.98
59.929 23 3 44.08 58.36 -1.70 44.08 58.36 -1.70 63.09 48.62 -21.76
61.842 24 2 13.28 38.90 66.52 13.28 38.90 66.52 21.41 11.09 46.45
63.906 25 6 -78.56 28.61 9.11 -78.56 28.61 9.11 -82.63 -4.91 -6.51
66.010 26 2 13.28 38.90 66.52 13.28 38.90 66.52 24.69 9.00 52.53
67.994 27 5 5.70 -26.39 -4.52 5.70 -26.39 -4.52 30.40 -43.67 -51.10
70.090 28 7 33.26 -32.53 -30.67 33.26 -32.53 -30.67 79.27 -51.56 -75.44
72.346 29 4 -27.44 65.72 17.66 -27.44 65.72 17.66 -10.78 43.46 26.48
74.354 30 3 44.08 58.36 -1.70 44.08 58.36 -1.70 80.50 11.87 -47.36
76.603 31 8 -30.08 8.51 63.88 -30.08 8.51 63.88 -36.02 -24.72 28.24
78.523 32 1 -87.28 -12.16 -68.45 -87.28 -12.16 -68.45 -86.85 -38.42 -59.99
81.051 33 4 -27.44 65.72 17.66 -27.44 65.72 17.66 -24.12 43.39 -15.70
83.835 34 1 -87.28 -12.16 -68.45 -87.28 -12.16 -68.45 -82.28 -40.13 -78.57
86.043 35 8 -30.08 8.51 63.88 -30.08 8.51 63.88 -25.43 -18.58 26.42
88.195 36 5 5.70 -26.39 -4.52 5.70 -26.39 -4.52 14.86 -72.01 -54.94
90.092 37 7 33.26 -32.53 -30.67 33.26 -32.53 -30.67 67.15 -68.44 -24.70
92.908 38 6 -78.56 28.61 9.11 -78.56 28.61 9.11 -84.16 15.97 14.32
95.188 39 2 13.28 38.90 66.52 13.28 38.90 66.52 33.19 6.45 62.81
97.252 40 3 44.08 58.36 -1.70 44.08 58.36 -1.70 66.49 31.62 -26.00
99.548 41 5 5.70 -26.39 -4.52 5.70 -26.39 -4.52 37.30 -38.11 -68.37
101.708 42 1 -87.28 -12.16 -68.45 -87.28 -12.16 -68.45 -82.71 -8.22 -78.33
104.069 43 2 13.28 38.90 66.52 13.28 38.90 66.52 32.25 16.76 61.85
105.893 44 4 -27.44 65.72 17.66 -27.44 65.72 17.66 -18.66 56.62 -0.73
107.941 45 6 -78.56 28.61 9.11 -78.56 28.61 9.11 -80.60 8.66 12.29
109.725 46 8 -30.08 8.51 63.88 -30.08 8.51 63.88 -23.52 -21.78 80.98
111.885 47 3 44.08 58.36 -1.70 44.08 58.36 -1.70 69.70 47.59 -0.21
114.013 48 7 33.26 -32.53 -30.67 33.26 -32.53 -30.67 65.29 -56.14 -90.94
116.397 49 2 13.28 38.90 66.52 13.28 38.90 66.52 30.64 14.28 62.45
118.654 50 7 33.26 -32.53 -30.67 33.26 -32.53 -30.67 79.35 -68.96 -89.54
123.342 51 4 -27.44 65.72 17.66 -27.44 65.72 17.66 -24.33 69.57 -8.41
125.518 52 6 -78.56 28.61 9.11 -78.56 28.61 9.11 -72.63 24.75 -7.94
127.950 53 3 44.08 58.36 -1.70 44.08 58.36 -1.70 69.20 51.28 -26.86
130.422 54 8 -30.08 8.51 63.88 -30.08 8.51 63.88 -39.33 -15.24 64.14
132.507 55 1 -87.28 -12.16 -68.45 -87.28 -12.16 -68.45 -85.11 -26.55 -57.18
139.012 56 5 5.70 -26.39 -4.52 5.70 -26.39 -4.52 14.32 -47.72 -16.76
141.436 57 6 -78.56 28.61 9.11 -78.56 28.61 9.11 -75.69 8.98 16.12
143.604 58 2 13.28 38.90 66.52 13.28 38.90 66.52 22.31 5.65 82.16
146.012 59 1 -87.28 -12.16 -68.45 -87.28 -12.16 -68.45 -86.79 -24.32 -66.45
150.716 60 7 33.26 -32.53 -30.67 33.26 -32.53 -30.67 59.44 -66.51 -41.34
153.260 61 4 -27.44 65.72 17.66 -27.44 65.72 17.66 -14.92 52.80 3.71
155.476 62 8 -30.08 8.51 63.88 -30.08 8.51 63.88 -17.61 -24.15 62.51
158.284 63 5 5.70 -26.39 -4.52 5.70 -26.39 -4.52 15.07 -50.68 -24.76
160.293 64 3 44.08 58.36 -1.70 44.08 58.36 -1.70 53.12 45.69 -12.76
163.493 65 7 33.26 -32.53 -30.67 33.26 -32.53 -30.67 62.71 -55.55 -82.15
165.357 66 5 5.70 -26.39 -4.52 5.70 -26.39 -4.52 25.94 -45.02 -12.84
167.821 67 6 -78.56 28.61 9.11 -78.56 28.61 9.11 -66.99 22.74 9.40
171.877 68 2 13.28 38.90 66.52 13.28 38.90 66.52 19.40 14.59 64.52
173.765 69 8 -30.08 8.51 63.88 -30.08 8.51 63.88 -35.52 -14.11 43.10
176.054 70 3 44.08 58.36 -1.70 44.08 58.36 -1.70 48.77 41.97 -4.59
178.134 71 4 -27.44 65.72 17.66 -27.44 65.72 17.66 -27.93 63.10 4.43
180.326 72 1 -87.28 -12.16 -68.45 -87.28 -12.16 -68.45 -72.03 -8.88 -77.41
183.118 73 8 -30.08 8.51 63.88 -30.08 8.51 63.88 -20.00 -5.80 67.06
185.286 74 5 5.70 -26.39 -4.52 5.70 -26.39 -4.52 25.41 -44.13 -19.37
188.006 75 3 44.08 58.36 -1.70 44.08 58.36 -1.70 62.00 42.22 0.83
190.343 76 6 -78.56 28.61 9.11 -78.56 28.61 9.11 -80.48 20.56 24.78
192.846 77 4 -27.44 65.72 17.66 -27.44 65.72 17.66 -29.75 49.48 22.90
195.111 78 1 -87.28 -12.16 -68.45 -87.28 -12.16 -68.45 -72.11 -5.78 -79.40
197.391 79 7 33.26 -32.53 -30.67 33.26 -32.53 -30.67 41.31 -53.12 18.08
200.375 80 2 13.28 38.90 66.52 13.28 38.90 66.52 10.84 6.13 104.70
202.671 81 8 -30.08 8.51 63.88 -30.08 8.51 63.88 -34.97 -16.02 31.34
205.519 82 3 44.08 58.36 -1.70 44.08 58.36 -1.70 74.73 47.83 8.73
208.023 83 1 -87.28 -12.16 -68.45 -87.28 -12.16 -68.45 -78.37 -14.39 -77.23
210.464 84 6 -78.56 28.61 9.11 -78.56 28.61 9.11 -71.45 28.76 24.22
213.568 85 2 13.28 38.90 66.52 13.28 38.90 66.52 21.05 8.64 88.94
216.056 86 7 33.26 -32.53 -30.67 33.26 -32.53 -30.67 74.27 -61.81 -69.34
218.512 87 4 -27.44 65.72 17.66 -27.44 65.72 17.66 -16.42 46.61 28.28
222.753 88 5 5.70 -26.39 -4.52 5.70 -26.39 -4.52 28.66 -55.07 -19.93
224.545 89 4 -27.44 65.72 17.66 -27.44 65.72 17.66 -11.49 42.01 12.14
226.481 90 6 -78.56 28.61 9.11 -78.56 28.61 9.11 -71.84 6.54 -24.67
228.993 91 7 33.26 -32.53 -30.67 33.26 -32.53 -30.67 88.19 -80.65 -98.05
231.161 92 5 5.70 -26.39 -4.52 5.70 -26.39 -4.52 16.04 -57.09 -9.90
233.833 93 1 -87.28 -12.16 -68.45 -87.28 -12.16 -68.45 -82.60 -20.84 -84.88
236.650 94 3 44.08 58.36 -1.70 44.08 58.36 -1.70 53.88 28.36 21.64
239.066 95 2 13.28 38.90 66.52 13.28 38.90 66.52 20.52 15.14 69.77
241.602 96 8 -30.08 8.51 63.88 -30.08 8.51 63.88 -32.23 -20.17 53.23
243.738 97 4 -27.44 65.72 17.66 -27.44 65.72 17.66 -18.99 70.21 -3.55
246.650 98 1 -87.28 -12.16 -68.45 -87.28 -12.16 -68.45 -76.72 -27.54 -121.05
248.834 99 6 -78.56 28.61 9.11 -78.56 28.61 9.11 -79.02 28.62 14.37
251.578 100 5 5.70 -26.39 -4.52 5.70 -26.39 -4.52 2.54 -48.54 -1.63
253.579 101 7 33.26 -32.53 -30.67 33.26 -32.53 -30.67 54.98 -65.31 -38.17
256.227 102 8 -30.08 8.51 63.88 -30.08 8.51 63.88 -29.14 -7.42 61.20
258.875 103 3 44.08 58.36 -1.70 44.08 58.36 -1.70 55.17 41.68 7.96
261.051 104 2 13.28 38.90 66.52 13.28 38.90 66.52 15.76 16.05 77.54
263.979 105 5 5.70 -26.39 -4.52 5.70 -26.39 -4.52 34.19 -42.07 -33.90
266.467 106 6 -78.56 28.61 9.11 -78.56 28.61 9.11 -67.50 23.54 6.45
268.612 107 8 -30.08 8.51 63.88 -30.08 8.51 63.88 -13.83 -5.09 82.50
273.972 108 2 13.28 38.90 66.52 13.28 38.90 66.52 17.02 10.37 87.53
277.172 109 4 -27.44 65.72 17.66 -27.44 65.72 17.66 -21.33 48.57 24.29
279.060 110 3 44.08 58.36 -1.70 44.08 58.36 -1.70 68.54 32.75 -3.75
281.676 111 1 -87.28 -12.16 -68.45 -87.28 -12.16 -68.45 -70.29 -14.85 -79.95
284.325 112 7 33.26 -32.53 -30.67 33.26 -32.53 -30.67 36.56 -54.12 7.75
287.149 113 1 -87.28 -12.16 -68.45 -87.28 -12.16 -68.45 -74.17 -12.12 -52.07
290.389 114 7 33.26 -32.53 -30.67 33.26 -32.53 -30.67 54.02 -60.53 -31.19
292.749 115 3 44.08 58.36 -1.70 44.08 58.36 -1.70 60.34 25.26 3.21
294.629 116 2 13.28 38.90 66.52 13.28 38.90 66.52 15.33 11.80 76.87
296.837 117 8 -30.08 8.51 63.88 -30.08 8.51 63.88 -17.66 -14.95 18.66
298.638 118 4 -27.44 65.72 17.66 -27.44 65.72 17.66 -24.67 57.03 -9.64
301.270 119 5 5.70 -26.39 -4.52 5.70 -26.39 -4.52 24.98 -43.04 -51.43
303.726 120 6 -78.56 28.61 9.11 -78.56 28.61 9.11 -87.43 16.55 9.46
306.326 121 5 5.70 -26.39 -4.52 5.70 -26.39 -4.52 14.63 -55.83 -43.39
308.694 122 6 -78.56 28.61 9.11 -78.56 28.61 9.11 -83.14 9.38 0.61
310.606 123 8 -30.08 8.51 63.88 -30.08 8.51 63.88 -23.73 -21.55 64.81
313.087 124 4 -27.44 65.72 17.66 -27.44 65.72 17.66 -35.75 54.78 3.23
315.759 125 2 13.28 38.90 66.52 13.28 38.90 66.52 28.56 -2.58 55.54
318.407 126 7 33.26 -32.53 -30.67 33.26 -32.53 -30.67 86.39 -73.52 -87.04
321.943 127 1 -87.28 -12.16 -68.45 -87.28 -12.16 -68.45 -105.63 -8.37 -74.49
324.784 128 3 44.08 58.36 -1.70 44.08 58.36 -1.70 53.51 25.22 3.90
327.812 129 1 -87.28 -12.16 -68.45 -87.28 -12.16 -68.45 -97.62 -30.77 -94.63
330.293 130 4 -27.44 65.72 17.66 -27.44 65.72 17.66 -15.38 33.44 47.29
332.157 131 3 44.08 58.36 -1.70 44.08 58.36 -1.70 78.09 14.85 -14.65
334.461 132 5 5.70 -26.39 -4.52 5.70 -26.39 -4.52 28.60 -55.73 -70.12
337.405 133 6 -78.56 28.61 9.11 -78.56 28.61 9.11 -81.04 12.82 1.41
340.174 134 7 33.26 -32.53 -30.67 33.26 -32.53 -30.67 60.71 -55.06 -55.79
342.429 135 2 13.28 38.90 66.52 13.28 38.90 66.52 27.06 26.50 52.25
344.566 136 8 -30.08 8.51 63.88 -30.08 8.51 63.88 -17.79 -8.03 44.00
346.917 137 3 44.08 58.36 -1.70 44.08 58.36 -1.70 68.88 53.29 -0.42
349.685 138 4 -27.44 65.72 17.66 -27.44 65.72 17.66 -17.75 61.02 18.10
351.917 139 8 -30.08 8.51 63.88 -30.08 8.51 63.88 -12.11 1.21 75.25
353.886 140 1 -87.28 -12.16 -68.45 -87.28 -12.16 -68.45 -70.13 -7.47 -51.28
356.246 141 5 5.70 -26.39 -4.52 5.70 -26.39 -4.52 19.85 -45.13 -12.59
358.150 142 7 33.26 -32.53 -30.67 33.26 -32.53 -30.67 65.30 -52.25 5.80
360.278 143 6 -78.56 28.61 9.11 -78.56 28.61 9.11 -77.50 22.24 30.90
361.927 144 2 13.28 38.90 66.52 13.28 38.90 66.52 31.13 9.53 84.50
364.142 145 5 5.70 -26.39 -4.52 5.70 -26.39 -4.52 37.20 -61.00 -55.04
366.351 146 6 -78.56 28.61 9.11 -78.56 28.61 9.11 -69.24 13.73 11.05
368.359 147 8 -30.08 8.51 63.88 -30.08 8.51 63.88 -2.40 -22.82 76.09
371.079 148 1 -87.28 -12.16 -68.45 -87.28 -12.16 -68.45 -61.49 -32.37 -43.01
373.615 149 7 33.26 -32.53 -30.67 33.26 -32.53 -30.67 67.32 -65.47 8.07
375.575 150 2 13.28 38.90 66.52 13.28 38.90 66.52 25.16 5.53 66.87
377.903 151 4 -27.44 65.72 17.66 -27.44 65.72 17.66 -13.41 36.15 28.17
379.568 152 3 44.08 58.36 -1.70 44.08 58.36 -1.70 77.74 18.24 16.55
381.519 153 4 -27.44 65.72 17.66 -27.44 65.72 17.66 -21.31 29.45 41.86
383.847 154 1 -87.28 -12.16 -68.45 -87.28 -12.16 -68.45 -63.92 -30.51 -56.46
385.760 155 8 -30.08 8.51 63.88 -30.08 8.51 63.88 -9.55 -16.76 73.41
387.416 156 2 13.28 38.90 66.52 13.28 38.90 66.52 21.25 7.36 81.00
389.656 157 3 44.08 58.36 -1.70 44.08 58.36 -1.70 74.89 30.79 -0.26
391.808 158 6 -78.56 28.61 9.11 -78.56 28.61 9.11 -63.59 4.49 16.38
404.338 159 7 33.26 -32.53 -30.67 33.26 -32.53 -30.67 -51.97 6.46 24.25
404.922 160 5 5.70 -26.39 -4.52 5.70 -26.39 -4.52 -51.94 6.50 23.82
