# Supplementary material for: Correcting for Visuo-Haptic Biases in 3D Haptic Guidance
Source: PLoS One. 2016 Jul 20;11(7):e0158709. doi: 10.1371/journal.pone.0158709 (PMC4954687; doi:10.1371/journal.pone.0158709)
Supplement: S2 File — Filenames indicate the participant (‘pp*’) and the condition (‘cond*’). Condition 1 is condition VA, condition 2 is condition VS, condition 3 is condition VS+H, and condition 4 is condition VO+H. (ZIP) [file pone.0158709.s002.zip › S2_Files/S2_pp7_cond3_opto.txt]

time trial target real_target_x real_target_y real_target_z visible_target_x visible_target_y visible_target_z x y z
19.956 0 0 500.00 500.00 500.00 500.00 500.00 500.00 -55.09 51.93 -49.43
23.668 1 4 -27.44 65.72 17.66 -27.44 65.72 17.66 -33.15 52.45 9.61
25.612 2 8 -30.08 8.51 63.88 -30.08 8.51 63.88 -29.05 -8.28 48.16
27.629 3 6 -78.56 28.61 9.11 -78.56 28.61 9.11 -76.80 26.95 3.26
29.964 4 5 5.70 -26.39 -4.52 5.70 -26.39 -4.52 31.11 -41.79 -35.88
31.828 5 2 13.28 38.90 66.52 13.28 38.90 66.52 30.44 16.12 49.12
33.989 6 3 44.08 58.36 -1.70 44.08 58.36 -1.70 79.69 37.73 -27.64
36.605 7 7 33.26 -32.53 -30.67 33.26 -32.53 -30.67 79.76 -47.75 -72.70
38.557 8 1 -87.28 -12.16 -68.45 -87.28 -12.16 -68.45 -74.64 -11.18 -76.58
40.813 9 7 33.26 -32.53 -30.67 33.26 -32.53 -30.67 78.25 -54.04 -59.40
42.877 10 6 -78.56 28.61 9.11 -78.56 28.61 9.11 -72.15 13.44 14.25
44.989 11 3 44.08 58.36 -1.70 44.08 58.36 -1.70 78.28 40.56 -22.43
46.910 12 4 -27.44 65.72 17.66 -27.44 65.72 17.66 -20.86 44.82 9.15
49.214 13 1 -87.28 -12.16 -68.45 -87.28 -12.16 -68.45 -77.53 -18.60 -86.86
51.214 14 8 -30.08 8.51 63.88 -30.08 8.51 63.88 -17.99 -12.07 45.27
53.094 15 5 5.70 -26.39 -4.52 5.70 -26.39 -4.52 24.02 -42.60 -40.95
54.782 16 2 13.28 38.90 66.52 13.28 38.90 66.52 28.40 26.29 50.38
56.654 17 7 33.26 -32.53 -30.67 33.26 -32.53 -30.67 76.97 -49.01 -75.90
59.311 18 6 -78.56 28.61 9.11 -78.56 28.61 9.11 -68.61 24.27 11.68
61.126 19 8 -30.08 8.51 63.88 -30.08 8.51 63.88 -8.31 -13.66 50.39
63.231 20 5 5.70 -26.39 -4.52 5.70 -26.39 -4.52 38.83 -53.05 -38.51
64.655 21 1 -87.28 -12.16 -68.45 -87.28 -12.16 -68.45 -70.63 -16.33 -74.02
66.407 22 4 -27.44 65.72 17.66 -27.44 65.72 17.66 -14.53 47.83 16.00
68.087 23 2 13.28 38.90 66.52 13.28 38.90 66.52 37.26 11.12 51.47
69.959 24 3 44.08 58.36 -1.70 44.08 58.36 -1.70 81.07 42.60 -21.37
72.407 25 8 -30.08 8.51 63.88 -30.08 8.51 63.88 -15.11 -13.12 51.38
73.984 26 1 -87.28 -12.16 -68.45 -87.28 -12.16 -68.45 -76.83 -16.27 -74.53
76.751 27 3 44.08 58.36 -1.70 44.08 58.36 -1.70 80.41 49.66 8.94
78.616 28 4 -27.44 65.72 17.66 -27.44 65.72 17.66 -13.38 55.13 14.42
80.344 29 2 13.28 38.90 66.52 13.28 38.90 66.52 40.05 16.27 63.65
82.512 30 5 5.70 -26.39 -4.52 5.70 -26.39 -4.52 40.99 -49.13 -45.84
84.656 31 6 -78.56 28.61 9.11 -78.56 28.61 9.11 -69.50 23.63 7.37
87.216 32 7 33.26 -32.53 -30.67 33.26 -32.53 -30.67 88.21 -64.35 -80.27
90.320 33 8 -30.08 8.51 63.88 -30.08 8.51 63.88 -5.60 -19.10 32.53
92.073 34 5 5.70 -26.39 -4.52 5.70 -26.39 -4.52 40.23 -56.70 -41.05
93.841 35 3 44.08 58.36 -1.70 44.08 58.36 -1.70 75.58 42.59 -18.67
95.345 36 2 13.28 38.90 66.52 13.28 38.90 66.52 34.56 11.17 51.32
97.089 37 6 -78.56 28.61 9.11 -78.56 28.61 9.11 -74.37 3.81 0.97
99.169 38 7 33.26 -32.53 -30.67 33.26 -32.53 -30.67 86.04 -67.62 -83.54
102.009 39 4 -27.44 65.72 17.66 -27.44 65.72 17.66 -2.97 41.82 -2.55
103.873 40 1 -87.28 -12.16 -68.45 -87.28 -12.16 -68.45 -70.50 -31.19 -89.76
106.426 41 2 13.28 38.90 66.52 13.28 38.90 66.52 31.69 11.75 50.68
108.730 42 1 -87.28 -12.16 -68.45 -87.28 -12.16 -68.45 -91.88 -39.56 -80.76
111.018 43 8 -30.08 8.51 63.88 -30.08 8.51 63.88 -11.79 -22.95 37.89
112.922 44 5 5.70 -26.39 -4.52 5.70 -26.39 -4.52 32.79 -62.89 -52.09
114.791 45 6 -78.56 28.61 9.11 -78.56 28.61 9.11 -75.21 7.44 -1.65
116.952 46 7 33.26 -32.53 -30.67 33.26 -32.53 -30.67 87.16 -67.24 -79.35
118.831 47 3 44.08 58.36 -1.70 44.08 58.36 -1.70 80.42 33.31 -29.48
120.424 48 4 -27.44 65.72 17.66 -27.44 65.72 17.66 -22.65 46.58 -0.17
122.207 49 6 -78.56 28.61 9.11 -78.56 28.61 9.11 -78.41 7.80 0.12
124.200 50 5 5.70 -26.39 -4.52 5.70 -26.39 -4.52 34.07 -67.91 -41.77
126.560 51 2 13.28 38.90 66.52 13.28 38.90 66.52 39.42 8.27 43.52
128.055 52 4 -27.44 65.72 17.66 -27.44 65.72 17.66 -18.28 51.16 -2.26
129.728 53 1 -87.28 -12.16 -68.45 -87.28 -12.16 -68.45 -80.12 -26.05 -86.84
131.824 54 7 33.26 -32.53 -30.67 33.26 -32.53 -30.67 89.34 -60.85 -67.28
133.744 55 8 -30.08 8.51 63.88 -30.08 8.51 63.88 -15.97 -11.46 42.11
135.328 56 3 44.08 58.36 -1.70 44.08 58.36 -1.70 81.30 44.33 -30.14
137.472 57 6 -78.56 28.61 9.11 -78.56 28.61 9.11 -73.49 8.42 14.94
139.145 58 2 13.28 38.90 66.52 13.28 38.90 66.52 29.86 22.07 60.08
140.969 59 1 -87.28 -12.16 -68.45 -87.28 -12.16 -68.45 -87.39 -26.57 -72.79
142.744 60 8 -30.08 8.51 63.88 -30.08 8.51 63.88 -16.09 -16.78 54.09
144.721 61 5 5.70 -26.39 -4.52 5.70 -26.39 -4.52 30.77 -55.69 -41.42
147.360 62 3 44.08 58.36 -1.70 44.08 58.36 -1.70 60.41 52.29 -0.91
149.673 63 7 33.26 -32.53 -30.67 33.26 -32.53 -30.67 78.34 -59.33 -82.45
152.041 64 4 -27.44 65.72 17.66 -27.44 65.72 17.66 -14.88 51.59 18.21
153.689 65 2 13.28 38.90 66.52 13.28 38.90 66.52 41.57 7.00 66.85
155.665 66 5 5.70 -26.39 -4.52 5.70 -26.39 -4.52 39.70 -59.96 -56.61
157.482 67 1 -87.28 -12.16 -68.45 -87.28 -12.16 -68.45 -88.34 -10.69 -71.87
159.466 68 3 44.08 58.36 -1.70 44.08 58.36 -1.70 83.16 35.87 -14.36
161.169 69 8 -30.08 8.51 63.88 -30.08 8.51 63.88 -23.15 -21.23 61.36
164.314 70 7 33.26 -32.53 -30.67 33.26 -32.53 -30.67 82.73 -77.96 -45.08
167.442 71 4 -27.44 65.72 17.66 -27.44 65.72 17.66 -1.24 52.82 -4.26
169.290 72 6 -78.56 28.61 9.11 -78.56 28.61 9.11 -61.00 6.28 12.82
171.410 73 4 -27.44 65.72 17.66 -27.44 65.72 17.66 -3.62 43.17 0.81
173.498 74 7 33.26 -32.53 -30.67 33.26 -32.53 -30.67 90.64 -74.29 -87.34
176.074 75 5 5.70 -26.39 -4.52 5.70 -26.39 -4.52 48.16 -66.28 -45.67
178.339 76 8 -30.08 8.51 63.88 -30.08 8.51 63.88 -11.13 -23.68 37.57
180.602 77 1 -87.28 -12.16 -68.45 -87.28 -12.16 -68.45 -74.47 -31.85 -74.02
182.675 78 2 13.28 38.90 66.52 13.28 38.90 66.52 32.25 6.04 56.08
184.507 79 3 44.08 58.36 -1.70 44.08 58.36 -1.70 84.74 35.43 -25.79
186.459 80 6 -78.56 28.61 9.11 -78.56 28.61 9.11 -72.30 0.52 21.64
188.867 81 5 5.70 -26.39 -4.52 5.70 -26.39 -4.52 30.71 -68.72 -18.39
190.555 82 7 33.26 -32.53 -30.67 33.26 -32.53 -30.67 82.36 -70.38 -72.63
192.859 83 3 44.08 58.36 -1.70 44.08 58.36 -1.70 86.92 40.68 -5.92
194.603 84 2 13.28 38.90 66.52 13.28 38.90 66.52 35.49 8.61 63.64
197.228 85 6 -78.56 28.61 9.11 -78.56 28.61 9.11 -71.08 12.16 -1.02
199.044 86 1 -87.28 -12.16 -68.45 -87.28 -12.16 -68.45 -77.31 -28.99 -80.36
202.148 87 8 -30.08 8.51 63.88 -30.08 8.51 63.88 -15.73 -26.97 45.54
204.500 88 4 -27.44 65.72 17.66 -27.44 65.72 17.66 -9.55 56.09 -14.70
207.244 89 6 -78.56 28.61 9.11 -78.56 28.61 9.11 -56.24 4.41 17.94
221.653 90 8 -30.08 8.51 63.88 -30.08 8.51 63.88 -70.24 -30.07 -69.31
224.485 91 1 -87.28 -12.16 -68.45 -87.28 -12.16 -68.45 -71.47 -27.68 -72.87
226.438 92 5 5.70 -26.39 -4.52 5.70 -26.39 -4.52 40.41 -63.31 -17.28
228.342 93 3 44.08 58.36 -1.70 44.08 58.36 -1.70 85.10 34.87 -7.28
230.454 94 7 33.26 -32.53 -30.67 33.26 -32.53 -30.67 88.70 -72.20 -73.04
232.550 95 2 13.28 38.90 66.52 13.28 38.90 66.52 42.51 13.28 51.86
234.190 96 4 -27.44 65.72 17.66 -27.44 65.72 17.66 -13.87 49.65 -8.20
236.054 97 8 -30.08 8.51 63.88 -30.08 8.51 63.88 -6.49 -24.06 61.20
238.214 98 3 44.08 58.36 -1.70 44.08 58.36 -1.70 93.17 35.11 -20.24
240.175 99 2 13.28 38.90 66.52 13.28 38.90 66.52 47.35 2.55 65.67
242.247 100 1 -87.28 -12.16 -68.45 -87.28 -12.16 -68.45 -70.25 -30.26 -72.14
244.231 101 4 -27.44 65.72 17.66 -27.44 65.72 17.66 -7.95 47.02 20.20
246.503 102 7 33.26 -32.53 -30.67 33.26 -32.53 -30.67 90.98 -72.08 -76.05
248.191 103 5 5.70 -26.39 -4.52 5.70 -26.39 -4.52 40.69 -55.54 -28.10
250.423 104 6 -78.56 28.61 9.11 -78.56 28.61 9.11 -59.30 10.49 16.52
253.343 105 8 -30.08 8.51 63.88 -30.08 8.51 63.88 -3.97 -30.13 50.05
255.904 106 4 -27.44 65.72 17.66 -27.44 65.72 17.66 5.52 52.93 -9.02
257.792 107 2 13.28 38.90 66.52 13.28 38.90 66.52 52.62 2.67 54.38
259.976 108 3 44.08 58.36 -1.70 44.08 58.36 -1.70 99.23 51.92 -29.32
262.320 109 6 -78.56 28.61 9.11 -78.56 28.61 9.11 -72.44 11.17 8.48
264.608 110 5 5.70 -26.39 -4.52 5.70 -26.39 -4.52 41.39 -64.26 -19.06
266.312 111 7 33.26 -32.53 -30.67 33.26 -32.53 -30.67 89.03 -57.66 -67.68
268.448 112 1 -87.28 -12.16 -68.45 -87.28 -12.16 -68.45 -76.35 -20.78 -67.50
270.529 113 5 5.70 -26.39 -4.52 5.70 -26.39 -4.52 38.93 -67.64 -10.93
273.057 114 6 -78.56 28.61 9.11 -78.56 28.61 9.11 -64.09 12.93 -2.47
274.697 115 4 -27.44 65.72 17.66 -27.44 65.72 17.66 -14.15 44.82 24.70
277.057 116 1 -87.28 -12.16 -68.45 -87.28 -12.16 -68.45 -70.86 -31.01 -92.79
280.473 117 8 -30.08 8.51 63.88 -30.08 8.51 63.88 -5.58 -14.93 52.31
283.482 118 3 44.08 58.36 -1.70 44.08 58.36 -1.70 100.19 53.55 -27.70
285.273 119 2 13.28 38.90 66.52 13.28 38.90 66.52 45.22 12.89 59.42
287.402 120 7 33.26 -32.53 -30.67 33.26 -32.53 -30.67 100.78 -62.07 -86.09
289.090 121 5 5.70 -26.39 -4.52 5.70 -26.39 -4.52 37.58 -51.68 -33.56
291.018 122 1 -87.28 -12.16 -68.45 -87.28 -12.16 -68.45 -70.90 -21.60 -77.72
294.015 123 4 -27.44 65.72 17.66 -27.44 65.72 17.66 -10.17 55.46 21.57
295.890 124 7 33.26 -32.53 -30.67 33.26 -32.53 -30.67 89.89 -68.58 -71.73
299.354 125 2 13.28 38.90 66.52 13.28 38.90 66.52 36.53 25.11 55.64
301.096 126 8 -30.08 8.51 63.88 -30.08 8.51 63.88 -22.19 -19.19 35.05
304.787 127 6 -78.56 28.61 9.11 -78.56 28.61 9.11 -70.15 14.70 0.02
306.752 128 3 44.08 58.36 -1.70 44.08 58.36 -1.70 81.75 45.25 -29.91
308.784 129 8 -30.08 8.51 63.88 -30.08 8.51 63.88 -20.59 -13.74 39.43
311.465 130 5 5.70 -26.39 -4.52 5.70 -26.39 -4.52 29.22 -59.66 -25.29
313.512 131 2 13.28 38.90 66.52 13.28 38.90 66.52 28.17 25.16 57.07
315.361 132 6 -78.56 28.61 9.11 -78.56 28.61 9.11 -78.06 10.30 -0.64
317.161 133 4 -27.44 65.72 17.66 -27.44 65.72 17.66 -17.99 51.48 7.59
318.984 134 1 -87.28 -12.16 -68.45 -87.28 -12.16 -68.45 -78.25 -30.39 -86.84
321.617 135 7 33.26 -32.53 -30.67 33.26 -32.53 -30.67 82.71 -63.11 -61.46
324.681 136 3 44.08 58.36 -1.70 44.08 58.36 -1.70 80.51 53.24 -4.19
326.914 137 7 33.26 -32.53 -30.67 33.26 -32.53 -30.67 89.83 -58.49 -88.90
329.874 138 1 -87.28 -12.16 -68.45 -87.28 -12.16 -68.45 -72.28 -19.87 -81.46
331.913 139 6 -78.56 28.61 9.11 -78.56 28.61 9.11 -53.11 7.19 14.16
335.218 140 2 13.28 38.90 66.52 13.28 38.90 66.52 23.90 20.35 64.06
338.833 141 4 -27.44 65.72 17.66 -27.44 65.72 17.66 -17.37 64.99 -0.55
341.433 142 3 44.08 58.36 -1.70 44.08 58.36 -1.70 88.83 60.47 -18.51
345.458 143 5 5.70 -26.39 -4.52 5.70 -26.39 -4.52 45.26 -44.00 -43.48
347.618 144 8 -30.08 8.51 63.88 -30.08 8.51 63.88 -5.93 -6.20 29.23
349.539 145 5 5.70 -26.39 -4.52 5.70 -26.39 -4.52 48.25 -63.45 -56.52
351.994 146 4 -27.44 65.72 17.66 -27.44 65.72 17.66 2.36 56.63 -14.66
354.619 147 8 -30.08 8.51 63.88 -30.08 8.51 63.88 4.30 -25.73 29.38
356.546 148 7 33.26 -32.53 -30.67 33.26 -32.53 -30.67 96.79 -66.76 -94.75
358.762 149 6 -78.56 28.61 9.11 -78.56 28.61 9.11 -66.11 13.29 -11.56
360.379 150 2 13.28 38.90 66.52 13.28 38.90 66.52 39.74 5.14 50.96
362.059 151 3 44.08 58.36 -1.70 44.08 58.36 -1.70 88.07 55.92 -35.40
364.091 152 1 -87.28 -12.16 -68.45 -87.28 -12.16 -68.45 -72.00 -27.87 -87.40
366.491 153 8 -30.08 8.51 63.88 -30.08 8.51 63.88 -5.45 -14.03 44.21
368.523 154 1 -87.28 -12.16 -68.45 -87.28 -12.16 -68.45 -68.92 -33.95 -105.55
370.691 155 4 -27.44 65.72 17.66 -27.44 65.72 17.66 -2.75 35.77 21.02
372.379 156 3 44.08 58.36 -1.70 44.08 58.36 -1.70 94.65 56.15 -17.88
374.268 157 6 -78.56 28.61 9.11 -78.56 28.61 9.11 -70.63 6.98 15.18
376.748 158 7 33.26 -32.53 -30.67 33.26 -32.53 -30.67 84.47 -72.27 -88.59
378.964 159 2 13.28 38.90 66.52 13.28 38.90 66.52 39.22 4.23 45.87
380.876 160 5 5.70 -26.39 -4.52 5.70 -26.39 -4.52 46.27 -65.28 -50.25
