# Supplementary material for: Correcting for Visuo-Haptic Biases in 3D Haptic Guidance
Source: PLoS One. 2016 Jul 20;11(7):e0158709. doi: 10.1371/journal.pone.0158709 (PMC4954687; doi:10.1371/journal.pone.0158709)
Supplement: S2 File — Filenames indicate the participant (‘pp*’) and the condition (‘cond*’). Condition 1 is condition VA, condition 2 is condition VS, condition 3 is condition VS+H, and condition 4 is condition VO+H. (ZIP) [file pone.0158709.s002.zip › S2_Files/S2_pp7_cond4_opto.txt]

time trial target real_target_x real_target_y real_target_z visible_target_x visible_target_y visible_target_z x y z
13.110 0 0 500.00 500.00 500.00 500.00 500.00 500.00 -54.83 51.94 -50.24
16.829 1 6 -75.00 15.00 20.00 -75.00 15.00 20.00 -87.03 26.97 -12.18
19.149 2 1 -75.00 -15.00 -60.00 -75.00 -15.00 -60.00 -76.04 -9.18 -93.01
21.910 3 7 75.00 -45.00 -60.00 75.00 -45.00 -60.00 98.49 -46.25 -67.62
24.286 4 2 25.00 15.00 60.00 25.00 15.00 60.00 55.75 7.55 32.95
27.710 5 3 75.00 45.00 -20.00 75.00 45.00 -20.00 110.40 39.63 -26.53
31.110 6 5 25.00 -45.00 -20.00 25.00 -45.00 -20.00 63.92 -51.29 -52.54
33.014 7 4 -25.00 45.00 20.00 -25.00 45.00 20.00 -2.38 44.56 -4.11
34.711 8 8 -25.00 -15.00 60.00 -25.00 -15.00 60.00 5.12 -36.63 47.29
36.655 9 3 75.00 45.00 -20.00 75.00 45.00 -20.00 113.17 25.88 -23.95
38.855 10 5 25.00 -45.00 -20.00 25.00 -45.00 -20.00 75.48 -69.71 -49.58
43.719 11 8 -25.00 -15.00 60.00 -25.00 -15.00 60.00 1.74 -45.19 38.77
46.047 12 6 -75.00 15.00 20.00 -75.00 15.00 20.00 -70.78 12.75 4.10
48.479 13 1 -75.00 -15.00 -60.00 -75.00 -15.00 -60.00 -56.22 -20.48 -78.84
50.800 14 2 25.00 15.00 60.00 25.00 15.00 60.00 43.61 -11.32 41.26
53.016 15 7 75.00 -45.00 -60.00 75.00 -45.00 -60.00 108.49 -81.16 -65.70
55.016 16 4 -25.00 45.00 20.00 -25.00 45.00 20.00 -13.03 29.98 4.50
56.760 17 3 75.00 45.00 -20.00 75.00 45.00 -20.00 103.61 20.95 -25.87
58.640 18 8 -25.00 -15.00 60.00 -25.00 -15.00 60.00 -13.64 -32.35 49.80
60.768 19 6 -75.00 15.00 20.00 -75.00 15.00 20.00 -66.43 2.46 1.15
63.064 20 5 25.00 -45.00 -20.00 25.00 -45.00 -20.00 49.61 -74.56 -44.12
64.817 21 2 25.00 15.00 60.00 25.00 15.00 60.00 44.34 -1.62 44.32
67.297 22 1 -75.00 -15.00 -60.00 -75.00 -15.00 -60.00 -76.78 -29.42 -63.59
69.153 23 7 75.00 -45.00 -60.00 75.00 -45.00 -60.00 105.69 -66.65 -63.87
71.681 24 4 -25.00 45.00 20.00 -25.00 45.00 20.00 -0.83 32.54 2.89
73.425 25 1 -75.00 -15.00 -60.00 -75.00 -15.00 -60.00 -65.84 -33.20 -84.72
75.753 26 4 -25.00 45.00 20.00 -25.00 45.00 20.00 -8.49 35.18 22.78
77.529 27 6 -75.00 15.00 20.00 -75.00 15.00 20.00 -67.53 -1.08 28.10
80.218 28 2 25.00 15.00 60.00 25.00 15.00 60.00 35.87 1.65 63.41
82.450 29 3 75.00 45.00 -20.00 75.00 45.00 -20.00 106.80 31.68 -20.15
84.954 30 5 25.00 -45.00 -20.00 25.00 -45.00 -20.00 62.82 -61.93 -49.67
86.762 31 8 -25.00 -15.00 60.00 -25.00 -15.00 60.00 -9.95 -29.71 41.19
91.002 32 7 75.00 -45.00 -60.00 75.00 -45.00 -60.00 129.21 -68.71 -78.69
93.283 33 8 -25.00 -15.00 60.00 -25.00 -15.00 60.00 -11.49 -24.09 53.09
94.746 34 2 25.00 15.00 60.00 25.00 15.00 60.00 54.42 -5.70 56.55
99.851 35 3 75.00 45.00 -20.00 75.00 45.00 -20.00 130.56 22.73 -11.04
102.331 36 5 25.00 -45.00 -20.00 25.00 -45.00 -20.00 53.38 -56.37 -34.78
103.939 37 7 75.00 -45.00 -60.00 75.00 -45.00 -60.00 118.04 -57.66 -63.58
105.779 38 1 -75.00 -15.00 -60.00 -75.00 -15.00 -60.00 -66.98 -26.29 -68.14
107.147 39 6 -75.00 15.00 20.00 -75.00 15.00 20.00 -59.28 2.63 28.98
108.620 40 4 -25.00 45.00 20.00 -25.00 45.00 20.00 -5.52 27.43 24.90
110.556 41 6 -75.00 15.00 20.00 -75.00 15.00 20.00 -65.92 0.05 40.01
112.196 42 4 -25.00 45.00 20.00 -25.00 45.00 20.00 -10.21 30.65 33.40
114.580 43 3 75.00 45.00 -20.00 75.00 45.00 -20.00 98.07 30.18 2.75
116.372 44 7 75.00 -45.00 -60.00 75.00 -45.00 -60.00 121.97 -60.85 -80.89
118.428 45 8 -25.00 -15.00 60.00 -25.00 -15.00 60.00 -13.75 -20.27 63.16
120.244 46 5 25.00 -45.00 -20.00 25.00 -45.00 -20.00 50.21 -63.44 -34.45
121.957 47 1 -75.00 -15.00 -60.00 -75.00 -15.00 -60.00 -69.36 -22.00 -65.83
123.701 48 2 25.00 15.00 60.00 25.00 15.00 60.00 42.58 -1.93 71.71
125.522 49 8 -25.00 -15.00 60.00 -25.00 -15.00 60.00 -12.53 -26.71 73.89
127.034 50 2 25.00 15.00 60.00 25.00 15.00 60.00 39.30 0.38 70.01
128.554 51 4 -25.00 45.00 20.00 -25.00 45.00 20.00 -14.44 42.74 7.39
130.186 52 6 -75.00 15.00 20.00 -75.00 15.00 20.00 -71.05 7.45 30.28
131.627 53 1 -75.00 -15.00 -60.00 -75.00 -15.00 -60.00 -59.58 -25.32 -73.76
133.666 54 3 75.00 45.00 -20.00 75.00 45.00 -20.00 97.81 31.70 -8.64
135.298 55 7 75.00 -45.00 -60.00 75.00 -45.00 -60.00 113.93 -61.96 -76.51
136.938 56 5 25.00 -45.00 -20.00 25.00 -45.00 -20.00 46.10 -57.46 -17.37
138.698 57 3 75.00 45.00 -20.00 75.00 45.00 -20.00 101.23 37.99 -4.32
140.658 58 6 -75.00 15.00 20.00 -75.00 15.00 20.00 -66.19 9.02 37.92
142.226 59 2 25.00 15.00 60.00 25.00 15.00 60.00 40.80 2.58 73.68
144.234 60 7 75.00 -45.00 -60.00 75.00 -45.00 -60.00 109.69 -64.51 -73.12
147.355 61 8 -25.00 -15.00 60.00 -25.00 -15.00 60.00 -4.08 -29.16 44.43
148.811 62 4 -25.00 45.00 20.00 -25.00 45.00 20.00 -9.20 49.66 12.64
150.515 63 5 25.00 -45.00 -20.00 25.00 -45.00 -20.00 47.68 -63.01 -46.50
153.763 64 1 -75.00 -15.00 -60.00 -75.00 -15.00 -60.00 -78.60 -4.45 -68.26
155.643 65 4 -25.00 45.00 20.00 -25.00 45.00 20.00 -5.13 39.77 31.64
157.195 66 6 -75.00 15.00 20.00 -75.00 15.00 20.00 -75.35 8.43 45.85
159.588 67 5 25.00 -45.00 -20.00 25.00 -45.00 -20.00 35.49 -61.54 -37.83
161.147 68 7 75.00 -45.00 -60.00 75.00 -45.00 -60.00 109.70 -54.25 -83.46
165.108 69 3 75.00 45.00 -20.00 75.00 45.00 -20.00 122.77 42.16 -12.65
166.915 70 8 -25.00 -15.00 60.00 -25.00 -15.00 60.00 -23.86 -19.78 68.48
168.844 71 2 25.00 15.00 60.00 25.00 15.00 60.00 32.72 5.87 78.07
170.780 72 1 -75.00 -15.00 -60.00 -75.00 -15.00 -60.00 -81.26 -26.88 -78.27
172.324 73 6 -75.00 15.00 20.00 -75.00 15.00 20.00 -70.26 7.33 30.60
174.348 74 3 75.00 45.00 -20.00 75.00 45.00 -20.00 112.47 38.17 -19.27
176.116 75 7 75.00 -45.00 -60.00 75.00 -45.00 -60.00 117.69 -63.39 -80.74
178.484 76 2 25.00 15.00 60.00 25.00 15.00 60.00 41.47 10.07 70.69
180.228 77 1 -75.00 -15.00 -60.00 -75.00 -15.00 -60.00 -71.35 -24.70 -66.42
181.828 78 5 25.00 -45.00 -20.00 25.00 -45.00 -20.00 41.97 -63.98 -16.19
183.284 79 8 -25.00 -15.00 60.00 -25.00 -15.00 60.00 -19.58 -25.49 67.34
184.821 80 4 -25.00 45.00 20.00 -25.00 45.00 20.00 -15.19 51.16 23.20
186.293 81 6 -75.00 15.00 20.00 -75.00 15.00 20.00 -80.03 5.02 26.31
187.925 82 1 -75.00 -15.00 -60.00 -75.00 -15.00 -60.00 -70.89 -24.21 -80.77
189.813 83 2 25.00 15.00 60.00 25.00 15.00 60.00 37.80 8.79 74.92
191.949 84 7 75.00 -45.00 -60.00 75.00 -45.00 -60.00 121.25 -74.68 -95.09
193.909 85 5 25.00 -45.00 -20.00 25.00 -45.00 -20.00 41.55 -64.81 -45.62
195.565 86 8 -25.00 -15.00 60.00 -25.00 -15.00 60.00 -14.12 -17.82 67.43
197.758 87 4 -25.00 45.00 20.00 -25.00 45.00 20.00 -10.24 52.37 -0.53
200.150 88 3 75.00 45.00 -20.00 75.00 45.00 -20.00 120.58 33.77 -12.39
204.214 89 5 25.00 -45.00 -20.00 25.00 -45.00 -20.00 21.94 -46.43 -25.29
206.766 90 3 75.00 45.00 -20.00 75.00 45.00 -20.00 128.24 53.21 -48.34
208.582 91 4 -25.00 45.00 20.00 -25.00 45.00 20.00 -22.67 37.96 30.29
210.278 92 1 -75.00 -15.00 -60.00 -75.00 -15.00 -60.00 -70.74 -37.55 -94.36
212.727 93 2 25.00 15.00 60.00 25.00 15.00 60.00 31.81 0.94 69.70
214.543 94 6 -75.00 15.00 20.00 -75.00 15.00 20.00 -78.49 13.42 37.85
217.095 95 7 75.00 -45.00 -60.00 75.00 -45.00 -60.00 121.72 -69.26 -69.58
219.175 96 8 -25.00 -15.00 60.00 -25.00 -15.00 60.00 -19.85 -16.21 65.79
220.735 97 5 25.00 -45.00 -20.00 25.00 -45.00 -20.00 57.38 -73.63 -40.64
222.487 98 8 -25.00 -15.00 60.00 -25.00 -15.00 60.00 -15.79 -19.58 59.55
224.127 99 1 -75.00 -15.00 -60.00 -75.00 -15.00 -60.00 -74.97 -16.06 -80.56
226.063 100 3 75.00 45.00 -20.00 75.00 45.00 -20.00 101.82 31.65 -12.67
227.703 101 4 -25.00 45.00 20.00 -25.00 45.00 20.00 -22.90 31.32 32.77
229.216 102 2 25.00 15.00 60.00 25.00 15.00 60.00 41.58 -5.27 68.55
231.104 103 7 75.00 -45.00 -60.00 75.00 -45.00 -60.00 110.65 -82.57 -84.74
233.176 104 6 -75.00 15.00 20.00 -75.00 15.00 20.00 -69.78 12.10 21.74
234.984 105 1 -75.00 -15.00 -60.00 -75.00 -15.00 -60.00 -58.78 -34.84 -98.87
236.736 106 8 -25.00 -15.00 60.00 -25.00 -15.00 60.00 -7.85 -29.76 65.19
238.408 107 5 25.00 -45.00 -20.00 25.00 -45.00 -20.00 51.33 -72.67 -51.72
240.096 108 7 75.00 -45.00 -60.00 75.00 -45.00 -60.00 110.99 -65.96 -75.41
241.968 109 4 -25.00 45.00 20.00 -25.00 45.00 20.00 -14.15 45.58 10.73
243.577 110 2 25.00 15.00 60.00 25.00 15.00 60.00 45.20 -6.53 73.79
245.409 111 6 -75.00 15.00 20.00 -75.00 15.00 20.00 -72.86 7.15 3.91
247.553 112 3 75.00 45.00 -20.00 75.00 45.00 -20.00 106.22 32.04 -29.83
249.225 113 2 25.00 15.00 60.00 25.00 15.00 60.00 42.74 1.27 68.34
250.865 114 6 -75.00 15.00 20.00 -75.00 15.00 20.00 -75.64 5.42 14.18
253.257 115 7 75.00 -45.00 -60.00 75.00 -45.00 -60.00 98.77 -69.68 -76.80
258.210 116 1 -75.00 -15.00 -60.00 -75.00 -15.00 -60.00 -73.50 -20.16 -60.57
263.066 117 3 75.00 45.00 -20.00 75.00 45.00 -20.00 103.19 39.37 -17.67
264.802 118 4 -25.00 45.00 20.00 -25.00 45.00 20.00 -20.07 42.05 23.91
271.106 119 5 25.00 -45.00 -20.00 25.00 -45.00 -20.00 62.12 -69.64 -50.13
273.259 120 8 -25.00 -15.00 60.00 -25.00 -15.00 60.00 -15.28 -28.54 37.40
275.275 121 7 75.00 -45.00 -60.00 75.00 -45.00 -60.00 123.39 -69.99 -83.31
277.123 122 3 75.00 45.00 -20.00 75.00 45.00 -20.00 108.63 37.98 -30.64
278.835 123 8 -25.00 -15.00 60.00 -25.00 -15.00 60.00 -15.59 -29.43 66.17
280.195 124 4 -25.00 45.00 20.00 -25.00 45.00 20.00 -10.91 43.47 1.97
281.395 125 6 -75.00 15.00 20.00 -75.00 15.00 20.00 -73.72 -3.15 4.26
283.003 126 5 25.00 -45.00 -20.00 25.00 -45.00 -20.00 45.28 -78.83 -42.48
284.491 127 2 25.00 15.00 60.00 25.00 15.00 60.00 38.20 -1.88 52.39
286.083 128 1 -75.00 -15.00 -60.00 -75.00 -15.00 -60.00 -75.29 -34.65 -88.83
287.508 129 6 -75.00 15.00 20.00 -75.00 15.00 20.00 -71.61 6.17 11.79
288.940 130 5 25.00 -45.00 -20.00 25.00 -45.00 -20.00 41.72 -81.45 -36.20
290.572 131 3 75.00 45.00 -20.00 75.00 45.00 -20.00 92.35 31.19 -24.86
292.132 132 7 75.00 -45.00 -60.00 75.00 -45.00 -60.00 112.09 -78.69 -91.73
293.812 133 2 25.00 15.00 60.00 25.00 15.00 60.00 45.03 1.42 44.74
294.940 134 8 -25.00 -15.00 60.00 -25.00 -15.00 60.00 -13.42 -34.81 37.35
296.852 135 1 -75.00 -15.00 -60.00 -75.00 -15.00 -60.00 -71.53 -29.92 -97.22
299.228 136 4 -25.00 45.00 20.00 -25.00 45.00 20.00 -9.86 28.82 22.07
300.884 137 2 25.00 15.00 60.00 25.00 15.00 60.00 41.35 -12.50 61.54
302.277 138 8 -25.00 -15.00 60.00 -25.00 -15.00 60.00 -18.08 -41.14 53.67
304.029 139 1 -75.00 -15.00 -60.00 -75.00 -15.00 -60.00 -72.66 -34.40 -96.82
305.893 140 5 25.00 -45.00 -20.00 25.00 -45.00 -20.00 40.40 -73.43 -20.53
307.829 141 3 75.00 45.00 -20.00 75.00 45.00 -20.00 102.98 31.95 -8.34
309.789 142 6 -75.00 15.00 20.00 -75.00 15.00 20.00 -73.28 -0.86 36.02
311.877 143 7 75.00 -45.00 -60.00 75.00 -45.00 -60.00 105.57 -76.82 -70.90
313.941 144 4 -25.00 45.00 20.00 -25.00 45.00 20.00 -14.69 33.64 20.61
316.051 145 2 25.00 15.00 60.00 25.00 15.00 60.00 46.89 -14.12 64.05
318.051 146 7 75.00 -45.00 -60.00 75.00 -45.00 -60.00 119.95 -82.92 -106.47
321.307 147 1 -75.00 -15.00 -60.00 -75.00 -15.00 -60.00 -73.26 -17.70 -64.96
323.131 148 4 -25.00 45.00 20.00 -25.00 45.00 20.00 -7.07 28.01 25.94
324.907 149 6 -75.00 15.00 20.00 -75.00 15.00 20.00 -66.94 -5.27 35.32
326.604 150 8 -25.00 -15.00 60.00 -25.00 -15.00 60.00 -7.34 -38.37 68.68
330.115 151 5 25.00 -45.00 -20.00 25.00 -45.00 -20.00 53.97 -81.68 -74.22
331.883 152 3 75.00 45.00 -20.00 75.00 45.00 -20.00 98.22 32.95 -23.31
335.452 153 5 25.00 -45.00 -20.00 25.00 -45.00 -20.00 37.53 -65.70 -29.62
336.891 154 8 -25.00 -15.00 60.00 -25.00 -15.00 60.00 -18.01 -23.46 53.85
338.579 155 1 -75.00 -15.00 -60.00 -75.00 -15.00 -60.00 -78.80 -26.76 -84.80
340.972 156 3 75.00 45.00 -20.00 75.00 45.00 -20.00 111.23 30.98 -24.64
342.540 157 7 75.00 -45.00 -60.00 75.00 -45.00 -60.00 104.89 -64.27 -85.50
344.388 158 4 -25.00 45.00 20.00 -25.00 45.00 20.00 -16.01 34.10 5.24
346.469 159 2 25.00 15.00 60.00 25.00 15.00 60.00 45.76 -19.17 54.92
348.028 160 6 -75.00 15.00 20.00 -75.00 15.00 20.00 -73.54 -5.86 19.21
