# Supplementary material for: Correcting for Visuo-Haptic Biases in 3D Haptic Guidance
Source: PLoS One. 2016 Jul 20;11(7):e0158709. doi: 10.1371/journal.pone.0158709 (PMC4954687; doi:10.1371/journal.pone.0158709)
Supplement: S2 File — Filenames indicate the participant (‘pp*’) and the condition (‘cond*’). Condition 1 is condition VA, condition 2 is condition VS, condition 3 is condition VS+H, and condition 4 is condition VO+H. (ZIP) [file pone.0158709.s002.zip › S2_Files/S2_pp8_cond1_opto.txt]

time trial target real_target_x real_target_y real_target_z visible_target_x visible_target_y visible_target_z x y z
45.748 0 0 500.00 500.00 500.00 500.00 500.00 500.00 -35.96 51.81 -46.02
52.212 1 1 -75.00 -15.00 -60.00 -75.00 -15.00 -60.00 -130.87 37.69 -71.50
55.331 2 6 -75.00 15.00 20.00 -75.00 15.00 20.00 -140.17 64.78 -55.85
58.364 3 8 -25.00 -15.00 60.00 -25.00 -15.00 60.00 -59.95 -5.49 -56.13
61.476 4 4 -25.00 45.00 20.00 -25.00 45.00 20.00 -72.13 58.12 -65.90
65.749 5 5 25.00 -45.00 -20.00 25.00 -45.00 -20.00 16.92 -26.92 -102.89
68.388 6 3 75.00 45.00 -20.00 75.00 45.00 -20.00 91.29 52.60 -65.37
70.845 7 7 75.00 -45.00 -60.00 75.00 -45.00 -60.00 105.48 -22.48 -132.43
73.052 8 2 25.00 15.00 60.00 25.00 15.00 60.00 32.10 22.91 -49.81
75.813 9 7 75.00 -45.00 -60.00 62.81 -54.01 -31.03 90.96 -38.54 -130.01
78.677 10 6 -75.00 15.00 20.00 -48.93 -4.91 50.34 -66.43 -7.21 -48.87
80.725 11 5 25.00 -45.00 -20.00 28.23 -52.23 13.16 25.57 -51.08 -108.54
83.301 12 3 75.00 45.00 -20.00 68.48 41.96 -1.85 92.96 47.74 -91.06
86.069 13 8 -25.00 -15.00 60.00 -11.02 -18.80 106.45 -18.84 -21.11 -10.98
88.117 14 4 -25.00 45.00 20.00 -6.15 39.75 54.36 -4.28 45.61 -44.88
90.590 15 2 25.00 15.00 60.00 22.16 11.84 103.92 44.96 20.39 -27.98
93.014 16 1 -75.00 -15.00 -60.00 -52.65 -36.08 -55.40 -59.92 -23.50 -154.11
95.894 17 5 25.00 -45.00 -20.00 28.00 -49.80 48.57 21.09 -52.83 -55.33
98.102 18 2 25.00 15.00 60.00 14.17 9.68 139.12 21.86 7.03 44.88
100.190 19 7 75.00 -45.00 -60.00 56.42 -56.59 -3.02 75.69 -66.39 -111.29
102.374 20 6 -75.00 15.00 20.00 -52.36 3.97 77.89 -68.82 -8.86 -35.35
104.958 21 3 75.00 45.00 -20.00 61.30 40.86 26.57 85.76 47.53 -90.94
106.991 22 8 -25.00 -15.00 60.00 -13.49 -16.36 134.84 -17.45 -30.21 17.88
108.887 23 4 -25.00 45.00 20.00 -14.43 39.50 80.31 -15.11 48.12 -25.33
110.751 24 1 -75.00 -15.00 -60.00 -58.69 -32.68 -17.76 -80.69 -39.05 -133.33
112.687 25 4 -25.00 45.00 20.00 -18.39 38.25 98.45 -25.86 41.06 9.26
114.631 26 2 25.00 15.00 60.00 15.43 12.87 145.16 13.29 18.47 73.35
117.055 27 6 -75.00 15.00 20.00 -54.83 13.52 100.03 -69.22 13.95 43.52
118.543 28 8 -25.00 -15.00 60.00 -16.51 -10.28 151.69 -34.02 -8.99 91.08
120.655 29 7 75.00 -45.00 -60.00 56.15 -48.04 17.49 70.16 -51.57 -63.13
122.928 30 3 75.00 45.00 -20.00 56.99 39.85 54.95 65.58 44.50 -8.36
124.776 31 5 25.00 -45.00 -20.00 29.57 -46.67 62.70 44.29 -60.43 -58.13
126.896 32 1 -75.00 -15.00 -60.00 -56.41 -23.06 11.57 -75.73 -66.60 -126.61
128.880 33 8 -25.00 -15.00 60.00 -12.90 -12.68 139.26 -10.97 -35.82 44.64
131.168 34 4 -25.00 45.00 20.00 -18.05 39.83 102.74 -27.99 35.22 -21.87
133.368 35 7 75.00 -45.00 -60.00 58.08 -45.41 18.75 67.34 -64.59 -120.64
135.793 36 1 -75.00 -15.00 -60.00 -56.11 -2.42 38.22 -96.60 -18.90 -92.51
137.601 37 2 25.00 15.00 60.00 20.11 11.48 139.83 23.81 5.38 56.15
139.985 38 6 -75.00 15.00 20.00 -57.14 13.93 90.62 -92.07 1.45 -50.24
142.489 39 3 75.00 45.00 -20.00 60.76 40.05 50.29 64.10 48.01 -51.09
144.505 40 5 25.00 -45.00 -20.00 21.85 -40.50 77.96 31.93 -63.78 -91.85
146.737 41 8 -25.00 -15.00 60.00 -18.51 -4.35 145.41 -23.51 -13.69 21.06
148.697 42 6 -75.00 15.00 20.00 -50.31 19.35 118.72 -80.77 14.75 -18.67
151.282 43 2 25.00 15.00 60.00 20.59 15.33 141.37 26.22 14.59 62.85
153.450 44 3 75.00 45.00 -20.00 65.12 38.85 62.73 84.48 64.55 -19.74
155.322 45 5 25.00 -45.00 -20.00 19.08 -32.98 106.70 27.81 -37.00 14.16
157.474 46 1 -75.00 -15.00 -60.00 -47.47 -0.86 51.22 -75.58 -9.94 -70.21
159.674 47 7 75.00 -45.00 -60.00 61.15 -37.57 43.00 61.00 -37.86 -73.43
162.266 48 4 -25.00 45.00 20.00 -16.85 43.74 119.49 -29.62 45.27 37.10
164.250 49 7 75.00 -45.00 -60.00 66.75 -40.43 48.37 74.68 -47.64 -72.63
166.067 50 4 -25.00 45.00 20.00 -15.00 43.63 112.65 -33.38 44.53 26.65
168.043 51 3 75.00 45.00 -20.00 61.33 31.03 62.63 65.00 25.34 -38.86
169.995 52 5 25.00 -45.00 -20.00 17.96 -36.18 93.03 21.43 -59.39 -55.33
172.203 53 2 25.00 15.00 60.00 20.10 15.49 140.23 18.78 14.36 26.33
174.163 54 8 -25.00 -15.00 60.00 -19.11 -4.87 160.98 -44.24 -16.51 52.97
175.755 55 1 -75.00 -15.00 -60.00 -47.24 -2.88 55.31 -85.78 -26.51 -64.72
178.027 56 6 -75.00 15.00 20.00 -48.01 19.45 134.18 -95.00 5.54 19.08
179.755 57 8 -25.00 -15.00 60.00 -11.41 -4.27 163.79 -39.00 -10.08 78.94
181.915 58 4 -25.00 45.00 20.00 -11.65 43.82 109.99 -36.90 42.58 16.40
183.708 59 1 -75.00 -15.00 -60.00 -42.93 1.72 57.19 -80.01 -16.77 -55.48
185.444 60 6 -75.00 15.00 20.00 -40.01 23.24 134.55 -76.43 12.06 46.65
187.324 61 5 25.00 -45.00 -20.00 19.39 -30.43 107.17 4.37 -50.33 9.79
189.076 62 7 75.00 -45.00 -60.00 66.88 -39.37 53.42 84.14 -74.30 -77.13
191.276 63 3 75.00 45.00 -20.00 65.33 38.89 70.17 75.82 28.32 -11.78
193.588 64 2 25.00 15.00 60.00 22.59 15.75 153.70 17.46 5.54 78.75
195.428 65 3 75.00 45.00 -20.00 65.01 45.56 66.88 68.81 40.33 1.63
197.509 66 5 25.00 -45.00 -20.00 27.64 -28.30 95.25 32.91 -55.84 -4.71
199.349 67 2 25.00 15.00 60.00 25.61 19.53 146.20 31.50 14.39 97.19
201.149 68 4 -25.00 45.00 20.00 -6.89 44.79 111.43 -17.82 38.69 19.95
202.909 69 6 -75.00 15.00 20.00 -39.43 24.41 123.89 -71.27 3.34 36.17
204.677 70 8 -25.00 -15.00 60.00 -5.81 -6.24 156.22 -17.74 -28.57 92.22
206.813 71 1 -75.00 -15.00 -60.00 -40.93 2.43 55.39 -64.68 -10.95 -0.08
209.141 72 7 75.00 -45.00 -60.00 63.22 -27.65 60.28 67.16 -54.62 -42.56
210.909 73 8 -25.00 -15.00 60.00 -8.72 -0.81 143.33 -21.24 -21.97 83.23
213.166 74 1 -75.00 -15.00 -60.00 -45.06 0.81 31.42 -86.64 -23.48 -45.24
215.046 75 2 25.00 15.00 60.00 23.01 19.78 131.32 13.67 6.00 90.15
217.046 76 5 25.00 -45.00 -20.00 24.48 -23.96 89.13 31.86 -59.43 6.41
219.430 77 4 -25.00 45.00 20.00 -9.76 47.31 111.45 -5.76 41.36 72.77
221.612 78 3 75.00 45.00 -20.00 67.48 47.43 58.23 77.53 36.22 9.52
223.660 79 7 75.00 -45.00 -60.00 66.36 -23.81 53.30 78.25 -40.33 -24.08
225.966 80 6 -75.00 15.00 20.00 -40.93 29.07 117.42 -48.65 23.90 86.13
228.212 81 3 75.00 45.00 -20.00 66.47 50.95 46.42 68.77 54.18 11.44
230.548 82 1 -75.00 -15.00 -60.00 -40.40 4.20 25.51 -61.45 -17.88 -58.01
232.468 83 6 -75.00 15.00 20.00 -51.47 25.51 90.97 -68.00 24.91 67.60
234.180 84 8 -25.00 -15.00 60.00 -10.22 1.98 134.03 -24.29 -5.21 90.49
236.652 85 5 25.00 -45.00 -20.00 21.74 -18.19 78.57 27.42 -46.29 -20.26
239.404 86 4 -25.00 45.00 20.00 -17.46 48.77 90.34 -21.70 58.44 21.65
241.645 87 2 25.00 15.00 60.00 27.54 23.38 119.26 29.03 33.99 89.52
243.876 88 7 75.00 -45.00 -60.00 65.06 -25.67 38.93 80.22 -31.14 -16.74
245.812 89 4 -25.00 45.00 20.00 -18.78 43.40 89.68 -26.14 47.38 48.27
247.988 90 8 -25.00 -15.00 60.00 -10.51 -1.94 121.84 -13.47 -5.50 110.89
249.748 91 5 25.00 -45.00 -20.00 20.77 -17.67 78.67 24.22 -27.49 4.65
251.997 92 3 75.00 45.00 -20.00 68.97 47.28 33.85 83.18 40.67 -22.28
255.069 93 1 -75.00 -15.00 -60.00 -45.82 5.36 24.72 -65.78 -20.42 -46.45
257.149 94 6 -75.00 15.00 20.00 -54.27 21.55 71.93 -68.47 8.71 33.94
259.293 95 7 75.00 -45.00 -60.00 62.97 -31.22 21.63 71.40 -56.23 -52.45
261.078 96 2 25.00 15.00 60.00 25.93 15.78 107.45 23.03 12.07 60.48
263.789 97 1 -75.00 -15.00 -60.00 -49.51 7.52 19.30 -79.15 -18.25 -75.44
266.430 98 7 75.00 -45.00 -60.00 64.41 -26.73 18.61 72.01 -67.18 -85.05
268.453 99 4 -25.00 45.00 20.00 -18.32 42.44 78.38 -28.99 36.00 15.23
270.350 100 3 75.00 45.00 -20.00 65.69 49.01 34.76 77.97 38.41 -54.52
273.726 101 2 25.00 15.00 60.00 26.72 16.95 107.26 27.23 -0.61 65.82
276.070 102 6 -75.00 15.00 20.00 -56.88 24.07 66.36 -78.69 2.21 -25.36
278.246 103 5 25.00 -45.00 -20.00 21.08 -24.67 68.81 16.56 -43.21 31.69
280.239 104 8 -25.00 -15.00 60.00 -15.12 -5.74 101.48 -27.40 -35.45 -7.42
282.622 105 7 75.00 -45.00 -60.00 65.60 -17.86 28.63 88.25 -35.57 -45.51
284.503 106 2 25.00 15.00 60.00 25.82 23.20 104.94 32.41 7.22 53.09
286.423 107 3 75.00 45.00 -20.00 64.51 51.64 48.57 76.94 47.84 16.00
288.167 108 8 -25.00 -15.00 60.00 -14.16 2.44 128.45 -16.46 -23.46 47.65
289.999 109 1 -75.00 -15.00 -60.00 -47.85 8.82 25.47 -71.36 -12.79 -88.84
292.239 110 6 -75.00 15.00 20.00 -55.40 29.18 84.50 -82.91 18.06 48.18
294.375 111 4 -25.00 45.00 20.00 -16.72 46.04 80.28 -25.46 39.38 39.94
296.519 112 5 25.00 -45.00 -20.00 24.46 -25.39 48.13 32.72 -48.92 -66.60
298.432 113 7 75.00 -45.00 -60.00 60.30 -21.63 22.83 79.58 -33.58 -67.83
300.608 114 6 -75.00 15.00 20.00 -52.24 27.96 73.23 -65.67 14.01 52.50
303.400 115 5 25.00 -45.00 -20.00 21.37 -23.82 66.78 16.99 -42.37 -8.75
305.328 116 8 -25.00 -15.00 60.00 -17.57 5.83 133.39 -28.77 3.73 97.86
307.288 117 1 -75.00 -15.00 -60.00 -49.31 7.94 37.01 -81.65 -7.11 -26.55
309.536 118 4 -25.00 45.00 20.00 -16.54 48.29 72.31 -28.73 36.49 17.21
311.624 119 2 25.00 15.00 60.00 22.86 26.31 107.70 19.52 15.29 50.42
313.505 120 3 75.00 45.00 -20.00 63.73 50.51 34.17 69.80 47.79 -20.50
315.993 121 6 -75.00 15.00 20.00 -55.97 28.36 60.22 -87.03 2.01 -9.61
318.353 122 3 75.00 45.00 -20.00 65.81 49.39 34.37 66.41 47.66 -8.19
321.553 123 1 -75.00 -15.00 -60.00 -46.64 4.78 23.63 -70.52 -22.30 -30.89
323.841 124 8 -25.00 -15.00 60.00 -16.06 -1.66 118.25 -36.18 -15.65 75.72
326.033 125 5 25.00 -45.00 -20.00 24.58 -24.87 62.28 19.57 -59.70 -57.37
328.346 126 4 -25.00 45.00 20.00 -15.05 51.69 73.43 -19.64 38.71 -0.61
330.618 127 7 75.00 -45.00 -60.00 58.47 -26.19 25.96 51.04 -43.34 -55.94
333.322 128 2 25.00 15.00 60.00 25.05 26.19 111.53 28.78 15.57 68.63
336.402 129 5 25.00 -45.00 -20.00 26.75 -19.00 77.22 32.67 -42.37 35.05
338.474 130 4 -25.00 45.00 20.00 -17.19 54.21 81.67 -13.17 47.88 53.44
341.386 131 3 75.00 45.00 -20.00 69.25 48.33 29.64 65.35 50.45 -50.46
343.666 132 2 25.00 15.00 60.00 23.54 25.96 108.08 1.43 7.91 37.95
346.227 133 7 75.00 -45.00 -60.00 68.05 -26.86 24.34 68.28 -47.04 -78.89
348.315 134 8 -25.00 -15.00 60.00 -11.59 -1.40 111.96 -25.01 -18.30 80.49
350.803 135 6 -75.00 15.00 20.00 -51.16 33.55 72.07 -74.67 17.82 -3.97
352.979 136 1 -75.00 -15.00 -60.00 -48.43 7.70 11.98 -80.87 -11.89 -66.83
355.219 137 5 25.00 -45.00 -20.00 23.68 -20.05 55.20 10.36 -52.57 -68.00
357.273 138 7 75.00 -45.00 -60.00 70.74 -26.04 31.90 71.12 -54.68 -88.06
359.252 139 6 -75.00 15.00 20.00 -51.29 32.42 81.66 -75.55 24.57 52.64
361.540 140 1 -75.00 -15.00 -60.00 -46.09 6.46 14.71 -74.30 -16.37 -19.80
363.764 141 4 -25.00 45.00 20.00 -21.92 53.06 68.29 -32.78 54.69 40.65
365.716 142 8 -25.00 -15.00 60.00 -11.58 -0.08 103.76 -21.54 -7.23 15.88
368.244 143 2 25.00 15.00 60.00 32.97 28.80 116.89 44.32 26.02 33.21
370.340 144 3 75.00 45.00 -20.00 73.11 46.15 41.83 87.08 52.52 -13.48
372.612 145 7 75.00 -45.00 -60.00 72.29 -22.17 43.12 94.10 -47.61 -47.72
374.861 146 5 25.00 -45.00 -20.00 29.53 -17.02 74.40 24.92 -41.55 -9.88
376.837 147 3 75.00 45.00 -20.00 68.27 43.14 39.22 78.15 37.05 -18.09
378.957 148 2 25.00 15.00 60.00 25.24 24.39 127.61 13.59 3.04 38.79
380.869 149 6 -75.00 15.00 20.00 -51.07 28.59 68.60 -62.75 6.42 6.29
382.893 150 8 -25.00 -15.00 60.00 -12.97 -3.19 121.41 -26.33 -17.82 68.07
386.053 151 1 -75.00 -15.00 -60.00 -46.37 7.01 -1.37 -67.15 16.57 -76.60
388.118 152 4 -25.00 45.00 20.00 -18.81 49.18 60.03 -30.12 65.56 -21.35
390.542 153 8 -25.00 -15.00 60.00 -12.44 -2.06 118.18 -18.00 -9.31 44.99
392.750 154 6 -75.00 15.00 20.00 -55.97 32.03 74.09 -80.99 23.27 -31.78
394.566 155 4 -25.00 45.00 20.00 -16.77 40.96 76.57 -31.58 41.23 1.31
396.790 156 3 75.00 45.00 -20.00 67.01 46.32 38.46 89.56 53.67 -49.05
398.902 157 2 25.00 15.00 60.00 29.80 29.18 136.10 38.75 17.79 -40.68
400.814 158 1 -75.00 -15.00 -60.00 -49.51 -5.62 5.27 -66.45 -34.22 -92.21
403.559 159 7 75.00 -45.00 -60.00 64.65 -21.12 38.21 66.17 -43.38 -91.34
410.719 160 5 25.00 -45.00 -20.00 29.57 -18.40 70.36 60.51 -47.59 -86.96
