# Supplementary material for: Correcting for Visuo-Haptic Biases in 3D Haptic Guidance
Source: PLoS One. 2016 Jul 20;11(7):e0158709. doi: 10.1371/journal.pone.0158709 (PMC4954687; doi:10.1371/journal.pone.0158709)
Supplement: S2 File — Filenames indicate the participant (‘pp*’) and the condition (‘cond*’). Condition 1 is condition VA, condition 2 is condition VS, condition 3 is condition VS+H, and condition 4 is condition VO+H. (ZIP) [file pone.0158709.s002.zip › S2_Files/S2_pp8_cond2_opto.txt]

time trial target real_target_x real_target_y real_target_z visible_target_x visible_target_y visible_target_z x y z
52.532 0 0 500.00 500.00 500.00 500.00 500.00 500.00 -35.90 52.08 -47.05
55.052 1 1 -46.99 5.42 18.62 -46.99 5.42 18.62 -100.02 43.84 -97.71
61.012 2 2 26.55 24.01 114.68 26.55 24.01 114.68 33.33 51.42 65.76
64.292 3 5 24.35 -20.91 68.04 24.35 -20.91 68.04 31.53 -14.67 -34.20
66.381 4 7 65.25 -24.55 29.42 65.25 -24.55 29.42 98.06 -38.92 -114.26
68.525 5 4 -17.76 47.80 77.10 -17.76 47.80 77.10 -22.01 53.01 15.99
70.677 6 6 -53.57 28.32 74.36 -53.57 28.32 74.36 -90.17 12.25 -65.69
72.898 7 8 -13.22 -0.58 119.28 -13.22 -0.58 119.28 -31.33 -18.49 27.96
75.205 8 3 67.28 48.27 38.13 67.28 48.27 38.13 72.09 48.54 -41.03
77.363 9 5 24.35 -20.91 68.04 24.35 -20.91 68.04 10.18 -43.00 -63.45
79.426 10 3 67.28 48.27 38.13 67.28 48.27 38.13 88.61 53.64 -84.93
81.387 11 8 -13.22 -0.58 119.28 -13.22 -0.58 119.28 -30.64 -13.39 33.42
83.202 12 4 -17.76 47.80 77.10 -17.76 47.80 77.10 -31.76 57.01 -40.27
85.018 13 7 65.25 -24.55 29.42 65.25 -24.55 29.42 83.06 -30.93 -114.16
87.099 14 2 26.55 24.01 114.68 26.55 24.01 114.68 29.08 30.45 37.31
88.867 15 1 -46.99 5.42 18.62 -46.99 5.42 18.62 -75.50 6.60 -90.37
91.164 16 6 -53.57 28.32 74.36 -53.57 28.32 74.36 -88.41 39.93 -23.68
93.147 17 4 -17.76 47.80 77.10 -17.76 47.80 77.10 -40.59 72.35 -13.00
95.123 18 2 26.55 24.01 114.68 26.55 24.01 114.68 35.69 42.67 46.86
97.339 19 6 -53.57 28.32 74.36 -53.57 28.32 74.36 -73.98 43.22 -2.63
98.979 20 8 -13.22 -0.58 119.28 -13.22 -0.58 119.28 -28.73 17.22 65.86
101.012 21 1 -46.99 5.42 18.62 -46.99 5.42 18.62 -72.05 20.56 -50.01
103.019 22 7 65.25 -24.55 29.42 65.25 -24.55 29.42 73.18 -19.64 -68.92
105.147 23 3 67.28 48.27 38.13 67.28 48.27 38.13 88.75 59.86 -71.45
107.548 24 5 24.35 -20.91 68.04 24.35 -20.91 68.04 34.85 -29.00 -42.11
109.620 25 7 65.25 -24.55 29.42 65.25 -24.55 29.42 96.22 -29.43 -91.25
112.036 26 4 -17.76 47.80 77.10 -17.76 47.80 77.10 -22.05 57.15 -15.28
113.989 27 6 -53.57 28.32 74.36 -53.57 28.32 74.36 -76.67 41.71 -27.81
116.293 28 5 24.35 -20.91 68.04 24.35 -20.91 68.04 25.14 -23.82 -18.00
118.260 29 8 -13.22 -0.58 119.28 -13.22 -0.58 119.28 -27.71 -2.91 22.06
120.709 30 1 -46.99 5.42 18.62 -46.99 5.42 18.62 -76.69 14.53 -70.26
122.620 31 3 67.28 48.27 38.13 67.28 48.27 38.13 73.40 58.55 -62.54
124.453 32 2 26.55 24.01 114.68 26.55 24.01 114.68 28.98 22.60 31.29
126.293 33 4 -17.76 47.80 77.10 -17.76 47.80 77.10 -29.45 56.68 -37.78
128.037 34 6 -53.57 28.32 74.36 -53.57 28.32 74.36 -97.08 29.47 -36.46
129.909 35 5 24.35 -20.91 68.04 24.35 -20.91 68.04 27.64 -22.10 -29.18
132.317 36 3 67.28 48.27 38.13 67.28 48.27 38.13 82.96 46.00 -76.07
134.206 37 8 -13.22 -0.58 119.28 -13.22 -0.58 119.28 -32.70 -7.10 48.98
136.221 38 7 65.25 -24.55 29.42 65.25 -24.55 29.42 75.56 -30.41 -44.70
138.221 39 2 26.55 24.01 114.68 26.55 24.01 114.68 31.75 26.05 8.99
140.902 40 1 -46.99 5.42 18.62 -46.99 5.42 18.62 -83.05 2.88 -99.44
143.078 41 8 -13.22 -0.58 119.28 -13.22 -0.58 119.28 -29.62 -7.19 50.95
146.110 42 2 26.55 24.01 114.68 26.55 24.01 114.68 31.09 28.91 57.68
148.422 43 6 -53.57 28.32 74.36 -53.57 28.32 74.36 -97.61 30.53 -35.64
150.862 44 5 24.35 -20.91 68.04 24.35 -20.91 68.04 21.74 -26.03 -18.55
152.927 45 1 -46.99 5.42 18.62 -46.99 5.42 18.62 -75.63 7.01 -81.41
154.943 46 4 -17.76 47.80 77.10 -17.76 47.80 77.10 -17.77 63.83 20.23
157.087 47 7 65.25 -24.55 29.42 65.25 -24.55 29.42 85.96 -24.21 -50.98
159.399 48 3 67.28 48.27 38.13 67.28 48.27 38.13 88.75 55.00 -51.65
161.959 49 4 -17.76 47.80 77.10 -17.76 47.80 77.10 -34.44 56.82 -38.86
164.047 50 1 -46.99 5.42 18.62 -46.99 5.42 18.62 -82.10 7.59 -116.70
166.047 51 8 -13.22 -0.58 119.28 -13.22 -0.58 119.28 -26.69 -3.60 33.40
167.888 52 6 -53.57 28.32 74.36 -53.57 28.32 74.36 -84.43 46.54 -62.18
170.248 53 7 65.25 -24.55 29.42 65.25 -24.55 29.42 76.87 -38.56 -103.77
172.288 54 5 24.35 -20.91 68.04 24.35 -20.91 68.04 16.64 -31.41 -53.61
174.208 55 3 67.28 48.27 38.13 67.28 48.27 38.13 91.16 49.93 -100.58
176.224 56 2 26.55 24.01 114.68 26.55 24.01 114.68 18.91 11.99 -38.03
178.416 57 1 -46.99 5.42 18.62 -46.99 5.42 18.62 -78.85 3.78 -132.61
181.041 58 4 -17.76 47.80 77.10 -17.76 47.80 77.10 -26.88 72.31 -29.87
183.368 59 7 65.25 -24.55 29.42 65.25 -24.55 29.42 77.08 -32.28 -126.16
185.785 60 6 -53.57 28.32 74.36 -53.57 28.32 74.36 -86.95 40.80 -49.89
188.249 61 8 -13.22 -0.58 119.28 -13.22 -0.58 119.28 -32.84 -2.79 7.66
190.529 62 5 24.35 -20.91 68.04 24.35 -20.91 68.04 32.88 -24.11 -7.77
193.257 63 2 26.55 24.01 114.68 26.55 24.01 114.68 27.37 38.46 15.49
195.490 64 3 67.28 48.27 38.13 67.28 48.27 38.13 86.24 72.89 -72.72
197.649 65 2 26.55 24.01 114.68 26.55 24.01 114.68 30.56 31.27 -9.19
199.394 66 4 -17.76 47.80 77.10 -17.76 47.80 77.10 -37.41 71.60 -93.23
201.794 67 8 -13.22 -0.58 119.28 -13.22 -0.58 119.28 -27.87 7.98 36.99
203.938 68 7 65.25 -24.55 29.42 65.25 -24.55 29.42 93.63 -25.24 -90.24
206.274 69 1 -46.99 5.42 18.62 -46.99 5.42 18.62 -84.70 -0.81 -136.64
209.282 70 3 67.28 48.27 38.13 67.28 48.27 38.13 87.19 51.93 -124.53
211.474 71 6 -53.57 28.32 74.36 -53.57 28.32 74.36 -97.85 28.30 -81.32
213.643 72 5 24.35 -20.91 68.04 24.35 -20.91 68.04 12.49 -19.36 26.14
216.203 73 2 26.55 24.01 114.68 26.55 24.01 114.68 27.96 37.96 -14.99
218.987 74 6 -53.57 28.32 74.36 -53.57 28.32 74.36 -90.46 37.29 -75.87
221.315 75 7 65.25 -24.55 29.42 65.25 -24.55 29.42 66.22 -29.20 -41.71
223.683 76 4 -17.76 47.80 77.10 -17.76 47.80 77.10 -25.71 50.02 -85.08
225.883 77 8 -13.22 -0.58 119.28 -13.22 -0.58 119.28 -22.85 -8.37 55.61
228.260 78 5 24.35 -20.91 68.04 24.35 -20.91 68.04 24.80 -31.19 17.23
230.772 79 1 -46.99 5.42 18.62 -46.99 5.42 18.62 -69.45 19.14 -120.88
233.724 80 3 67.28 48.27 38.13 67.28 48.27 38.13 85.90 57.80 -117.27
237.356 81 1 -46.99 5.42 18.62 -46.99 5.42 18.62 -81.14 -1.22 -89.93
239.325 82 3 67.28 48.27 38.13 67.28 48.27 38.13 94.94 64.85 -89.95
242.477 83 6 -53.57 28.32 74.36 -53.57 28.32 74.36 -93.16 35.51 -15.87
244.501 84 8 -13.22 -0.58 119.28 -13.22 -0.58 119.28 -25.74 5.81 74.20
250.010 85 2 26.55 24.01 114.68 26.55 24.01 114.68 36.76 27.11 36.81
269.083 86 4 -17.76 47.80 77.10 -17.76 47.80 77.10 -35.28 61.53 20.77
271.467 87 5 24.35 -20.91 68.04 24.35 -20.91 68.04 40.62 -17.25 -2.99
273.843 88 7 65.25 -24.55 29.42 65.25 -24.55 29.42 111.55 -29.85 -74.38
275.836 89 5 24.35 -20.91 68.04 24.35 -20.91 68.04 44.24 -51.31 -53.61
278.276 90 3 67.28 48.27 38.13 67.28 48.27 38.13 112.25 45.97 -80.47
281.180 91 1 -46.99 5.42 18.62 -46.99 5.42 18.62 -84.69 -9.90 -91.80
284.092 92 7 65.25 -24.55 29.42 65.25 -24.55 29.42 83.45 -31.43 -88.42
286.477 93 8 -13.22 -0.58 119.28 -13.22 -0.58 119.28 -30.67 -2.83 11.90
288.916 94 2 26.55 24.01 114.68 26.55 24.01 114.68 45.00 29.18 -19.79
291.269 95 6 -53.57 28.32 74.36 -53.57 28.32 74.36 -93.65 33.37 -59.78
294.332 96 4 -17.76 47.80 77.10 -17.76 47.80 77.10 -28.62 57.14 -24.24
296.989 97 6 -53.57 28.32 74.36 -53.57 28.32 74.36 -104.97 27.18 -57.95
299.229 98 8 -13.22 -0.58 119.28 -13.22 -0.58 119.28 -28.22 -1.16 47.43
301.965 99 5 24.35 -20.91 68.04 24.35 -20.91 68.04 37.55 -26.61 -12.36
304.293 100 7 65.25 -24.55 29.42 65.25 -24.55 29.42 96.74 -28.93 -67.35
306.654 101 4 -17.76 47.80 77.10 -17.76 47.80 77.10 -17.75 59.42 -24.78
309.774 102 1 -46.99 5.42 18.62 -46.99 5.42 18.62 -73.93 6.84 -108.75
312.205 103 2 26.55 24.01 114.68 26.55 24.01 114.68 32.50 28.29 -26.37
314.894 104 3 67.28 48.27 38.13 67.28 48.27 38.13 97.56 58.99 -69.82
317.086 105 2 26.55 24.01 114.68 26.55 24.01 114.68 13.45 25.56 -25.42
320.606 106 8 -13.22 -0.58 119.28 -13.22 -0.58 119.28 -38.56 -7.44 -53.58
322.870 107 4 -17.76 47.80 77.10 -17.76 47.80 77.10 -27.04 73.89 -98.52
326.470 108 7 65.25 -24.55 29.42 65.25 -24.55 29.42 86.47 -25.07 -130.81
329.695 109 1 -46.99 5.42 18.62 -46.99 5.42 18.62 -76.95 5.60 -112.51
332.519 110 3 67.28 48.27 38.13 67.28 48.27 38.13 106.32 56.40 -108.09
335.335 111 6 -53.57 28.32 74.36 -53.57 28.32 74.36 -105.03 32.48 -85.85
338.447 112 5 24.35 -20.91 68.04 24.35 -20.91 68.04 10.54 -41.95 -103.73
349.208 113 6 -53.57 28.32 74.36 -53.57 28.32 74.36 -80.28 27.72 -19.53
352.016 114 7 65.25 -24.55 29.42 65.25 -24.55 29.42 69.66 -24.25 -104.21
354.224 115 4 -17.76 47.80 77.10 -17.76 47.80 77.10 -40.30 60.48 -64.55
357.184 116 1 -46.99 5.42 18.62 -46.99 5.42 18.62 -91.46 -1.05 -106.95
360.017 117 8 -13.22 -0.58 119.28 -13.22 -0.58 119.28 -44.34 -19.26 49.94
362.593 118 5 24.35 -20.91 68.04 24.35 -20.91 68.04 15.88 -38.65 -82.87
364.761 119 2 26.55 24.01 114.68 26.55 24.01 114.68 19.02 22.08 -48.31
367.153 120 3 67.28 48.27 38.13 67.28 48.27 38.13 91.37 60.62 -56.02
370.153 121 8 -13.22 -0.58 119.28 -13.22 -0.58 119.28 -34.78 -22.76 30.47
372.202 122 6 -53.57 28.32 74.36 -53.57 28.32 74.36 -82.70 34.22 -70.26
375.074 123 7 65.25 -24.55 29.42 65.25 -24.55 29.42 78.87 -25.43 -80.93
377.690 124 5 24.35 -20.91 68.04 24.35 -20.91 68.04 13.90 -40.43 -59.96
380.802 125 3 67.28 48.27 38.13 67.28 48.27 38.13 97.10 60.31 -111.80
383.858 126 2 26.55 24.01 114.68 26.55 24.01 114.68 28.23 15.63 -60.35
386.547 127 1 -46.99 5.42 18.62 -46.99 5.42 18.62 -87.73 -12.27 -113.89
388.650 128 4 -17.76 47.80 77.10 -17.76 47.80 77.10 -28.55 65.95 -39.00
391.635 129 3 67.28 48.27 38.13 67.28 48.27 38.13 94.52 69.31 -81.17
393.843 130 4 -17.76 47.80 77.10 -17.76 47.80 77.10 -43.61 58.45 -9.52
396.139 131 7 65.25 -24.55 29.42 65.25 -24.55 29.42 88.01 -3.90 -103.67
398.595 132 6 -53.57 28.32 74.36 -53.57 28.32 74.36 -86.11 31.19 -52.43
400.948 133 2 26.55 24.01 114.68 26.55 24.01 114.68 28.65 26.69 -108.38
403.355 134 1 -46.99 5.42 18.62 -46.99 5.42 18.62 -83.25 -0.87 -121.64
405.764 135 8 -13.22 -0.58 119.28 -13.22 -0.58 119.28 -35.83 -9.25 7.59
408.116 136 5 24.35 -20.91 68.04 24.35 -20.91 68.04 27.80 -25.01 -62.07
411.332 137 4 -17.76 47.80 77.10 -17.76 47.80 77.10 -26.85 71.51 -50.89
414.236 138 5 24.35 -20.91 68.04 24.35 -20.91 68.04 22.66 -28.06 -23.70
416.844 139 8 -13.22 -0.58 119.28 -13.22 -0.58 119.28 -36.33 -0.78 -4.15
419.525 140 3 67.28 48.27 38.13 67.28 48.27 38.13 82.47 88.87 -68.77
421.789 141 2 26.55 24.01 114.68 26.55 24.01 114.68 8.18 37.05 1.00
424.397 142 6 -53.57 28.32 74.36 -53.57 28.32 74.36 -75.23 39.23 -2.50
426.613 143 1 -46.99 5.42 18.62 -46.99 5.42 18.62 -69.38 21.83 -83.45
428.829 144 7 65.25 -24.55 29.42 65.25 -24.55 29.42 76.49 -16.36 -79.53
431.189 145 3 67.28 48.27 38.13 67.28 48.27 38.13 101.79 82.32 -76.10
434.046 146 6 -53.57 28.32 74.36 -53.57 28.32 74.36 -67.08 37.64 -57.64
436.494 147 5 24.35 -20.91 68.04 24.35 -20.91 68.04 22.67 -28.47 -108.18
438.686 148 8 -13.22 -0.58 119.28 -13.22 -0.58 119.28 -28.52 3.68 -21.93
441.446 149 7 65.25 -24.55 29.42 65.25 -24.55 29.42 95.70 -19.88 -114.64
443.532 150 2 26.55 24.01 114.68 26.55 24.01 114.68 32.72 34.19 -102.53
445.983 151 4 -17.76 47.80 77.10 -17.76 47.80 77.10 -19.52 80.45 -91.42
447.988 152 1 -46.99 5.42 18.62 -46.99 5.42 18.62 -77.37 4.43 -161.49
450.699 153 7 65.25 -24.55 29.42 65.25 -24.55 29.42 90.29 -44.89 -147.02
453.244 154 3 67.28 48.27 38.13 67.28 48.27 38.13 89.00 68.19 -105.02
456.188 155 6 -53.57 28.32 74.36 -53.57 28.32 74.36 -95.08 37.21 -52.87
458.485 156 8 -13.22 -0.58 119.28 -13.22 -0.58 119.28 -24.18 2.63 25.71
461.413 157 5 24.35 -20.91 68.04 24.35 -20.91 68.04 29.95 -25.43 -18.25
464.100 158 2 26.55 24.01 114.68 26.55 24.01 114.68 43.49 37.03 -8.46
466.724 159 1 -46.99 5.42 18.62 -46.99 5.42 18.62 -78.01 12.79 -131.90
469.932 160 4 -17.76 47.80 77.10 -17.76 47.80 77.10 -22.45 73.24 -33.72
