# Supplementary material for: Correcting for Visuo-Haptic Biases in 3D Haptic Guidance
Source: PLoS One. 2016 Jul 20;11(7):e0158709. doi: 10.1371/journal.pone.0158709 (PMC4954687; doi:10.1371/journal.pone.0158709)
Supplement: S2 File — Filenames indicate the participant (‘pp*’) and the condition (‘cond*’). Condition 1 is condition VA, condition 2 is condition VS, condition 3 is condition VS+H, and condition 4 is condition VO+H. (ZIP) [file pone.0158709.s002.zip › S2_Files/S2_pp8_cond3_opto.txt]

time trial target real_target_x real_target_y real_target_z visible_target_x visible_target_y visible_target_z x y z
11.180 0 0 500.00 500.00 500.00 500.00 500.00 500.00 -36.16 52.04 -47.17
12.955 1 7 65.25 -24.55 29.42 65.25 -24.55 29.42 81.21 -10.69 -71.92
14.803 2 1 -46.99 5.42 18.62 -46.99 5.42 18.62 -75.94 26.03 -88.26
16.691 3 6 -53.57 28.32 74.36 -53.57 28.32 74.36 -77.92 63.82 0.45
18.395 4 4 -17.76 47.80 77.10 -17.76 47.80 77.10 -20.33 86.51 -4.42
20.907 5 5 24.35 -20.91 68.04 24.35 -20.91 68.04 49.14 -13.35 -43.00
22.651 6 3 67.28 48.27 38.13 67.28 48.27 38.13 106.66 78.73 -44.41
24.892 7 8 -13.22 -0.58 119.28 -13.22 -0.58 119.28 -7.16 15.68 17.87
26.395 8 2 26.55 24.01 114.68 26.55 24.01 114.68 46.55 40.21 24.05
28.955 9 6 -53.57 28.32 74.36 -53.57 28.32 74.36 -68.60 43.30 -18.05
30.931 10 3 67.28 48.27 38.13 67.28 48.27 38.13 93.95 68.48 -35.60
32.515 11 5 24.35 -20.91 68.04 24.35 -20.91 68.04 41.70 -15.79 -38.00
34.899 12 4 -17.76 47.80 77.10 -17.76 47.80 77.10 20.98 56.11 4.33
46.836 13 2 26.55 24.01 114.68 26.55 24.01 114.68 66.14 12.69 43.69
49.101 14 1 -46.99 5.42 18.62 -46.99 5.42 18.62 -47.00 3.62 -76.49
51.229 15 8 -13.22 -0.58 119.28 -13.22 -0.58 119.28 10.42 -3.15 20.90
53.077 16 7 65.25 -24.55 29.42 65.25 -24.55 29.42 102.74 -21.41 -73.15
55.197 17 4 -17.76 47.80 77.10 -17.76 47.80 77.10 -3.27 73.97 -19.04
58.125 18 6 -53.57 28.32 74.36 -53.57 28.32 74.36 -67.10 39.84 -31.47
60.013 19 8 -13.22 -0.58 119.28 -13.22 -0.58 119.28 -3.25 6.17 11.71
61.821 20 7 65.25 -24.55 29.42 65.25 -24.55 29.42 95.77 -18.49 -75.21
64.325 21 3 67.28 48.27 38.13 67.28 48.27 38.13 103.32 81.29 -34.48
66.286 22 2 26.55 24.01 114.68 26.55 24.01 114.68 49.77 35.14 13.08
68.206 23 1 -46.99 5.42 18.62 -46.99 5.42 18.62 -52.23 13.24 -91.43
69.990 24 5 24.35 -20.91 68.04 24.35 -20.91 68.04 53.72 -12.77 -35.69
71.486 25 1 -46.99 5.42 18.62 -46.99 5.42 18.62 -51.50 26.88 -96.44
73.286 26 8 -13.22 -0.58 119.28 -13.22 -0.58 119.28 -3.82 14.66 12.77
74.710 27 5 24.35 -20.91 68.04 24.35 -20.91 68.04 54.26 -13.10 -53.99
76.142 28 3 67.28 48.27 38.13 67.28 48.27 38.13 109.43 80.74 -51.22
77.726 29 4 -17.76 47.80 77.10 -17.76 47.80 77.10 -19.05 70.41 -19.36
79.206 30 2 26.55 24.01 114.68 26.55 24.01 114.68 52.48 39.26 25.61
80.703 31 7 65.25 -24.55 29.42 65.25 -24.55 29.42 105.33 -17.03 -86.72
82.695 32 6 -53.57 28.32 74.36 -53.57 28.32 74.36 -73.17 48.94 -59.27
85.463 33 3 67.28 48.27 38.13 67.28 48.27 38.13 111.88 69.15 -60.17
87.047 34 4 -17.76 47.80 77.10 -17.76 47.80 77.10 -25.52 70.16 -35.03
88.511 35 2 26.55 24.01 114.68 26.55 24.01 114.68 50.32 37.90 35.89
90.231 36 6 -53.57 28.32 74.36 -53.57 28.32 74.36 -68.87 53.53 -55.08
91.911 37 7 65.25 -24.55 29.42 65.25 -24.55 29.42 101.08 -19.60 -88.73
93.855 38 8 -13.22 -0.58 119.28 -13.22 -0.58 119.28 -9.53 7.97 6.32
95.424 39 1 -46.99 5.42 18.62 -46.99 5.42 18.62 -65.31 21.94 -103.39
97.152 40 5 24.35 -20.91 68.04 24.35 -20.91 68.04 39.92 -10.65 -22.00
98.808 41 6 -53.57 28.32 74.36 -53.57 28.32 74.36 -67.79 59.02 -21.44
100.392 42 7 65.25 -24.55 29.42 65.25 -24.55 29.42 96.90 -18.91 -88.16
101.936 43 2 26.55 24.01 114.68 26.55 24.01 114.68 41.14 60.34 -4.33
103.624 44 1 -46.99 5.42 18.62 -46.99 5.42 18.62 -81.92 30.65 -115.01
105.360 45 8 -13.22 -0.58 119.28 -13.22 -0.58 119.28 -20.56 26.88 21.42
106.864 46 5 24.35 -20.91 68.04 24.35 -20.91 68.04 41.42 -8.58 -60.15
108.496 47 4 -17.76 47.80 77.10 -17.76 47.80 77.10 -6.42 95.71 -32.77
110.089 48 3 67.28 48.27 38.13 67.28 48.27 38.13 110.51 98.76 -56.99
111.665 49 2 26.55 24.01 114.68 26.55 24.01 114.68 47.01 60.52 -12.01
113.241 50 4 -17.76 47.80 77.10 -17.76 47.80 77.10 -3.95 106.47 -46.34
114.633 51 1 -46.99 5.42 18.62 -46.99 5.42 18.62 -60.35 46.49 -128.80
116.249 52 5 24.35 -20.91 68.04 24.35 -20.91 68.04 51.24 5.69 -47.03
118.009 53 7 65.25 -24.55 29.42 65.25 -24.55 29.42 104.29 -3.76 -93.75
120.001 54 6 -53.57 28.32 74.36 -53.57 28.32 74.36 -80.49 66.64 -64.90
121.873 55 8 -13.22 -0.58 119.28 -13.22 -0.58 119.28 -6.18 24.32 18.05
123.449 56 3 67.28 48.27 38.13 67.28 48.27 38.13 93.99 90.50 -44.49
125.050 57 2 26.55 24.01 114.68 26.55 24.01 114.68 50.00 47.90 24.70
126.586 58 7 65.25 -24.55 29.42 65.25 -24.55 29.42 111.28 -7.88 -99.93
128.250 59 8 -13.22 -0.58 119.28 -13.22 -0.58 119.28 -14.73 26.96 2.85
129.922 60 4 -17.76 47.80 77.10 -17.76 47.80 77.10 -11.92 95.90 -29.44
131.578 61 1 -46.99 5.42 18.62 -46.99 5.42 18.62 -68.80 51.91 -118.57
133.282 62 3 67.28 48.27 38.13 67.28 48.27 38.13 103.77 93.95 -59.58
135.002 63 5 24.35 -20.91 68.04 24.35 -20.91 68.04 39.62 -5.44 -53.66
136.738 64 6 -53.57 28.32 74.36 -53.57 28.32 74.36 -78.07 64.74 -51.11
144.843 65 2 26.55 24.01 114.68 26.55 24.01 114.68 47.05 29.62 22.46
146.627 66 4 -17.76 47.80 77.10 -17.76 47.80 77.10 -5.92 84.64 -17.17
148.419 67 1 -46.99 5.42 18.62 -46.99 5.42 18.62 -59.85 24.67 -84.43
151.867 68 5 24.35 -20.91 68.04 24.35 -20.91 68.04 34.30 -12.78 -33.94
153.644 69 6 -53.57 28.32 74.36 -53.57 28.32 74.36 -67.04 53.43 -34.03
155.564 70 7 65.25 -24.55 29.42 65.25 -24.55 29.42 96.54 -9.25 -89.20
157.556 71 3 67.28 48.27 38.13 67.28 48.27 38.13 103.73 78.50 -40.65
159.396 72 8 -13.22 -0.58 119.28 -13.22 -0.58 119.28 -17.47 16.20 11.34
160.972 73 1 -46.99 5.42 18.62 -46.99 5.42 18.62 -74.82 29.02 -101.09
162.748 74 6 -53.57 28.32 74.36 -53.57 28.32 74.36 -79.57 73.12 -9.20
164.620 75 7 65.25 -24.55 29.42 65.25 -24.55 29.42 87.24 0.40 -82.65
167.061 76 8 -13.22 -0.58 119.28 -13.22 -0.58 119.28 -30.59 20.01 10.97
168.685 77 4 -17.76 47.80 77.10 -17.76 47.80 77.10 -21.96 85.22 -27.18
170.365 78 3 67.28 48.27 38.13 67.28 48.27 38.13 107.47 100.21 -49.16
171.965 79 2 26.55 24.01 114.68 26.55 24.01 114.68 39.81 54.46 7.15
173.613 80 5 24.35 -20.91 68.04 24.35 -20.91 68.04 54.48 3.41 -85.40
175.549 81 8 -13.22 -0.58 119.28 -13.22 -0.58 119.28 -26.29 35.84 -12.85
177.221 82 3 67.28 48.27 38.13 67.28 48.27 38.13 109.70 103.89 -70.28
179.005 83 2 26.55 24.01 114.68 26.55 24.01 114.68 33.07 48.87 10.89
180.477 84 4 -17.76 47.80 77.10 -17.76 47.80 77.10 -19.89 95.73 -33.02
182.115 85 5 24.35 -20.91 68.04 24.35 -20.91 68.04 41.72 -3.56 -50.65
183.678 86 7 65.25 -24.55 29.42 65.25 -24.55 29.42 101.14 -17.19 -93.44
185.210 87 1 -46.99 5.42 18.62 -46.99 5.42 18.62 -80.24 24.03 -110.82
186.571 88 6 -53.57 28.32 74.36 -53.57 28.32 74.36 -76.93 68.19 -63.67
188.507 89 8 -13.22 -0.58 119.28 -13.22 -0.58 119.28 -11.88 12.46 16.14
189.915 90 2 26.55 24.01 114.68 26.55 24.01 114.68 54.48 48.11 -8.73
191.428 91 5 24.35 -20.91 68.04 24.35 -20.91 68.04 50.04 -16.48 -17.86
193.323 92 3 67.28 48.27 38.13 67.28 48.27 38.13 106.63 70.37 -53.48
196.179 93 1 -46.99 5.42 18.62 -46.99 5.42 18.62 -75.65 15.18 -111.40
197.835 94 7 65.25 -24.55 29.42 65.25 -24.55 29.42 96.55 -13.71 -79.15
199.755 95 4 -17.76 47.80 77.10 -17.76 47.80 77.10 -28.75 81.80 -36.97
201.299 96 6 -53.57 28.32 74.36 -53.57 28.32 74.36 -89.88 57.32 -79.97
202.779 97 1 -46.99 5.42 18.62 -46.99 5.42 18.62 -61.97 18.51 -125.53
204.627 98 3 67.28 48.27 38.13 67.28 48.27 38.13 112.82 88.49 -104.99
206.244 99 7 65.25 -24.55 29.42 65.25 -24.55 29.42 105.77 -16.25 -78.35
207.956 100 6 -53.57 28.32 74.36 -53.57 28.32 74.36 -100.66 58.64 -85.07
209.748 101 8 -13.22 -0.58 119.28 -13.22 -0.58 119.28 -9.82 15.58 9.10
211.477 102 4 -17.76 47.80 77.10 -17.76 47.80 77.10 -17.13 91.91 -54.23
213.036 103 2 26.55 24.01 114.68 26.55 24.01 114.68 50.75 53.48 -37.30
215.293 104 5 24.35 -20.91 68.04 24.35 -20.91 68.04 46.14 -12.98 -25.45
216.900 105 1 -46.99 5.42 18.62 -46.99 5.42 18.62 -54.46 39.60 -72.84
218.604 106 7 65.25 -24.55 29.42 65.25 -24.55 29.42 100.83 -8.81 -29.40
220.437 107 8 -13.22 -0.58 119.28 -13.22 -0.58 119.28 -22.73 19.44 31.64
221.868 108 2 26.55 24.01 114.68 26.55 24.01 114.68 49.47 41.48 30.35
223.444 109 6 -53.57 28.32 74.36 -53.57 28.32 74.36 -76.02 50.86 -16.14
224.965 110 5 24.35 -20.91 68.04 24.35 -20.91 68.04 44.35 -15.36 -0.14
226.517 111 4 -17.76 47.80 77.10 -17.76 47.80 77.10 -5.38 88.68 -19.61
228.325 112 3 67.28 48.27 38.13 67.28 48.27 38.13 111.67 91.91 -31.16
230.117 113 7 65.25 -24.55 29.42 65.25 -24.55 29.42 101.39 -5.54 -29.63
231.910 114 2 26.55 24.01 114.68 26.55 24.01 114.68 40.14 57.05 20.84
233.422 115 5 24.35 -20.91 68.04 24.35 -20.91 68.04 53.98 -3.82 -37.16
234.893 116 4 -17.76 47.80 77.10 -17.76 47.80 77.10 -3.65 101.16 -16.67
236.197 117 6 -53.57 28.32 74.36 -53.57 28.32 74.36 -68.70 62.46 -46.00
237.693 118 1 -46.99 5.42 18.62 -46.99 5.42 18.62 -50.20 23.11 -93.72
240.022 119 3 67.28 48.27 38.13 67.28 48.27 38.13 118.78 89.43 -60.33
241.814 120 8 -13.22 -0.58 119.28 -13.22 -0.58 119.28 -22.54 23.38 33.24
243.478 121 6 -53.57 28.32 74.36 -53.57 28.32 74.36 -73.33 58.95 -30.98
244.978 122 1 -46.99 5.42 18.62 -46.99 5.42 18.62 -58.49 23.21 -98.17
246.502 123 5 24.35 -20.91 68.04 24.35 -20.91 68.04 53.46 -7.48 -61.28
248.150 124 7 65.25 -24.55 29.42 65.25 -24.55 29.42 112.24 -10.38 -80.24
249.686 125 8 -13.22 -0.58 119.28 -13.22 -0.58 119.28 -20.83 17.18 -26.27
252.078 126 3 67.28 48.27 38.13 67.28 48.27 38.13 117.98 88.85 -53.26
253.663 127 4 -17.76 47.80 77.10 -17.76 47.80 77.10 -20.42 84.25 -37.19
255.534 128 2 26.55 24.01 114.68 26.55 24.01 114.68 61.46 53.47 7.59
257.039 129 6 -53.57 28.32 74.36 -53.57 28.32 74.36 -72.30 63.44 -66.70
258.727 130 4 -17.76 47.80 77.10 -17.76 47.80 77.10 -1.59 108.77 -43.77
260.495 131 8 -13.22 -0.58 119.28 -13.22 -0.58 119.28 -9.89 30.05 18.30
262.183 132 5 24.35 -20.91 68.04 24.35 -20.91 68.04 57.07 -6.09 -22.77
263.791 133 1 -46.99 5.42 18.62 -46.99 5.42 18.62 -60.93 39.63 -99.82
265.559 134 2 26.55 24.01 114.68 26.55 24.01 114.68 61.92 72.50 -9.80
267.263 135 7 65.25 -24.55 29.42 65.25 -24.55 29.42 109.80 -0.50 -70.75
268.944 136 3 67.28 48.27 38.13 67.28 48.27 38.13 113.15 99.56 -44.61
270.600 137 4 -17.76 47.80 77.10 -17.76 47.80 77.10 -15.82 87.41 -36.45
271.968 138 8 -13.22 -0.58 119.28 -13.22 -0.58 119.28 -9.06 23.85 1.42
273.488 139 7 65.25 -24.55 29.42 65.25 -24.55 29.42 104.37 -3.77 -77.53
275.072 140 6 -53.57 28.32 74.36 -53.57 28.32 74.36 -89.92 71.63 -44.16
276.808 141 1 -46.99 5.42 18.62 -46.99 5.42 18.62 -62.55 30.56 -104.28
278.312 142 5 24.35 -20.91 68.04 24.35 -20.91 68.04 46.50 8.77 -10.34
279.856 143 2 26.55 24.01 114.68 26.55 24.01 114.68 49.87 56.56 21.93
281.272 144 3 67.28 48.27 38.13 67.28 48.27 38.13 109.81 95.66 -30.01
282.744 145 6 -53.57 28.32 74.36 -53.57 28.32 74.36 -78.61 65.79 -3.02
284.424 146 7 65.25 -24.55 29.42 65.25 -24.55 29.42 101.23 -0.60 -67.78
286.169 147 1 -46.99 5.42 18.62 -46.99 5.42 18.62 -79.00 29.16 -114.08
287.665 148 5 24.35 -20.91 68.04 24.35 -20.91 68.04 49.11 -2.77 -34.98
289.249 149 2 26.55 24.01 114.68 26.55 24.01 114.68 44.00 59.35 12.60
290.793 150 8 -13.22 -0.58 119.28 -13.22 -0.58 119.28 -22.81 24.72 21.66
292.321 151 3 67.28 48.27 38.13 67.28 48.27 38.13 103.94 94.92 -51.10
293.993 152 4 -17.76 47.80 77.10 -17.76 47.80 77.10 -39.07 86.62 -18.30
296.257 153 7 65.25 -24.55 29.42 65.25 -24.55 29.42 99.89 -16.21 -101.99
298.162 154 6 -53.57 28.32 74.36 -53.57 28.32 74.36 -90.01 64.99 -32.26
299.738 155 8 -13.22 -0.58 119.28 -13.22 -0.58 119.28 -12.55 18.33 45.82
301.354 156 2 26.55 24.01 114.68 26.55 24.01 114.68 43.21 37.94 39.18
303.322 157 1 -46.99 5.42 18.62 -46.99 5.42 18.62 -71.64 15.15 -89.46
304.858 158 4 -17.76 47.80 77.10 -17.76 47.80 77.10 -12.11 89.49 -8.15
306.410 159 5 24.35 -20.91 68.04 24.35 -20.91 68.04 45.96 -6.63 -17.58
307.946 160 3 67.28 48.27 38.13 67.28 48.27 38.13 108.38 93.06 -49.25
