# Supplementary material for: Correcting for Visuo-Haptic Biases in 3D Haptic Guidance
Source: PLoS One. 2016 Jul 20;11(7):e0158709. doi: 10.1371/journal.pone.0158709 (PMC4954687; doi:10.1371/journal.pone.0158709)
Supplement: S2 File — Filenames indicate the participant (‘pp*’) and the condition (‘cond*’). Condition 1 is condition VA, condition 2 is condition VS, condition 3 is condition VS+H, and condition 4 is condition VO+H. (ZIP) [file pone.0158709.s002.zip › S2_Files/S2_pp8_cond4_opto.txt]

time trial target real_target_x real_target_y real_target_z visible_target_x visible_target_y visible_target_z x y z
51.757 0 0 500.00 500.00 500.00 500.00 500.00 500.00 -35.94 52.37 -46.64
55.309 1 5 25.00 -45.00 -20.00 25.00 -45.00 -20.00 22.95 -30.76 -66.65
58.134 2 1 -75.00 -15.00 -60.00 -75.00 -15.00 -60.00 -89.92 -3.79 -104.20
60.934 3 3 75.00 45.00 -20.00 75.00 45.00 -20.00 77.17 43.64 -25.79
64.095 4 2 25.00 15.00 60.00 25.00 15.00 60.00 26.07 18.06 12.99
66.630 5 7 75.00 -45.00 -60.00 75.00 -45.00 -60.00 85.98 -34.28 -78.74
68.678 6 8 -25.00 -15.00 60.00 -25.00 -15.00 60.00 -18.21 -21.65 -38.23
70.750 7 6 -75.00 15.00 20.00 -75.00 15.00 20.00 -87.09 14.74 -67.03
73.463 8 4 -25.00 45.00 20.00 -25.00 45.00 20.00 -19.30 52.43 -10.59
75.487 9 3 75.00 45.00 -20.00 75.00 45.00 -20.00 85.74 57.66 -40.10
78.127 10 8 -25.00 -15.00 60.00 -25.00 -15.00 60.00 -26.63 -9.35 27.23
80.295 11 7 75.00 -45.00 -60.00 75.00 -45.00 -60.00 78.10 -35.77 -60.33
82.063 12 5 25.00 -45.00 -20.00 25.00 -45.00 -20.00 26.05 -42.45 -19.10
84.167 13 2 25.00 15.00 60.00 25.00 15.00 60.00 36.32 22.51 39.20
86.200 14 4 -25.00 45.00 20.00 -25.00 45.00 20.00 -22.19 57.42 -12.80
88.343 15 1 -75.00 -15.00 -60.00 -75.00 -15.00 -60.00 -87.79 -6.86 -79.84
90.375 16 6 -75.00 15.00 20.00 -75.00 15.00 20.00 -94.50 32.37 -12.98
92.736 17 2 25.00 15.00 60.00 25.00 15.00 60.00 36.61 32.66 30.10
94.720 18 1 -75.00 -15.00 -60.00 -75.00 -15.00 -60.00 -96.87 4.96 -80.32
96.856 19 7 75.00 -45.00 -60.00 75.00 -45.00 -60.00 75.24 -32.74 -74.76
98.808 20 3 75.00 45.00 -20.00 75.00 45.00 -20.00 91.81 54.87 -47.93
100.784 21 4 -25.00 45.00 20.00 -25.00 45.00 20.00 -30.53 64.97 -18.31
102.784 22 5 25.00 -45.00 -20.00 25.00 -45.00 -20.00 32.96 -38.25 -47.50
104.664 23 8 -25.00 -15.00 60.00 -25.00 -15.00 60.00 -19.79 -8.29 4.28
106.577 24 6 -75.00 15.00 20.00 -75.00 15.00 20.00 -91.57 31.19 -23.81
108.545 25 3 75.00 45.00 -20.00 75.00 45.00 -20.00 91.78 53.28 -46.36
110.873 26 7 75.00 -45.00 -60.00 75.00 -45.00 -60.00 95.01 -36.50 -86.91
113.073 27 2 25.00 15.00 60.00 25.00 15.00 60.00 37.26 41.81 -4.63
114.745 28 1 -75.00 -15.00 -60.00 -75.00 -15.00 -60.00 -87.50 4.59 -87.64
116.801 29 6 -75.00 15.00 20.00 -75.00 15.00 20.00 -89.72 42.70 -30.34
118.913 30 5 25.00 -45.00 -20.00 25.00 -45.00 -20.00 28.24 -31.43 -72.41
121.314 31 4 -25.00 45.00 20.00 -25.00 45.00 20.00 -22.98 73.96 -11.99
123.314 32 8 -25.00 -15.00 60.00 -25.00 -15.00 60.00 -26.29 -2.30 13.22
125.914 33 6 -75.00 15.00 20.00 -75.00 15.00 20.00 -83.69 27.40 0.36
128.146 34 5 25.00 -45.00 -20.00 25.00 -45.00 -20.00 23.18 -50.30 -46.45
130.114 35 3 75.00 45.00 -20.00 75.00 45.00 -20.00 83.03 54.62 -27.82
131.906 36 2 25.00 15.00 60.00 25.00 15.00 60.00 20.51 20.56 23.62
133.923 37 8 -25.00 -15.00 60.00 -25.00 -15.00 60.00 -38.79 -14.91 15.29
136.083 38 4 -25.00 45.00 20.00 -25.00 45.00 20.00 -20.99 62.99 -17.47
138.131 39 1 -75.00 -15.00 -60.00 -75.00 -15.00 -60.00 -83.34 5.27 -85.97
140.131 40 7 75.00 -45.00 -60.00 75.00 -45.00 -60.00 95.20 -39.70 -104.75
142.219 41 1 -75.00 -15.00 -60.00 -75.00 -15.00 -60.00 -86.72 -12.16 -115.40
144.011 42 5 25.00 -45.00 -20.00 25.00 -45.00 -20.00 29.85 -42.49 -54.33
145.939 43 2 25.00 15.00 60.00 25.00 15.00 60.00 34.57 27.43 18.00
148.100 44 6 -75.00 15.00 20.00 -75.00 15.00 20.00 -82.71 23.19 -29.47
150.124 45 4 -25.00 45.00 20.00 -25.00 45.00 20.00 -12.39 53.91 -24.27
151.956 46 3 75.00 45.00 -20.00 75.00 45.00 -20.00 98.30 53.99 -60.22
154.092 47 8 -25.00 -15.00 60.00 -25.00 -15.00 60.00 -32.70 -12.88 5.96
155.868 48 7 75.00 -45.00 -60.00 75.00 -45.00 -60.00 91.19 -41.10 -96.31
158.188 49 4 -25.00 45.00 20.00 -25.00 45.00 20.00 -20.85 62.37 -21.35
159.732 50 6 -75.00 15.00 20.00 -75.00 15.00 20.00 -79.00 23.43 -24.39
161.476 51 1 -75.00 -15.00 -60.00 -75.00 -15.00 -60.00 -77.34 -10.93 -107.30
163.749 52 8 -25.00 -15.00 60.00 -25.00 -15.00 60.00 -26.10 -13.58 21.45
165.973 53 2 25.00 15.00 60.00 25.00 15.00 60.00 34.41 19.88 26.38
168.749 54 5 25.00 -45.00 -20.00 25.00 -45.00 -20.00 36.75 -43.21 -66.61
170.581 55 7 75.00 -45.00 -60.00 75.00 -45.00 -60.00 99.20 -40.43 -95.19
172.637 56 3 75.00 45.00 -20.00 75.00 45.00 -20.00 103.60 55.58 -54.20
175.421 57 8 -25.00 -15.00 60.00 -25.00 -15.00 60.00 -27.81 -22.76 -15.24
177.597 58 7 75.00 -45.00 -60.00 75.00 -45.00 -60.00 95.55 -53.95 -94.96
179.694 59 3 75.00 45.00 -20.00 75.00 45.00 -20.00 101.31 55.31 -59.44
181.638 60 2 25.00 15.00 60.00 25.00 15.00 60.00 27.69 16.29 17.34
183.502 61 4 -25.00 45.00 20.00 -25.00 45.00 20.00 -19.26 62.99 -50.81
185.550 62 5 25.00 -45.00 -20.00 25.00 -45.00 -20.00 41.86 -44.40 -86.36
187.502 63 6 -75.00 15.00 20.00 -75.00 15.00 20.00 -87.82 27.78 -77.49
189.366 64 1 -75.00 -15.00 -60.00 -75.00 -15.00 -60.00 -86.00 -14.38 -125.19
191.343 65 6 -75.00 15.00 20.00 -75.00 15.00 20.00 -77.78 36.63 -52.44
193.479 66 7 75.00 -45.00 -60.00 75.00 -45.00 -60.00 95.69 -46.57 -128.49
195.263 67 5 25.00 -45.00 -20.00 25.00 -45.00 -20.00 28.51 -49.30 -82.86
197.559 68 3 75.00 45.00 -20.00 75.00 45.00 -20.00 102.37 47.71 -76.00
199.455 69 2 25.00 15.00 60.00 25.00 15.00 60.00 26.64 17.26 4.31
201.551 70 4 -25.00 45.00 20.00 -25.00 45.00 20.00 -24.35 72.61 -80.08
203.335 71 8 -25.00 -15.00 60.00 -25.00 -15.00 60.00 -27.98 -8.36 -38.31
205.239 72 1 -75.00 -15.00 -60.00 -75.00 -15.00 -60.00 -90.76 4.47 -142.15
207.320 73 5 25.00 -45.00 -20.00 25.00 -45.00 -20.00 36.62 -41.54 -79.45
209.288 74 4 -25.00 45.00 20.00 -25.00 45.00 20.00 -19.25 78.24 -64.71
211.197 75 1 -75.00 -15.00 -60.00 -75.00 -15.00 -60.00 -92.80 -18.56 -121.41
213.397 76 2 25.00 15.00 60.00 25.00 15.00 60.00 40.32 29.82 4.58
215.278 77 3 75.00 45.00 -20.00 75.00 45.00 -20.00 102.53 69.43 -69.07
217.109 78 7 75.00 -45.00 -60.00 75.00 -45.00 -60.00 110.31 -39.58 -132.55
219.013 79 8 -25.00 -15.00 60.00 -25.00 -15.00 60.00 -34.28 -9.84 -27.62
221.014 80 6 -75.00 15.00 20.00 -75.00 15.00 20.00 -98.65 38.10 -104.34
222.869 81 4 -25.00 45.00 20.00 -25.00 45.00 20.00 -32.23 79.04 -88.48
224.853 82 7 75.00 -45.00 -60.00 75.00 -45.00 -60.00 97.95 -43.72 -115.74
226.949 83 5 25.00 -45.00 -20.00 25.00 -45.00 -20.00 30.36 -39.55 -97.27
228.854 84 3 75.00 45.00 -20.00 75.00 45.00 -20.00 108.99 70.80 -78.67
230.934 85 2 25.00 15.00 60.00 25.00 15.00 60.00 30.05 12.82 -36.17
232.518 86 8 -25.00 -15.00 60.00 -25.00 -15.00 60.00 -33.84 -21.69 -39.92
234.318 87 1 -75.00 -15.00 -60.00 -75.00 -15.00 -60.00 -91.09 -8.28 -123.05
236.166 88 6 -75.00 15.00 20.00 -75.00 15.00 20.00 -91.56 34.51 -79.95
238.191 89 5 25.00 -45.00 -20.00 25.00 -45.00 -20.00 31.69 -47.65 -103.92
240.366 90 3 75.00 45.00 -20.00 75.00 45.00 -20.00 104.95 64.08 -85.38
242.822 91 8 -25.00 -15.00 60.00 -25.00 -15.00 60.00 -39.72 -12.80 -47.87
244.599 92 2 25.00 15.00 60.00 25.00 15.00 60.00 46.95 18.09 -17.17
246.470 93 7 75.00 -45.00 -60.00 75.00 -45.00 -60.00 103.64 -38.75 -121.23
248.366 94 4 -25.00 45.00 20.00 -25.00 45.00 20.00 -18.94 70.71 -58.36
250.246 95 1 -75.00 -15.00 -60.00 -75.00 -15.00 -60.00 -77.33 -8.33 -158.51
252.514 96 6 -75.00 15.00 20.00 -75.00 15.00 20.00 -86.04 43.75 -53.82
254.535 97 3 75.00 45.00 -20.00 75.00 45.00 -20.00 113.29 66.02 -92.29
256.567 98 1 -75.00 -15.00 -60.00 -75.00 -15.00 -60.00 -108.00 -19.11 -152.50
258.528 99 8 -25.00 -15.00 60.00 -25.00 -15.00 60.00 -29.87 -3.65 5.79
260.639 100 5 25.00 -45.00 -20.00 25.00 -45.00 -20.00 40.15 -55.11 -127.92
262.592 101 7 75.00 -45.00 -60.00 75.00 -45.00 -60.00 102.21 -51.82 -119.72
264.807 102 4 -25.00 45.00 20.00 -25.00 45.00 20.00 -28.98 79.38 -62.99
266.360 103 6 -75.00 15.00 20.00 -75.00 15.00 20.00 -91.76 32.27 -90.41
268.440 104 2 25.00 15.00 60.00 25.00 15.00 60.00 57.21 33.53 -46.52
270.192 105 4 -25.00 45.00 20.00 -25.00 45.00 20.00 -12.45 70.85 -62.78
272.264 106 5 25.00 -45.00 -20.00 25.00 -45.00 -20.00 45.65 -39.03 -107.19
274.352 107 3 75.00 45.00 -20.00 75.00 45.00 -20.00 115.69 58.17 -91.94
277.448 108 7 75.00 -45.00 -60.00 75.00 -45.00 -60.00 110.42 -44.46 -122.52
279.284 109 2 25.00 15.00 60.00 25.00 15.00 60.00 39.58 33.19 -67.01
281.289 110 1 -75.00 -15.00 -60.00 -75.00 -15.00 -60.00 -90.05 -11.32 -147.56
283.001 111 8 -25.00 -15.00 60.00 -25.00 -15.00 60.00 -27.37 1.24 -27.86
285.017 112 6 -75.00 15.00 20.00 -75.00 15.00 20.00 -97.05 36.81 -109.06
287.289 113 4 -25.00 45.00 20.00 -25.00 45.00 20.00 -18.32 76.52 -72.97
289.841 114 1 -75.00 -15.00 -60.00 -75.00 -15.00 -60.00 -93.68 -4.48 -147.45
292.185 115 2 25.00 15.00 60.00 25.00 15.00 60.00 51.29 40.11 -34.77
294.265 116 6 -75.00 15.00 20.00 -75.00 15.00 20.00 -91.30 27.35 -109.45
296.434 117 8 -25.00 -15.00 60.00 -25.00 -15.00 60.00 -19.39 5.03 -27.32
298.314 118 3 75.00 45.00 -20.00 75.00 45.00 -20.00 101.75 77.66 -75.30
300.130 119 7 75.00 -45.00 -60.00 75.00 -45.00 -60.00 113.11 -34.10 -128.79
302.218 120 5 25.00 -45.00 -20.00 25.00 -45.00 -20.00 54.35 -54.06 -114.96
304.218 121 7 75.00 -45.00 -60.00 75.00 -45.00 -60.00 114.21 -38.23 -132.64
306.202 122 8 -25.00 -15.00 60.00 -25.00 -15.00 60.00 -39.82 -16.91 -120.48
308.170 123 4 -25.00 45.00 20.00 -25.00 45.00 20.00 -8.99 90.83 -97.49
310.851 124 1 -75.00 -15.00 -60.00 -75.00 -15.00 -60.00 -78.55 -17.75 -162.55
312.699 125 6 -75.00 15.00 20.00 -75.00 15.00 20.00 -74.88 35.39 -112.56
314.731 126 3 75.00 45.00 -20.00 75.00 45.00 -20.00 110.86 72.10 -105.71
316.699 127 5 25.00 -45.00 -20.00 25.00 -45.00 -20.00 56.40 -45.87 -144.30
318.931 128 2 25.00 15.00 60.00 25.00 15.00 60.00 64.56 27.66 -96.21
320.971 129 3 75.00 45.00 -20.00 75.00 45.00 -20.00 120.33 74.29 -96.90
323.147 130 8 -25.00 -15.00 60.00 -25.00 -15.00 60.00 -31.54 -20.50 -76.12
324.900 131 6 -75.00 15.00 20.00 -75.00 15.00 20.00 -88.27 38.33 -71.11
326.972 132 4 -25.00 45.00 20.00 -25.00 45.00 20.00 -18.45 80.18 -50.52
328.596 133 5 25.00 -45.00 -20.00 25.00 -45.00 -20.00 45.73 -29.71 -100.79
330.564 134 7 75.00 -45.00 -60.00 75.00 -45.00 -60.00 108.84 -24.31 -118.78
332.396 135 2 25.00 15.00 60.00 25.00 15.00 60.00 31.59 47.31 -55.36
334.164 136 1 -75.00 -15.00 -60.00 -75.00 -15.00 -60.00 -99.40 -0.35 -150.86
335.869 137 6 -75.00 15.00 20.00 -75.00 15.00 20.00 -85.97 52.99 -60.26
337.764 138 8 -25.00 -15.00 60.00 -25.00 -15.00 60.00 -27.42 4.25 -53.90
339.506 139 3 75.00 45.00 -20.00 75.00 45.00 -20.00 95.85 79.15 -82.07
341.965 140 1 -75.00 -15.00 -60.00 -75.00 -15.00 -60.00 -97.17 -1.86 -163.33
343.805 141 5 25.00 -45.00 -20.00 25.00 -45.00 -20.00 36.97 -28.14 -48.70
345.861 142 4 -25.00 45.00 20.00 -25.00 45.00 20.00 -3.85 78.88 -41.43
347.541 143 2 25.00 15.00 60.00 25.00 15.00 60.00 60.53 38.91 -29.45
349.445 144 7 75.00 -45.00 -60.00 75.00 -45.00 -60.00 123.62 -27.56 -117.21
351.613 145 8 -25.00 -15.00 60.00 -25.00 -15.00 60.00 -34.07 -7.30 -67.32
354.134 146 3 75.00 45.00 -20.00 75.00 45.00 -20.00 115.18 75.13 -91.98
356.310 147 1 -75.00 -15.00 -60.00 -75.00 -15.00 -60.00 -98.66 -6.08 -154.99
358.670 148 7 75.00 -45.00 -60.00 75.00 -45.00 -60.00 106.72 -27.61 -126.66
360.534 149 5 25.00 -45.00 -20.00 25.00 -45.00 -20.00 43.81 -35.36 -113.19
362.630 150 2 25.00 15.00 60.00 25.00 15.00 60.00 44.81 38.35 -64.50
364.782 151 4 -25.00 45.00 20.00 -25.00 45.00 20.00 -12.63 95.21 -85.26
366.855 152 6 -75.00 15.00 20.00 -75.00 15.00 20.00 -92.60 41.76 -86.59
368.655 153 8 -25.00 -15.00 60.00 -25.00 -15.00 60.00 -15.56 -4.02 -56.20
370.783 154 6 -75.00 15.00 20.00 -75.00 15.00 20.00 -84.02 36.67 -83.66
372.775 155 2 25.00 15.00 60.00 25.00 15.00 60.00 47.26 45.10 -34.60
374.623 156 7 75.00 -45.00 -60.00 75.00 -45.00 -60.00 113.30 -27.81 -125.33
376.455 157 3 75.00 45.00 -20.00 75.00 45.00 -20.00 116.76 77.46 -81.76
379.071 158 5 25.00 -45.00 -20.00 25.00 -45.00 -20.00 59.46 -43.08 -71.19
381.391 159 4 -25.00 45.00 20.00 -25.00 45.00 20.00 -11.77 81.43 -57.34
383.176 160 1 -75.00 -15.00 -60.00 -75.00 -15.00 -60.00 -78.40 0.69 -139.24
