# Supplementary material for: Correcting for Visuo-Haptic Biases in 3D Haptic Guidance
Source: PLoS One. 2016 Jul 20;11(7):e0158709. doi: 10.1371/journal.pone.0158709 (PMC4954687; doi:10.1371/journal.pone.0158709)
Supplement: S2 File — Filenames indicate the participant (‘pp*’) and the condition (‘cond*’). Condition 1 is condition VA, condition 2 is condition VS, condition 3 is condition VS+H, and condition 4 is condition VO+H. (ZIP) [file pone.0158709.s002.zip › S2_Files/S2_pp9_cond1_opto.txt]

time trial target real_target_x real_target_y real_target_z visible_target_x visible_target_y visible_target_z x y z
22.976 0 0 500.00 500.00 500.00 500.00 500.00 500.00 -66.43 26.20 -0.84
31.977 1 5 25.00 -45.00 -20.00 25.00 -45.00 -20.00 53.91 -67.48 0.18
34.313 2 4 -25.00 45.00 20.00 -25.00 45.00 20.00 -4.21 31.47 23.33
36.841 3 6 -75.00 15.00 20.00 -75.00 15.00 20.00 -43.90 -22.06 52.62
39.289 4 8 -25.00 -15.00 60.00 -25.00 -15.00 60.00 13.88 -60.49 58.32
41.017 5 1 -75.00 -15.00 -60.00 -75.00 -15.00 -60.00 -28.05 -32.29 9.66
42.929 6 7 75.00 -45.00 -60.00 75.00 -45.00 -60.00 118.94 -63.90 -12.94
44.522 7 3 75.00 45.00 -20.00 75.00 45.00 -20.00 118.40 19.36 2.01
46.154 8 2 25.00 15.00 60.00 25.00 15.00 60.00 40.84 -19.47 58.09
47.530 9 3 75.00 45.00 -20.00 57.64 55.25 -28.80 105.67 34.98 -21.26
48.770 10 5 25.00 -45.00 -20.00 13.44 -36.01 -28.07 40.11 -43.71 73.12
49.946 11 7 75.00 -45.00 -60.00 57.42 -37.44 -78.82 93.76 -32.96 12.97
51.730 12 6 -75.00 15.00 20.00 -87.44 29.82 6.95 -58.15 24.16 63.80
52.754 13 8 -25.00 -15.00 60.00 -40.55 3.19 60.67 -24.47 -22.34 46.82
53.818 14 4 -25.00 45.00 20.00 -33.31 50.41 18.67 -12.22 45.54 37.14
55.034 15 2 25.00 15.00 60.00 18.66 28.79 60.77 56.32 8.55 31.10
56.698 16 1 -75.00 -15.00 -60.00 -93.78 -8.08 -87.86 -59.45 -15.66 26.81
58.474 17 5 25.00 -45.00 -20.00 7.39 -36.52 -65.32 43.03 -32.76 -29.56
60.066 18 1 -75.00 -15.00 -60.00 -100.00 -7.82 -122.59 -83.37 4.94 -58.34
61.786 19 7 75.00 -45.00 -60.00 49.92 -42.26 -108.01 102.44 -50.01 -5.71
63.195 20 4 -25.00 45.00 20.00 -38.43 50.20 11.81 -18.48 65.23 41.70
64.195 21 2 25.00 15.00 60.00 6.14 31.37 72.32 36.57 18.44 34.76
65.187 22 8 -25.00 -15.00 60.00 -40.76 6.13 65.94 -40.20 -0.30 14.44
66.539 23 3 75.00 45.00 -20.00 45.37 59.26 -28.30 95.54 72.31 -15.31
68.115 24 6 -75.00 15.00 20.00 -94.18 26.16 -10.57 -93.44 36.15 17.87
69.347 25 3 75.00 45.00 -20.00 37.15 48.34 -30.17 69.40 51.30 -18.46
70.963 26 4 -25.00 45.00 20.00 -41.04 42.11 3.13 -41.38 35.43 45.30
72.419 27 6 -75.00 15.00 20.00 -86.80 17.70 -9.71 -100.04 19.44 6.06
73.963 28 7 75.00 -45.00 -60.00 38.94 -40.25 -129.72 71.93 -32.61 -59.34
74.827 29 5 25.00 -45.00 -20.00 0.18 -41.42 -61.49 13.38 -39.47 9.67
76.067 30 8 -25.00 -15.00 60.00 -34.68 0.25 84.17 -47.16 -1.77 59.82
76.955 31 2 25.00 15.00 60.00 1.51 29.99 82.42 -0.13 32.40 -5.37
78.539 32 1 -75.00 -15.00 -60.00 -96.65 -15.79 -123.25 -94.15 -14.44 -64.52
79.972 33 3 75.00 45.00 -20.00 39.40 45.82 -30.79 54.65 20.96 23.37
82.084 34 8 -25.00 -15.00 60.00 -25.82 -5.04 84.24 -20.14 -24.23 49.58
83.812 35 1 -75.00 -15.00 -60.00 -88.99 -16.02 -121.44 -53.30 -0.99 -54.64
85.132 36 2 25.00 15.00 60.00 11.56 23.03 108.57 24.50 13.49 106.22
86.806 37 6 -75.00 15.00 20.00 -76.79 15.92 -4.14 -53.43 10.54 38.81
88.332 38 5 25.00 -45.00 -20.00 4.83 -43.63 -73.36 29.25 -33.99 -19.05
88.444 39 4 -25.00 45.00 20.00 -34.48 45.94 -6.99 25.80 -30.82 -21.50
90.186 40 7 75.00 -45.00 -60.00 40.17 -45.21 -129.99 68.57 -35.07 -57.12
91.740 41 2 25.00 15.00 60.00 11.76 23.64 90.09 21.83 30.41 67.02
92.996 42 7 75.00 -45.00 -60.00 42.74 -49.18 -131.14 71.85 -39.60 -86.24
93.932 43 5 25.00 -45.00 -20.00 3.13 -48.04 -73.74 20.30 -31.53 14.58
95.253 44 3 75.00 45.00 -20.00 47.54 55.43 -48.14 83.16 61.00 -23.00
101.501 45 4 -25.00 45.00 20.00 -54.80 76.26 9.61 -24.61 59.33 67.11
103.061 46 6 -75.00 15.00 20.00 -85.42 17.70 -11.66 -55.82 8.08 35.60
104.453 47 1 -75.00 -15.00 -60.00 -97.67 -21.62 -123.58 -51.30 15.61 -29.26
105.981 48 8 -25.00 -15.00 60.00 -27.76 -1.35 88.41 -13.36 -6.85 52.05
107.597 49 3 75.00 45.00 -20.00 44.27 49.03 -46.94 93.27 53.04 -8.09
109.373 50 8 -25.00 -15.00 60.00 -32.41 -4.61 91.59 -33.26 -17.04 83.86
111.158 51 7 75.00 -45.00 -60.00 44.00 -51.34 -120.64 87.54 -19.72 -60.44
112.902 52 1 -75.00 -15.00 -60.00 -107.15 -33.87 -135.88 -87.44 -15.84 -57.66
114.766 53 4 -25.00 45.00 20.00 -54.96 70.53 -9.23 -20.06 52.54 39.02
116.654 54 2 25.00 15.00 60.00 13.03 17.47 87.28 43.57 19.66 63.71
118.742 55 6 -75.00 15.00 20.00 -93.09 20.47 -17.90 -47.12 20.88 54.32
120.406 56 5 25.00 -45.00 -20.00 5.01 -53.43 -87.57 50.80 -22.97 -15.19
122.086 57 8 -25.00 -15.00 60.00 -29.11 -3.79 82.04 -15.16 -0.04 46.64
123.452 58 5 25.00 -45.00 -20.00 -5.31 -62.24 -89.50 36.77 -48.64 -60.46
124.742 59 1 -75.00 -15.00 -60.00 -102.18 -33.53 -136.82 -76.75 -24.25 -67.30
126.302 60 7 75.00 -45.00 -60.00 38.99 -61.45 -120.47 89.65 -63.07 -60.35
127.918 61 2 25.00 15.00 60.00 5.60 15.61 85.79 16.02 26.77 42.57
129.622 62 6 -75.00 15.00 20.00 -104.24 18.12 -31.63 -52.60 24.51 62.38
131.391 63 4 -25.00 45.00 20.00 -56.94 67.51 -16.84 -24.08 49.81 43.80
133.468 64 3 75.00 45.00 -20.00 36.96 45.82 -51.70 80.77 61.74 12.28
135.140 65 6 -75.00 15.00 20.00 -113.20 14.31 -48.58 -78.17 29.71 48.27
137.636 66 2 25.00 15.00 60.00 9.19 10.90 92.77 27.54 25.48 69.40
139.372 67 7 75.00 -45.00 -60.00 33.13 -54.23 -120.33 96.11 -3.44 -64.90
140.605 68 5 25.00 -45.00 -20.00 -10.02 -60.78 -73.31 21.82 -43.75 26.15
142.196 69 4 -25.00 45.00 20.00 -57.31 65.59 -26.36 5.06 73.54 1.84
143.716 70 3 75.00 45.00 -20.00 34.65 39.12 -64.62 84.24 45.77 10.82
145.532 71 8 -25.00 -15.00 60.00 -33.05 -9.78 87.39 -0.92 -7.49 97.62
146.732 72 1 -75.00 -15.00 -60.00 -101.48 -29.83 -133.90 -55.95 6.07 -67.90
148.148 73 5 25.00 -45.00 -20.00 -8.75 -61.28 -91.77 70.18 -36.67 -32.64
149.637 74 7 75.00 -45.00 -60.00 24.68 -70.85 -118.37 80.21 -35.75 17.57
150.988 75 2 25.00 15.00 60.00 8.18 6.71 89.01 41.38 11.66 53.18
152.477 76 1 -75.00 -15.00 -60.00 -109.10 -38.26 -130.74 -77.41 -7.35 -57.50
154.053 77 8 -25.00 -15.00 60.00 -42.68 -12.78 72.34 -10.10 -5.88 89.48
155.357 78 6 -75.00 15.00 20.00 -111.93 8.43 -59.89 -76.05 42.60 -39.25
156.812 79 4 -25.00 45.00 20.00 -69.33 54.17 -19.10 -26.76 79.12 40.71
158.605 80 3 75.00 45.00 -20.00 30.96 38.81 -76.94 84.06 80.34 -51.54
160.045 81 7 75.00 -45.00 -60.00 22.60 -74.55 -149.39 73.26 -34.86 -78.61
161.702 82 8 -25.00 -15.00 60.00 -48.64 -16.43 60.55 -44.43 9.93 84.09
162.862 83 4 -25.00 45.00 20.00 -68.62 40.52 -27.38 -42.74 80.48 -29.78
164.269 84 1 -75.00 -15.00 -60.00 -108.13 -41.32 -131.74 -73.98 4.84 -97.67
165.853 85 5 25.00 -45.00 -20.00 -26.82 -64.61 -86.72 4.75 -9.87 -25.81
167.277 86 3 75.00 45.00 -20.00 27.34 24.67 -64.33 57.78 74.29 -20.23
168.517 87 2 25.00 15.00 60.00 1.63 8.04 91.74 13.19 32.07 74.99
169.550 88 6 -75.00 15.00 20.00 -111.51 -2.61 -36.19 -95.06 35.50 33.43
171.149 89 7 75.00 -45.00 -60.00 23.30 -78.60 -141.95 58.05 -24.74 -30.37
172.557 90 2 25.00 15.00 60.00 6.35 1.21 85.74 34.25 22.71 51.96
173.933 91 1 -75.00 -15.00 -60.00 -108.54 -49.25 -116.67 -85.60 -5.38 -54.82
174.958 92 6 -75.00 15.00 20.00 -103.48 -10.81 -41.57 -73.97 31.12 45.12
176.430 93 8 -25.00 -15.00 60.00 -40.87 -26.40 50.91 -18.81 -0.68 112.50
178.190 94 4 -25.00 45.00 20.00 -61.53 26.33 -7.47 -24.59 54.53 66.59
179.854 95 3 75.00 45.00 -20.00 34.23 12.96 -64.23 80.29 53.11 46.15
181.334 96 5 25.00 -45.00 -20.00 -18.72 -78.67 -84.39 32.01 -21.93 10.81
183.014 97 3 75.00 45.00 -20.00 32.11 9.71 -90.69 86.37 43.92 -12.01
184.558 98 7 75.00 -45.00 -60.00 30.08 -86.71 -153.80 91.17 -32.57 -43.20
186.214 99 1 -75.00 -15.00 -60.00 -104.30 -53.10 -118.74 -56.24 -21.59 -44.00
187.839 100 2 25.00 15.00 60.00 2.65 -1.87 88.95 26.64 20.11 35.50
189.094 101 5 25.00 -45.00 -20.00 -21.53 -87.89 -96.72 18.73 -54.34 -54.14
190.527 102 6 -75.00 15.00 20.00 -103.89 -17.26 -51.61 -70.71 6.20 -0.31
191.927 103 8 -25.00 -15.00 60.00 -43.35 -32.13 29.91 -26.55 -7.83 56.56
193.151 104 4 -25.00 45.00 20.00 -61.69 22.52 -26.10 -29.10 49.94 -1.05
194.255 105 8 -25.00 -15.00 60.00 -42.72 -35.00 31.29 -31.72 -13.89 14.47
196.127 106 2 25.00 15.00 60.00 2.00 -3.92 98.75 20.17 14.04 53.77
197.823 107 6 -75.00 15.00 20.00 -105.61 -13.74 -43.49 -76.06 11.21 23.85
199.311 108 5 25.00 -45.00 -20.00 -19.02 -84.16 -83.06 30.13 -41.87 8.31
200.495 109 7 75.00 -45.00 -60.00 23.61 -91.68 -160.52 72.57 -30.85 5.45
201.695 110 3 75.00 45.00 -20.00 27.56 10.14 -93.89 82.18 39.60 14.88
203.295 111 1 -75.00 -15.00 -60.00 -111.80 -50.46 -125.14 -80.40 -26.96 -39.14
204.599 112 4 -25.00 45.00 20.00 -60.05 20.54 -17.68 -18.41 44.83 28.72
205.599 113 6 -75.00 15.00 20.00 -105.18 -12.22 -45.03 -77.95 12.91 -25.58
206.936 114 3 75.00 45.00 -20.00 24.69 12.31 -107.85 81.27 43.49 -1.83
208.368 115 1 -75.00 -15.00 -60.00 -109.64 -45.68 -133.49 -105.64 -31.11 -80.06
209.528 116 5 25.00 -45.00 -20.00 -21.07 -85.41 -94.38 4.95 -61.65 -36.49
210.824 117 2 25.00 15.00 60.00 3.93 -3.53 101.25 16.49 12.74 22.49
212.080 118 4 -25.00 45.00 20.00 -62.69 20.61 -21.17 -33.39 41.94 -4.60
213.584 119 8 -25.00 -15.00 60.00 -40.04 -35.44 49.50 -28.67 -23.26 38.28
215.008 120 7 75.00 -45.00 -60.00 24.58 -97.34 -186.70 65.75 -39.57 -30.18
216.280 121 3 75.00 45.00 -20.00 22.18 12.91 -115.11 67.52 53.47 -31.08
218.480 122 4 -25.00 45.00 20.00 -59.33 21.83 -11.33 -28.92 49.33 32.30
219.992 123 8 -25.00 -15.00 60.00 -38.57 -32.14 58.19 -27.31 -18.04 -33.69
221.192 124 5 25.00 -45.00 -20.00 -13.05 -78.75 -87.78 46.11 -35.45 -30.58
222.584 125 1 -75.00 -15.00 -60.00 -97.38 -39.24 -125.46 -60.79 2.43 -76.09
223.768 126 7 75.00 -45.00 -60.00 28.28 -99.51 -198.63 80.99 -45.70 -60.61
225.465 127 2 25.00 15.00 60.00 7.33 -2.63 116.25 13.51 24.74 43.04
226.777 128 6 -75.00 15.00 20.00 -104.00 -11.39 -26.80 -79.18 24.43 49.68
228.369 129 3 75.00 45.00 -20.00 25.17 9.52 -110.68 76.39 54.42 17.35
229.865 130 1 -75.00 -15.00 -60.00 -103.06 -46.21 -119.03 -76.93 -14.71 -39.86
231.345 131 8 -25.00 -15.00 60.00 -37.64 -30.92 95.66 -38.62 -23.10 89.53
232.537 132 5 25.00 -45.00 -20.00 -21.49 -82.57 -83.55 8.35 -33.81 -37.66
233.793 133 4 -25.00 45.00 20.00 -57.76 20.10 -16.25 -29.57 67.79 9.04
235.241 134 2 25.00 15.00 60.00 11.93 -6.53 123.03 29.23 13.43 48.48
236.745 135 6 -75.00 15.00 20.00 -102.33 -15.16 -38.67 -74.91 24.66 15.35
238.465 136 7 75.00 -45.00 -60.00 25.89 -99.23 -198.39 66.62 -7.54 -74.83
239.929 137 6 -75.00 15.00 20.00 -102.37 -19.02 -36.81 -87.69 15.31 1.35
240.993 138 4 -25.00 45.00 20.00 -55.93 10.98 -11.86 -17.77 48.50 -3.09
242.530 139 5 25.00 -45.00 -20.00 -14.83 -87.04 -76.49 25.08 -35.94 -70.15
244.018 140 8 -25.00 -15.00 60.00 -32.20 -27.68 83.85 -36.20 9.60 82.44
245.690 141 7 75.00 -45.00 -60.00 29.24 -114.22 -192.46 79.24 -38.87 -84.85
247.482 142 1 -75.00 -15.00 -60.00 -102.29 -46.32 -127.08 -76.62 2.60 -47.39
249.154 143 3 75.00 45.00 -20.00 24.62 5.75 -125.62 96.45 54.65 -51.99
250.514 144 2 25.00 15.00 60.00 10.24 -5.90 127.64 8.66 10.95 70.09
252.162 145 7 75.00 -45.00 -60.00 27.54 -116.67 -182.52 67.73 -37.70 -77.12
253.498 146 3 75.00 45.00 -20.00 16.04 1.89 -112.83 45.52 54.73 33.89
254.874 147 2 25.00 15.00 60.00 16.77 -4.28 123.60 27.38 19.38 77.62
256.138 148 5 25.00 -45.00 -20.00 -14.86 -90.66 -56.43 2.30 -57.85 -24.49
257.362 149 8 -25.00 -15.00 60.00 -27.72 -37.52 74.87 -24.49 -8.77 54.38
258.819 150 4 -25.00 45.00 20.00 -58.83 9.58 -2.63 -35.44 51.33 38.63
260.179 151 6 -75.00 15.00 20.00 -97.29 -19.15 -29.35 -91.61 15.04 35.95
261.971 152 1 -75.00 -15.00 -60.00 -101.64 -53.36 -132.13 -80.75 -7.97 -38.54
263.443 153 4 -25.00 45.00 20.00 -54.65 7.05 -10.08 -55.18 44.68 30.16
264.579 154 2 25.00 15.00 60.00 15.82 -6.03 116.55 15.30 8.80 20.43
266.451 155 6 -75.00 15.00 20.00 -90.65 -19.16 -35.73 -107.49 6.77 -49.22
267.915 156 8 -25.00 -15.00 60.00 -27.92 -40.02 77.12 -25.41 -26.81 63.59
269.435 157 5 25.00 -45.00 -20.00 -5.78 -85.53 -54.63 2.92 -49.23 -24.74
270.635 158 3 75.00 45.00 -20.00 27.83 -2.00 -134.38 65.42 42.88 -8.31
271.779 159 1 -75.00 -15.00 -60.00 -99.34 -56.17 -140.71 -89.36 -20.78 -2.28
273.724 160 7 75.00 -45.00 -60.00 30.45 -119.59 -175.67 71.93 -60.16 -57.20
