# Supplementary material for: Correcting for Visuo-Haptic Biases in 3D Haptic Guidance
Source: PLoS One. 2016 Jul 20;11(7):e0158709. doi: 10.1371/journal.pone.0158709 (PMC4954687; doi:10.1371/journal.pone.0158709)
Supplement: S2 File — Filenames indicate the participant (‘pp*’) and the condition (‘cond*’). Condition 1 is condition VA, condition 2 is condition VS, condition 3 is condition VS+H, and condition 4 is condition VO+H. (ZIP) [file pone.0158709.s002.zip › S2_Files/S2_pp9_cond2_opto.txt]

time trial target real_target_x real_target_y real_target_z visible_target_x visible_target_y visible_target_z x y z
31.304 0 0 500.00 500.00 500.00 500.00 500.00 500.00 -66.75 26.33 -2.00
33.070 1 3 26.18 9.79 -101.96 26.18 9.79 -101.96 55.24 7.66 -55.67
34.374 2 6 -102.63 -14.05 -38.53 -102.63 -14.05 -38.53 -75.12 3.01 42.49
35.591 3 5 -17.72 -82.53 -80.42 -17.72 -82.53 -80.42 7.14 -71.00 -49.16
36.726 4 4 -60.11 20.01 -15.19 -60.11 20.01 -15.19 -41.22 45.15 15.58
37.854 5 1 -104.61 -48.11 -127.02 -104.61 -48.11 -127.02 -86.28 -26.87 -85.19
39.015 6 8 -37.97 -31.37 61.19 -37.97 -31.37 61.19 0.01 -17.00 79.73
63.160 7 7 26.56 -97.81 -174.00 26.56 -97.81 -174.00 40.00 -72.89 -81.17
64.576 8 2 7.86 -2.54 107.35 7.86 -2.54 107.35 37.29 -7.63 94.51
66.056 9 3 26.18 9.79 -101.96 26.18 9.79 -101.96 49.36 4.87 -89.89
67.368 10 5 -17.72 -82.53 -80.42 -17.72 -82.53 -80.42 9.85 -64.24 -48.36
69.304 11 2 7.86 -2.54 107.35 7.86 -2.54 107.35 55.98 5.14 67.58
70.592 12 8 -37.97 -31.37 61.19 -37.97 -31.37 61.19 -16.11 -11.39 73.94
72.041 13 7 26.56 -97.81 -174.00 26.56 -97.81 -174.00 44.88 -40.94 -99.44
73.513 14 1 -104.61 -48.11 -127.02 -104.61 -48.11 -127.02 -104.78 -14.97 -67.10
74.585 15 6 -102.63 -14.05 -38.53 -102.63 -14.05 -38.53 -75.06 5.44 28.95
75.633 16 4 -60.11 20.01 -15.19 -60.11 20.01 -15.19 -15.54 70.22 0.93
77.025 17 2 7.86 -2.54 107.35 7.86 -2.54 107.35 46.62 10.95 109.32
78.449 18 6 -102.63 -14.05 -38.53 -102.63 -14.05 -38.53 -99.26 16.15 -19.95
79.737 19 5 -17.72 -82.53 -80.42 -17.72 -82.53 -80.42 25.74 -47.74 -51.93
80.937 20 3 26.18 9.79 -101.96 26.18 9.79 -101.96 81.45 60.68 -47.38
82.249 21 7 26.56 -97.81 -174.00 26.56 -97.81 -174.00 72.19 -64.87 -114.71
83.353 22 4 -60.11 20.01 -15.19 -60.11 20.01 -15.19 -34.05 71.43 26.17
84.457 23 8 -37.97 -31.37 61.19 -37.97 -31.37 61.19 -8.04 -1.64 97.09
85.721 24 1 -104.61 -48.11 -127.02 -104.61 -48.11 -127.02 -78.88 21.33 -88.15
86.913 25 8 -37.97 -31.37 61.19 -37.97 -31.37 61.19 6.47 -4.31 116.04
87.713 26 2 7.86 -2.54 107.35 7.86 -2.54 107.35 44.03 28.69 83.30
89.066 27 1 -104.61 -48.11 -127.02 -104.61 -48.11 -127.02 -78.41 -5.58 -101.71
90.202 28 5 -17.72 -82.53 -80.42 -17.72 -82.53 -80.42 35.16 -56.91 -48.78
91.178 29 3 26.18 9.79 -101.96 26.18 9.79 -101.96 76.43 71.19 -42.25
92.202 30 7 26.56 -97.81 -174.00 26.56 -97.81 -174.00 78.22 -45.96 -39.51
93.562 31 4 -60.11 20.01 -15.19 -60.11 20.01 -15.19 -28.47 70.23 65.69
95.034 32 6 -102.63 -14.05 -38.53 -102.63 -14.05 -38.53 -83.57 41.40 50.88
96.346 33 1 -104.61 -48.11 -127.02 -104.61 -48.11 -127.02 -84.99 9.89 -86.87
97.554 34 4 -60.11 20.01 -15.19 -60.11 20.01 -15.19 -27.99 62.09 70.74
98.458 35 6 -102.63 -14.05 -38.53 -102.63 -14.05 -38.53 -74.14 29.43 29.26
99.410 36 8 -37.97 -31.37 61.19 -37.97 -31.37 61.19 -19.01 2.11 105.92
101.134 37 2 7.86 -2.54 107.35 7.86 -2.54 107.35 6.84 27.54 94.65
102.730 38 5 -17.72 -82.53 -80.42 -17.72 -82.53 -80.42 11.43 -18.79 -88.04
104.074 39 7 26.56 -97.81 -174.00 26.56 -97.81 -174.00 100.94 -2.55 -68.37
104.954 40 3 26.18 9.79 -101.96 26.18 9.79 -101.96 85.41 75.40 -25.45
106.107 41 4 -60.11 20.01 -15.19 -60.11 20.01 -15.19 -39.38 70.26 55.46
107.347 42 5 -17.72 -82.53 -80.42 -17.72 -82.53 -80.42 14.20 -43.76 -67.10
108.419 43 3 26.18 9.79 -101.96 26.18 9.79 -101.96 77.64 63.75 -32.85
109.427 44 2 7.86 -2.54 107.35 7.86 -2.54 107.35 19.98 16.69 100.81
110.259 45 8 -37.97 -31.37 61.19 -37.97 -31.37 61.19 -34.74 -0.45 119.95
111.939 46 7 26.56 -97.81 -174.00 26.56 -97.81 -174.00 92.07 -3.09 -94.84
113.411 47 1 -104.61 -48.11 -127.02 -104.61 -48.11 -127.02 -105.77 21.56 -60.38
114.355 48 6 -102.63 -14.05 -38.53 -102.63 -14.05 -38.53 -82.42 29.76 30.18
115.659 49 3 26.18 9.79 -101.96 26.18 9.79 -101.96 105.66 86.60 -21.81
116.683 50 8 -37.97 -31.37 61.19 -37.97 -31.37 61.19 -17.19 3.55 94.62
117.555 51 6 -102.63 -14.05 -38.53 -102.63 -14.05 -38.53 -95.69 25.84 17.75
118.932 52 5 -17.72 -82.53 -80.42 -17.72 -82.53 -80.42 29.12 -24.10 -3.97
119.979 53 2 7.86 -2.54 107.35 7.86 -2.54 107.35 31.13 20.90 49.76
121.331 54 1 -104.61 -48.11 -127.02 -104.61 -48.11 -127.02 -101.79 -1.66 -63.18
122.348 55 4 -60.11 20.01 -15.19 -60.11 20.01 -15.19 -28.40 71.47 49.29
123.628 56 7 26.56 -97.81 -174.00 26.56 -97.81 -174.00 78.41 -32.70 -60.27
125.416 57 2 7.86 -2.54 107.35 7.86 -2.54 107.35 8.20 42.80 73.55
126.780 58 5 -17.72 -82.53 -80.42 -17.72 -82.53 -80.42 20.54 -17.27 -54.78
127.972 59 1 -104.61 -48.11 -127.02 -104.61 -48.11 -127.02 -109.28 20.07 -41.45
128.940 60 8 -37.97 -31.37 61.19 -37.97 -31.37 61.19 -16.14 -7.46 41.01
129.892 61 3 26.18 9.79 -101.96 26.18 9.79 -101.96 71.29 74.37 -26.66
131.349 62 7 26.56 -97.81 -174.00 26.56 -97.81 -174.00 80.44 -64.36 -101.04
132.904 63 4 -60.11 20.01 -15.19 -60.11 20.01 -15.19 -37.47 76.52 50.63
134.116 64 6 -102.63 -14.05 -38.53 -102.63 -14.05 -38.53 -102.30 44.04 5.23
135.269 65 8 -37.97 -31.37 61.19 -37.97 -31.37 61.19 -11.36 -0.37 102.61
138.669 66 2 7.86 -2.54 107.35 7.86 -2.54 107.35 7.81 37.86 107.27
139.925 67 3 26.18 9.79 -101.96 26.18 9.79 -101.96 75.07 75.86 -50.87
141.237 68 1 -104.61 -48.11 -127.02 -104.61 -48.11 -127.02 -101.75 8.73 -17.64
142.533 69 7 26.56 -97.81 -174.00 26.56 -97.81 -174.00 84.47 -42.11 -0.90
146.109 70 4 -60.11 20.01 -15.19 -60.11 20.01 -15.19 -46.69 60.09 44.17
147.149 71 6 -102.63 -14.05 -38.53 -102.63 -14.05 -38.53 -87.76 26.47 49.97
148.557 72 5 -17.72 -82.53 -80.42 -17.72 -82.53 -80.42 21.14 -40.70 -14.89
149.629 73 6 -102.63 -14.05 -38.53 -102.63 -14.05 -38.53 -86.04 48.29 71.98
151.213 74 7 26.56 -97.81 -174.00 26.56 -97.81 -174.00 68.56 -36.68 -56.49
152.406 75 3 26.18 9.79 -101.96 26.18 9.79 -101.96 59.64 80.30 15.42
153.965 76 2 7.86 -2.54 107.35 7.86 -2.54 107.35 4.89 32.90 89.75
155.254 77 5 -17.72 -82.53 -80.42 -17.72 -82.53 -80.42 8.58 -56.27 42.30
156.550 78 1 -104.61 -48.11 -127.02 -104.61 -48.11 -127.02 -102.66 29.28 13.47
158.294 79 4 -60.11 20.01 -15.19 -60.11 20.01 -15.19 -18.14 43.61 66.07
159.126 80 8 -37.97 -31.37 61.19 -37.97 -31.37 61.19 -23.53 6.37 43.19
159.990 81 6 -102.63 -14.05 -38.53 -102.63 -14.05 -38.53 -78.36 31.41 44.64
161.126 82 5 -17.72 -82.53 -80.42 -17.72 -82.53 -80.42 26.99 -50.00 21.59
162.382 83 3 26.18 9.79 -101.96 26.18 9.79 -101.96 89.44 75.11 0.67
163.806 84 1 -104.61 -48.11 -127.02 -104.61 -48.11 -127.02 -96.19 -3.47 -25.53
164.862 85 8 -37.97 -31.37 61.19 -37.97 -31.37 61.19 -12.65 -22.95 88.46
166.078 86 2 7.86 -2.54 107.35 7.86 -2.54 107.35 32.45 36.35 72.03
170.231 87 4 -60.11 20.01 -15.19 -60.11 20.01 -15.19 -42.30 59.11 46.18
171.711 88 7 26.56 -97.81 -174.00 26.56 -97.81 -174.00 79.27 -52.38 -28.16
172.767 89 3 26.18 9.79 -101.96 26.18 9.79 -101.96 83.39 68.12 -29.94
173.983 90 7 26.56 -97.81 -174.00 26.56 -97.81 -174.00 75.56 -32.96 14.23
175.007 91 5 -17.72 -82.53 -80.42 -17.72 -82.53 -80.42 0.54 -41.18 59.40
175.903 92 2 7.86 -2.54 107.35 7.86 -2.54 107.35 20.92 12.15 51.71
177.119 93 4 -60.11 20.01 -15.19 -60.11 20.01 -15.19 -50.75 71.95 -25.48
177.943 94 6 -102.63 -14.05 -38.53 -102.63 -14.05 -38.53 -89.07 39.51 17.36
179.087 95 8 -37.97 -31.37 61.19 -37.97 -31.37 61.19 -3.09 -11.15 83.08
180.383 96 1 -104.61 -48.11 -127.02 -104.61 -48.11 -127.02 -101.70 10.74 -90.50
181.575 97 2 7.86 -2.54 107.35 7.86 -2.54 107.35 53.47 26.78 60.80
182.607 98 6 -102.63 -14.05 -38.53 -102.63 -14.05 -38.53 -92.89 25.43 -3.53
183.804 99 4 -60.11 20.01 -15.19 -60.11 20.01 -15.19 -26.37 83.56 4.24
184.783 100 3 26.18 9.79 -101.96 26.18 9.79 -101.96 72.92 60.96 -42.38
185.733 101 8 -37.97 -31.37 61.19 -37.97 -31.37 61.19 -30.57 -4.12 63.46
186.680 102 7 26.56 -97.81 -174.00 26.56 -97.81 -174.00 44.28 -38.63 3.87
187.528 103 5 -17.72 -82.53 -80.42 -17.72 -82.53 -80.42 -3.42 -41.81 46.15
188.692 104 1 -104.61 -48.11 -127.02 -104.61 -48.11 -127.02 -102.28 -7.83 -59.79
189.886 105 2 7.86 -2.54 107.35 7.86 -2.54 107.35 39.32 33.31 76.51
190.853 106 6 -102.63 -14.05 -38.53 -102.63 -14.05 -38.53 -87.93 17.36 23.91
192.013 107 5 -17.72 -82.53 -80.42 -17.72 -82.53 -80.42 26.58 -42.69 49.99
193.085 108 7 26.56 -97.81 -174.00 26.56 -97.81 -174.00 55.16 -33.44 -12.04
194.197 109 3 26.18 9.79 -101.96 26.18 9.79 -101.96 74.03 53.98 -46.93
195.605 110 1 -104.61 -48.11 -127.02 -104.61 -48.11 -127.02 -104.88 -15.50 -20.31
196.917 111 8 -37.97 -31.37 61.19 -37.97 -31.37 61.19 -25.89 -21.75 53.00
198.046 112 4 -60.11 20.01 -15.19 -60.11 20.01 -15.19 -51.29 64.55 14.41
199.245 113 5 -17.72 -82.53 -80.42 -17.72 -82.53 -80.42 25.12 -52.88 65.33
200.189 114 2 7.86 -2.54 107.35 7.86 -2.54 107.35 23.55 27.10 66.26
201.229 115 8 -37.97 -31.37 61.19 -37.97 -31.37 61.19 -61.05 -39.46 55.90
206.973 116 7 26.56 -97.81 -174.00 26.56 -97.81 -174.00 41.02 -72.18 -16.24
210.038 117 4 -60.11 20.01 -15.19 -60.11 20.01 -15.19 -25.59 25.98 8.13
212.486 118 1 -104.61 -48.11 -127.02 -104.61 -48.11 -127.02 -89.48 -57.76 -51.32
214.366 119 3 26.18 9.79 -101.96 26.18 9.79 -101.96 86.72 25.82 -64.35
215.726 120 6 -102.63 -14.05 -38.53 -102.63 -14.05 -38.53 -112.11 -18.79 14.32
217.318 121 1 -104.61 -48.11 -127.02 -104.61 -48.11 -127.02 -107.46 -27.41 -110.83
218.671 122 3 26.18 9.79 -101.96 26.18 9.79 -101.96 69.28 45.33 22.54
219.726 123 7 26.56 -97.81 -174.00 26.56 -97.81 -174.00 58.98 -58.27 3.38
221.182 124 8 -37.97 -31.37 61.19 -37.97 -31.37 61.19 -85.37 -28.21 -0.38
222.174 125 6 -102.63 -14.05 -38.53 -102.63 -14.05 -38.53 -115.73 32.08 15.63
223.503 126 2 7.86 -2.54 107.35 7.86 -2.54 107.35 39.21 -2.27 43.83
224.726 127 4 -60.11 20.01 -15.19 -60.11 20.01 -15.19 -53.86 33.53 32.18
226.151 128 5 -17.72 -82.53 -80.42 -17.72 -82.53 -80.42 21.60 -69.20 32.53
227.758 129 1 -104.61 -48.11 -127.02 -104.61 -48.11 -127.02 -119.76 -0.48 -65.24
229.462 130 7 26.56 -97.81 -174.00 26.56 -97.81 -174.00 48.55 -64.50 36.00
230.639 131 5 -17.72 -82.53 -80.42 -17.72 -82.53 -80.42 -7.29 -60.21 24.82
232.054 132 2 7.86 -2.54 107.35 7.86 -2.54 107.35 12.00 23.70 79.18
233.246 133 3 26.18 9.79 -101.96 26.18 9.79 -101.96 56.33 47.81 22.10
234.535 134 6 -102.63 -14.05 -38.53 -102.63 -14.05 -38.53 -94.41 21.02 71.87
235.792 135 8 -37.97 -31.37 61.19 -37.97 -31.37 61.19 -6.41 -24.93 115.05
237.627 136 4 -60.11 20.01 -15.19 -60.11 20.01 -15.19 -35.24 23.12 83.88
239.191 137 5 -17.72 -82.53 -80.42 -17.72 -82.53 -80.42 15.02 -46.42 66.91
241.228 138 4 -60.11 20.01 -15.19 -60.11 20.01 -15.19 -30.36 38.08 78.40
242.520 139 2 7.86 -2.54 107.35 7.86 -2.54 107.35 35.12 11.53 81.65
243.848 140 3 26.18 9.79 -101.96 26.18 9.79 -101.96 74.86 54.47 1.49
245.119 141 8 -37.97 -31.37 61.19 -37.97 -31.37 61.19 -36.45 -18.33 97.36
246.479 142 6 -102.63 -14.05 -38.53 -102.63 -14.05 -38.53 -92.20 36.34 42.88
247.704 143 1 -104.61 -48.11 -127.02 -104.61 -48.11 -127.02 -78.50 -21.40 37.52
249.151 144 7 26.56 -97.81 -174.00 26.56 -97.81 -174.00 73.76 -71.11 5.53
250.416 145 3 26.18 9.79 -101.96 26.18 9.79 -101.96 52.26 45.14 -2.84
251.800 146 2 7.86 -2.54 107.35 7.86 -2.54 107.35 9.19 -1.39 69.20
253.344 147 4 -60.11 20.01 -15.19 -60.11 20.01 -15.19 -70.92 75.53 2.12
254.792 148 7 26.56 -97.81 -174.00 26.56 -97.81 -174.00 64.25 -69.03 34.66
256.280 149 6 -102.63 -14.05 -38.53 -102.63 -14.05 -38.53 -113.35 6.99 -7.73
257.528 150 5 -17.72 -82.53 -80.42 -17.72 -82.53 -80.42 25.00 -81.46 9.41
258.864 151 8 -37.97 -31.37 61.19 -37.97 -31.37 61.19 -39.40 -23.97 15.07
260.080 152 1 -104.61 -48.11 -127.02 -104.61 -48.11 -127.02 -107.47 -7.24 -78.74
261.008 153 6 -102.63 -14.05 -38.53 -102.63 -14.05 -38.53 -108.30 25.93 6.35
262.728 154 3 26.18 9.79 -101.96 26.18 9.79 -101.96 89.02 36.38 -44.50
264.385 155 1 -104.61 -48.11 -127.02 -104.61 -48.11 -127.02 -108.69 -28.15 -98.90
265.680 156 4 -60.11 20.01 -15.19 -60.11 20.01 -15.19 -42.52 54.26 38.70
266.801 157 8 -37.97 -31.37 61.19 -37.97 -31.37 61.19 -35.09 -22.25 63.54
268.025 158 2 7.86 -2.54 107.35 7.86 -2.54 107.35 34.86 32.48 55.37
269.153 159 7 26.56 -97.81 -174.00 26.56 -97.81 -174.00 65.34 -67.82 -8.43
270.305 160 5 -17.72 -82.53 -80.42 -17.72 -82.53 -80.42 -15.46 -55.84 2.89
