# Supplementary material for: Correcting for Visuo-Haptic Biases in 3D Haptic Guidance
Source: PLoS One. 2016 Jul 20;11(7):e0158709. doi: 10.1371/journal.pone.0158709 (PMC4954687; doi:10.1371/journal.pone.0158709)
Supplement: S2 File — Filenames indicate the participant (‘pp*’) and the condition (‘cond*’). Condition 1 is condition VA, condition 2 is condition VS, condition 3 is condition VS+H, and condition 4 is condition VO+H. (ZIP) [file pone.0158709.s002.zip › S2_Files/S2_pp9_cond3_opto.txt]

time trial target real_target_x real_target_y real_target_z visible_target_x visible_target_y visible_target_z x y z
3.489 0 0 500.00 500.00 500.00 500.00 500.00 500.00 -66.39 26.26 -1.34
8.081 1 8 -37.97 -31.37 61.19 -37.97 -31.37 61.19 -39.78 -46.02 41.45
9.825 2 1 -104.61 -48.11 -127.02 -104.61 -48.11 -127.02 -96.75 -16.72 -70.75
11.377 3 4 -60.11 20.01 -15.19 -60.11 20.01 -15.19 -42.12 31.18 15.12
13.361 4 7 26.56 -97.81 -174.00 26.56 -97.81 -174.00 47.90 -70.97 -92.29
14.809 5 5 -17.72 -82.53 -80.42 -17.72 -82.53 -80.42 7.56 -62.99 -20.23
16.241 6 3 26.18 9.79 -101.96 26.18 9.79 -101.96 73.97 40.51 -62.82
17.825 7 6 -102.63 -14.05 -38.53 -102.63 -14.05 -38.53 -89.63 -11.34 6.04
19.698 8 2 7.86 -2.54 107.35 7.86 -2.54 107.35 38.81 4.01 40.86
21.146 9 8 -37.97 -31.37 61.19 -37.97 -31.37 61.19 -20.23 -33.87 27.01
22.802 10 4 -60.11 20.01 -15.19 -60.11 20.01 -15.19 -29.37 58.77 -30.43
24.410 11 6 -102.63 -14.05 -38.53 -102.63 -14.05 -38.53 -82.76 -0.13 -6.25
26.162 12 1 -104.61 -48.11 -127.02 -104.61 -48.11 -127.02 -80.70 -23.80 -90.13
28.242 13 3 26.18 9.79 -101.96 26.18 9.79 -101.96 90.97 50.80 -71.63
30.170 14 2 7.86 -2.54 107.35 7.86 -2.54 107.35 15.80 -1.29 83.82
32.074 15 5 -17.72 -82.53 -80.42 -17.72 -82.53 -80.42 11.02 -57.23 -53.81
33.458 16 7 26.56 -97.81 -174.00 26.56 -97.81 -174.00 84.51 -53.76 -76.95
34.594 17 5 -17.72 -82.53 -80.42 -17.72 -82.53 -80.42 13.61 -56.10 -25.42
35.875 18 7 26.56 -97.81 -174.00 26.56 -97.81 -174.00 85.33 -45.07 -81.29
37.579 19 4 -60.11 20.01 -15.19 -60.11 20.01 -15.19 -29.78 55.95 -0.11
39.299 20 3 26.18 9.79 -101.96 26.18 9.79 -101.96 89.69 47.28 -61.67
40.939 21 2 7.86 -2.54 107.35 7.86 -2.54 107.35 24.94 6.09 76.25
42.363 22 8 -37.97 -31.37 61.19 -37.97 -31.37 61.19 -31.42 -19.42 77.96
43.803 23 1 -104.61 -48.11 -127.02 -104.61 -48.11 -127.02 -73.99 6.57 -86.35
45.027 24 6 -102.63 -14.05 -38.53 -102.63 -14.05 -38.53 -72.43 16.10 27.65
46.291 25 5 -17.72 -82.53 -80.42 -17.72 -82.53 -80.42 33.93 -52.34 -57.57
47.563 26 8 -37.97 -31.37 61.19 -37.97 -31.37 61.19 -19.58 3.03 63.57
48.891 27 7 26.56 -97.81 -174.00 26.56 -97.81 -174.00 76.61 -48.25 -88.26
50.427 28 4 -60.11 20.01 -15.19 -60.11 20.01 -15.19 -37.31 62.37 34.86
52.003 29 1 -104.61 -48.11 -127.02 -104.61 -48.11 -127.02 -86.76 -6.16 -105.46
53.588 30 2 7.86 -2.54 107.35 7.86 -2.54 107.35 41.65 29.01 58.29
56.564 31 6 -102.63 -14.05 -38.53 -102.63 -14.05 -38.53 -101.02 32.96 -59.99
58.324 32 3 26.18 9.79 -101.96 26.18 9.79 -101.96 86.62 57.00 -82.07
59.948 33 2 7.86 -2.54 107.35 7.86 -2.54 107.35 20.67 13.44 71.33
62.124 34 6 -102.63 -14.05 -38.53 -102.63 -14.05 -38.53 -103.69 25.92 -60.66
63.276 35 1 -104.61 -48.11 -127.02 -104.61 -48.11 -127.02 -80.45 0.44 14.88
65.620 36 4 -60.11 20.01 -15.19 -60.11 20.01 -15.19 -28.99 90.13 27.35
67.836 37 3 26.18 9.79 -101.96 26.18 9.79 -101.96 77.67 68.75 -27.05
70.412 38 7 26.56 -97.81 -174.00 26.56 -97.81 -174.00 87.89 -40.95 -85.70
71.901 39 5 -17.72 -82.53 -80.42 -17.72 -82.53 -80.42 46.02 -56.99 -57.78
73.221 40 8 -37.97 -31.37 61.19 -37.97 -31.37 61.19 -10.46 -12.52 24.56
79.701 41 7 26.56 -97.81 -174.00 26.56 -97.81 -174.00 78.42 -56.03 -100.54
81.349 42 6 -102.63 -14.05 -38.53 -102.63 -14.05 -38.53 -77.29 18.66 30.58
82.797 43 4 -60.11 20.01 -15.19 -60.11 20.01 -15.19 -14.96 64.48 10.55
84.021 44 8 -37.97 -31.37 61.19 -37.97 -31.37 61.19 -22.40 -17.98 73.86
85.333 45 2 7.86 -2.54 107.35 7.86 -2.54 107.35 45.10 45.69 48.27
86.772 46 3 26.18 9.79 -101.96 26.18 9.79 -101.96 88.93 60.83 -79.24
88.302 47 5 -17.72 -82.53 -80.42 -17.72 -82.53 -80.42 17.82 -34.27 21.31
89.734 48 1 -104.61 -48.11 -127.02 -104.61 -48.11 -127.02 -88.98 18.42 -90.83
93.534 49 3 26.18 9.79 -101.96 26.18 9.79 -101.96 101.94 71.99 -20.38
95.102 50 5 -17.72 -82.53 -80.42 -17.72 -82.53 -80.42 13.47 -40.81 23.98
97.006 51 4 -60.11 20.01 -15.19 -60.11 20.01 -15.19 -29.73 65.99 25.03
98.406 52 7 26.56 -97.81 -174.00 26.56 -97.81 -174.00 78.26 -57.13 -78.38
100.022 53 1 -104.61 -48.11 -127.02 -104.61 -48.11 -127.02 -89.89 8.93 -48.05
101.558 54 8 -37.97 -31.37 61.19 -37.97 -31.37 61.19 -6.50 -13.13 78.49
102.847 55 6 -102.63 -14.05 -38.53 -102.63 -14.05 -38.53 -88.97 32.50 -18.40
104.343 56 2 7.86 -2.54 107.35 7.86 -2.54 107.35 47.20 28.41 76.06
105.807 57 7 26.56 -97.81 -174.00 26.56 -97.81 -174.00 90.67 -52.42 -97.06
107.247 58 4 -60.11 20.01 -15.19 -60.11 20.01 -15.19 -31.26 68.64 31.21
108.343 59 6 -102.63 -14.05 -38.53 -102.63 -14.05 -38.53 -81.98 21.29 27.96
109.919 60 3 26.18 9.79 -101.96 26.18 9.79 -101.96 98.69 60.07 -32.57
111.383 61 8 -37.97 -31.37 61.19 -37.97 -31.37 61.19 -33.42 -6.45 79.88
112.887 62 5 -17.72 -82.53 -80.42 -17.72 -82.53 -80.42 31.70 -33.05 -76.07
114.283 63 2 7.86 -2.54 107.35 7.86 -2.54 107.35 23.84 33.51 67.94
115.663 64 1 -104.61 -48.11 -127.02 -104.61 -48.11 -127.02 -86.12 4.51 -77.45
117.247 65 3 26.18 9.79 -101.96 26.18 9.79 -101.96 90.49 65.31 1.68
118.608 66 1 -104.61 -48.11 -127.02 -104.61 -48.11 -127.02 -87.95 -2.68 -108.95
119.984 67 2 7.86 -2.54 107.35 7.86 -2.54 107.35 41.46 34.64 44.37
120.920 68 8 -37.97 -31.37 61.19 -37.97 -31.37 61.19 -31.28 5.14 34.75
122.600 69 6 -102.63 -14.05 -38.53 -102.63 -14.05 -38.53 -84.58 28.96 -26.19
125.388 70 4 -60.11 20.01 -15.19 -60.11 20.01 -15.19 -1.22 69.01 29.99
126.821 71 7 26.56 -97.81 -174.00 26.56 -97.81 -174.00 79.25 -42.14 -88.01
128.069 72 5 -17.72 -82.53 -80.42 -17.72 -82.53 -80.42 17.69 -40.60 13.12
129.237 73 1 -104.61 -48.11 -127.02 -104.61 -48.11 -127.02 -90.77 -6.60 -88.24
130.565 74 8 -37.97 -31.37 61.19 -37.97 -31.37 61.19 -21.79 -20.06 61.29
131.774 75 5 -17.72 -82.53 -80.42 -17.72 -82.53 -80.42 14.16 -38.69 -86.86
132.829 76 3 26.18 9.79 -101.96 26.18 9.79 -101.96 67.82 63.84 -14.86
134.213 77 2 7.86 -2.54 107.35 7.86 -2.54 107.35 16.49 26.41 70.53
136.814 78 6 -102.63 -14.05 -38.53 -102.63 -14.05 -38.53 -75.99 42.72 -10.61
140.078 79 7 26.56 -97.81 -174.00 26.56 -97.81 -174.00 54.26 -21.00 6.09
143.718 80 4 -60.11 20.01 -15.19 -60.11 20.01 -15.19 -1.03 35.02 41.89
162.166 81 5 -17.72 -82.53 -80.42 -17.72 -82.53 -80.42 -3.18 -71.38 -73.00
164.671 82 3 26.18 9.79 -101.96 26.18 9.79 -101.96 56.47 37.15 -20.36
166.439 83 7 26.56 -97.81 -174.00 26.56 -97.81 -174.00 44.82 -80.07 -51.77
244.236 84 4 -60.11 20.01 -15.19 -60.11 20.01 -15.19 -47.02 9.18 -48.24
246.963 85 2 7.86 -2.54 107.35 7.86 -2.54 107.35 33.14 -26.97 6.48
273.557 86 6 -102.63 -14.05 -38.53 -102.63 -14.05 -38.53 -101.76 -13.41 11.64
274.861 87 8 -37.97 -31.37 61.19 -37.97 -31.37 61.19 -8.98 -32.45 64.30
276.325 88 1 -104.61 -48.11 -127.02 -104.61 -48.11 -127.02 -96.27 -4.15 -80.33
277.485 89 4 -60.11 20.01 -15.19 -60.11 20.01 -15.19 -37.13 46.98 34.56
278.869 90 5 -17.72 -82.53 -80.42 -17.72 -82.53 -80.42 2.00 -68.17 -59.00
279.965 91 3 26.18 9.79 -101.96 26.18 9.79 -101.96 72.04 44.00 -46.31
281.350 92 1 -104.61 -48.11 -127.02 -104.61 -48.11 -127.02 -103.95 -35.00 -89.02
282.534 93 8 -37.97 -31.37 61.19 -37.97 -31.37 61.19 -26.17 -20.52 67.53
283.670 94 2 7.86 -2.54 107.35 7.86 -2.54 107.35 34.84 26.01 61.45
285.086 95 7 26.56 -97.81 -174.00 26.56 -97.81 -174.00 68.57 -52.40 -110.29
286.510 96 6 -102.63 -14.05 -38.53 -102.63 -14.05 -38.53 -91.85 12.46 -10.80
287.822 97 2 7.86 -2.54 107.35 7.86 -2.54 107.35 43.02 8.90 69.66
289.214 98 1 -104.61 -48.11 -127.02 -104.61 -48.11 -127.02 -88.91 -23.14 -108.98
290.475 99 8 -37.97 -31.37 61.19 -37.97 -31.37 61.19 -9.30 -17.59 71.31
291.630 100 3 26.18 9.79 -101.96 26.18 9.79 -101.96 67.60 36.87 -91.24
293.118 101 6 -102.63 -14.05 -38.53 -102.63 -14.05 -38.53 -95.48 2.51 31.84
293.903 102 4 -60.11 20.01 -15.19 -60.11 20.01 -15.19 -41.40 50.60 11.24
294.896 103 5 -17.72 -82.53 -80.42 -17.72 -82.53 -80.42 23.36 -58.10 -25.45
295.982 104 7 26.56 -97.81 -174.00 26.56 -97.81 -174.00 72.10 -51.65 -101.03
297.223 105 6 -102.63 -14.05 -38.53 -102.63 -14.05 -38.53 -99.62 24.22 3.27
299.535 106 2 7.86 -2.54 107.35 7.86 -2.54 107.35 -18.11 14.15 42.18
304.239 107 5 -17.72 -82.53 -80.42 -17.72 -82.53 -80.42 19.58 -94.55 -93.88
305.727 108 8 -37.97 -31.37 61.19 -37.97 -31.37 61.19 -36.72 -24.59 10.37
308.671 109 1 -104.61 -48.11 -127.02 -104.61 -48.11 -127.02 -77.95 -33.60 -107.46
320.840 110 4 -60.11 20.01 -15.19 -60.11 20.01 -15.19 -50.29 36.06 12.45
349.518 111 3 26.18 9.79 -101.96 26.18 9.79 -101.96 49.02 9.91 -97.82
484.542 112 7 26.56 -97.81 -174.00 26.56 -97.81 -174.00 42.99 -54.96 -54.65
487.558 113 5 -17.72 -82.53 -80.42 -17.72 -82.53 -80.42 -8.52 -90.21 -82.95
489.006 114 2 7.86 -2.54 107.35 7.86 -2.54 107.35 17.76 -3.92 35.44
490.191 115 4 -60.11 20.01 -15.19 -60.11 20.01 -15.19 -39.09 25.51 5.92
491.415 116 1 -104.61 -48.11 -127.02 -104.61 -48.11 -127.02 -86.27 -34.25 -99.27
493.271 117 8 -37.97 -31.37 61.19 -37.97 -31.37 61.19 -29.16 -33.59 38.23
494.447 118 7 26.56 -97.81 -174.00 26.56 -97.81 -174.00 70.20 -51.84 -86.04
495.559 119 3 26.18 9.79 -101.96 26.18 9.79 -101.96 72.08 38.29 -37.06
496.807 120 6 -102.63 -14.05 -38.53 -102.63 -14.05 -38.53 -88.74 16.33 6.99
498.151 121 2 7.86 -2.54 107.35 7.86 -2.54 107.35 45.89 7.72 51.02
499.271 122 7 26.56 -97.81 -174.00 26.56 -97.81 -174.00 65.60 -64.09 -77.73
500.287 123 3 26.18 9.79 -101.96 26.18 9.79 -101.96 80.34 37.72 -46.16
501.335 124 5 -17.72 -82.53 -80.42 -17.72 -82.53 -80.42 17.75 -64.13 -33.02
502.431 125 8 -37.97 -31.37 61.19 -37.97 -31.37 61.19 -21.43 -6.83 62.83
503.624 126 1 -104.61 -48.11 -127.02 -104.61 -48.11 -127.02 -84.44 -13.72 -85.80
504.808 127 4 -60.11 20.01 -15.19 -60.11 20.01 -15.19 -24.79 46.20 32.74
505.709 128 6 -102.63 -14.05 -38.53 -102.63 -14.05 -38.53 -79.63 15.66 16.83
506.760 129 5 -17.72 -82.53 -80.42 -17.72 -82.53 -80.42 26.80 -50.92 -42.33
507.912 130 2 7.86 -2.54 107.35 7.86 -2.54 107.35 28.56 27.92 53.39
508.864 131 8 -37.97 -31.37 61.19 -37.97 -31.37 61.19 -32.31 -11.46 65.48
510.184 132 7 26.56 -97.81 -174.00 26.56 -97.81 -174.00 82.21 -46.65 -53.66
511.448 133 6 -102.63 -14.05 -38.53 -102.63 -14.05 -38.53 -80.56 29.03 17.10
512.568 134 3 26.18 9.79 -101.96 26.18 9.79 -101.96 88.95 55.94 -43.60
513.768 135 4 -60.11 20.01 -15.19 -60.11 20.01 -15.19 -32.39 48.31 43.96
514.896 136 1 -104.61 -48.11 -127.02 -104.61 -48.11 -127.02 -92.06 -21.18 -82.85
516.232 137 8 -37.97 -31.37 61.19 -37.97 -31.37 61.19 -15.86 -20.45 75.79
517.440 138 3 26.18 9.79 -101.96 26.18 9.79 -101.96 78.72 56.17 -47.34
518.536 139 2 7.86 -2.54 107.35 7.86 -2.54 107.35 18.52 15.89 78.05
519.656 140 6 -102.63 -14.05 -38.53 -102.63 -14.05 -38.53 -103.65 12.41 13.90
521.072 141 7 26.56 -97.81 -174.00 26.56 -97.81 -174.00 84.25 -68.50 -59.23
522.433 142 1 -104.61 -48.11 -127.02 -104.61 -48.11 -127.02 -97.60 -21.41 -59.44
523.710 143 5 -17.72 -82.53 -80.42 -17.72 -82.53 -80.42 33.32 -62.86 -5.03
524.737 144 4 -60.11 20.01 -15.19 -60.11 20.01 -15.19 -32.70 60.15 29.41
525.761 145 5 -17.72 -82.53 -80.42 -17.72 -82.53 -80.42 27.29 -56.80 -24.21
526.761 146 3 26.18 9.79 -101.96 26.18 9.79 -101.96 80.05 56.35 -32.06
528.041 147 2 7.86 -2.54 107.35 7.86 -2.54 107.35 21.01 10.17 88.99
528.977 148 8 -37.97 -31.37 61.19 -37.97 -31.37 61.19 -50.61 -19.71 71.20
530.097 149 1 -104.61 -48.11 -127.02 -104.61 -48.11 -127.02 -92.29 -11.34 -69.99
531.377 150 7 26.56 -97.81 -174.00 26.56 -97.81 -174.00 87.19 -53.70 -62.98
532.841 151 6 -102.63 -14.05 -38.53 -102.63 -14.05 -38.53 -91.63 26.05 22.23
533.937 152 4 -60.11 20.01 -15.19 -60.11 20.01 -15.19 -11.85 66.55 30.14
534.865 153 8 -37.97 -31.37 61.19 -37.97 -31.37 61.19 -17.01 -20.26 88.04
536.034 154 6 -102.63 -14.05 -38.53 -102.63 -14.05 -38.53 -100.16 33.39 14.19
537.233 155 1 -104.61 -48.11 -127.02 -104.61 -48.11 -127.02 -78.72 -15.17 -75.29
538.458 156 7 26.56 -97.81 -174.00 26.56 -97.81 -174.00 97.05 -59.19 -74.11
540.058 157 2 7.86 -2.54 107.35 7.86 -2.54 107.35 20.38 24.82 88.32
540.858 158 4 -60.11 20.01 -15.19 -60.11 20.01 -15.19 -29.89 44.55 33.22
542.255 159 5 -17.72 -82.53 -80.42 -17.72 -82.53 -80.42 36.10 -69.11 -53.16
543.479 160 3 26.18 9.79 -101.96 26.18 9.79 -101.96 85.65 56.21 -36.88
