# Supplementary material for: Correcting for Visuo-Haptic Biases in 3D Haptic Guidance
Source: PLoS One. 2016 Jul 20;11(7):e0158709. doi: 10.1371/journal.pone.0158709 (PMC4954687; doi:10.1371/journal.pone.0158709)
Supplement: S2 File — Filenames indicate the participant (‘pp*’) and the condition (‘cond*’). Condition 1 is condition VA, condition 2 is condition VS, condition 3 is condition VS+H, and condition 4 is condition VO+H. (ZIP) [file pone.0158709.s002.zip › S2_Files/S2_pp9_cond4_opto.txt]

time trial target real_target_x real_target_y real_target_z visible_target_x visible_target_y visible_target_z x y z
2.090 0 0 500.00 500.00 500.00 500.00 500.00 500.00 -66.51 26.55 -1.37
3.938 1 5 25.00 -45.00 -20.00 25.00 -45.00 -20.00 46.73 -44.12 -12.07
5.090 2 7 75.00 -45.00 -60.00 75.00 -45.00 -60.00 91.67 -45.06 -41.62
6.602 3 1 -75.00 -15.00 -60.00 -75.00 -15.00 -60.00 -70.96 -0.04 -47.12
7.962 4 4 -25.00 45.00 20.00 -25.00 45.00 20.00 0.57 44.49 26.46
9.130 5 8 -25.00 -15.00 60.00 -25.00 -15.00 60.00 -11.61 -13.64 69.98
10.306 6 6 -75.00 15.00 20.00 -75.00 15.00 20.00 -65.38 39.57 20.11
11.554 7 2 25.00 15.00 60.00 25.00 15.00 60.00 54.90 22.48 60.86
12.795 8 3 75.00 45.00 -20.00 75.00 45.00 -20.00 114.57 63.92 -12.78
14.082 9 2 25.00 15.00 60.00 25.00 15.00 60.00 39.89 15.53 68.70
15.698 10 7 75.00 -45.00 -60.00 75.00 -45.00 -60.00 109.94 -22.02 -39.86
16.994 11 8 -25.00 -15.00 60.00 -25.00 -15.00 60.00 -4.40 5.26 77.55
18.138 12 4 -25.00 45.00 20.00 -25.00 45.00 20.00 9.26 90.97 24.56
19.458 13 5 25.00 -45.00 -20.00 25.00 -45.00 -20.00 65.35 -33.96 7.77
20.594 14 6 -75.00 15.00 20.00 -75.00 15.00 20.00 -49.35 55.02 37.36
22.210 15 1 -75.00 -15.00 -60.00 -75.00 -15.00 -60.00 -39.47 29.75 -53.37
25.243 16 3 75.00 45.00 -20.00 75.00 45.00 -20.00 12.82 42.05 39.12
26.811 17 8 -25.00 -15.00 60.00 -25.00 -15.00 60.00 -32.66 4.27 35.22
28.059 18 6 -75.00 15.00 20.00 -75.00 15.00 20.00 -33.83 70.83 23.74
31.755 19 4 -25.00 45.00 20.00 -25.00 45.00 20.00 34.28 68.06 22.14
37.571 20 5 25.00 -45.00 -20.00 25.00 -45.00 -20.00 5.23 13.77 -34.79
38.396 21 2 25.00 15.00 60.00 25.00 15.00 60.00 -12.21 12.94 -37.82
41.139 22 3 75.00 45.00 -20.00 75.00 45.00 -20.00 -58.48 -2.15 -40.71
42.939 23 1 -75.00 -15.00 -60.00 -75.00 -15.00 -60.00 -65.19 -2.11 -50.84
44.348 24 7 75.00 -45.00 -60.00 75.00 -45.00 -60.00 104.59 -16.20 -32.58
46.068 25 4 -25.00 45.00 20.00 -25.00 45.00 20.00 0.14 71.13 34.68
47.324 26 7 75.00 -45.00 -60.00 75.00 -45.00 -60.00 93.94 -25.97 -50.17
49.060 27 1 -75.00 -15.00 -60.00 -75.00 -15.00 -60.00 -70.50 20.24 -39.49
50.212 28 8 -25.00 -15.00 60.00 -25.00 -15.00 60.00 -0.56 -1.34 64.78
51.548 29 3 75.00 45.00 -20.00 75.00 45.00 -20.00 112.74 102.81 -28.60
53.100 30 6 -75.00 15.00 20.00 -75.00 15.00 20.00 -67.52 29.78 49.31
54.444 31 2 25.00 15.00 60.00 25.00 15.00 60.00 51.34 48.78 63.56
57.548 32 5 25.00 -45.00 -20.00 25.00 -45.00 -20.00 54.07 0.65 60.91
58.973 33 6 -75.00 15.00 20.00 -75.00 15.00 20.00 36.40 35.04 17.76
64.245 34 8 -25.00 -15.00 60.00 -25.00 -15.00 60.00 45.01 18.49 8.31
65.413 35 3 75.00 45.00 -20.00 75.00 45.00 -20.00 92.24 69.99 19.43
67.357 36 1 -75.00 -15.00 -60.00 -75.00 -15.00 -60.00 -65.25 10.10 -57.88
68.877 37 7 75.00 -45.00 -60.00 75.00 -45.00 -60.00 116.25 -9.25 -26.44
70.381 38 2 25.00 15.00 60.00 25.00 15.00 60.00 46.33 52.72 84.16
72.629 39 4 -25.00 45.00 20.00 -25.00 45.00 20.00 -1.38 66.20 24.67
73.693 40 5 25.00 -45.00 -20.00 25.00 -45.00 -20.00 59.68 -26.96 -15.53
75.537 41 4 -25.00 45.00 20.00 -25.00 45.00 20.00 -6.34 56.56 39.46
77.198 42 1 -75.00 -15.00 -60.00 -75.00 -15.00 -60.00 -65.80 9.93 -76.94
78.582 43 2 25.00 15.00 60.00 25.00 15.00 60.00 62.19 45.35 60.32
79.774 44 7 75.00 -45.00 -60.00 75.00 -45.00 -60.00 117.71 -23.71 -52.42
81.038 45 8 -25.00 -15.00 60.00 -25.00 -15.00 60.00 -11.77 1.78 77.76
82.422 46 5 25.00 -45.00 -20.00 25.00 -45.00 -20.00 65.69 4.70 -69.03
83.774 47 6 -75.00 15.00 20.00 -75.00 15.00 20.00 -60.96 52.84 50.46
85.350 48 3 75.00 45.00 -20.00 75.00 45.00 -20.00 107.81 86.77 30.99
87.254 49 6 -75.00 15.00 20.00 -75.00 15.00 20.00 -77.97 29.54 42.34
87.310 50 8 -25.00 -15.00 60.00 -25.00 -15.00 60.00 -78.03 29.32 42.96
89.094 51 1 -75.00 -15.00 -60.00 -75.00 -15.00 -60.00 -82.57 9.53 -64.50
94.527 52 3 75.00 45.00 -20.00 75.00 45.00 -20.00 98.86 73.88 17.61
95.895 53 7 75.00 -45.00 -60.00 75.00 -45.00 -60.00 111.04 -26.27 -59.63
98.248 54 4 -25.00 45.00 20.00 -25.00 45.00 20.00 -2.74 49.95 48.00
99.727 55 2 25.00 15.00 60.00 25.00 15.00 60.00 55.69 39.20 42.47
101.864 56 5 25.00 -45.00 -20.00 25.00 -45.00 -20.00 59.05 -32.72 -20.39
103.603 57 2 25.00 15.00 60.00 25.00 15.00 60.00 38.45 37.02 67.91
335.474 58 1 -75.00 -15.00 -60.00 -75.00 -15.00 -60.00 -70.26 -17.75 -45.17
337.266 59 8 -25.00 -15.00 60.00 -25.00 -15.00 60.00 9.77 -14.92 39.45
338.690 60 4 -25.00 45.00 20.00 -25.00 45.00 20.00 9.53 67.65 2.23
340.170 61 3 75.00 45.00 -20.00 75.00 45.00 -20.00 104.50 57.05 -13.18
341.794 62 7 75.00 -45.00 -60.00 75.00 -45.00 -60.00 104.93 -46.99 -41.66
343.362 63 5 25.00 -45.00 -20.00 25.00 -45.00 -20.00 45.06 -38.84 12.48
345.330 64 6 -75.00 15.00 20.00 -75.00 15.00 20.00 -51.29 38.89 25.23
347.442 65 1 -75.00 -15.00 -60.00 -75.00 -15.00 -60.00 -42.24 12.65 -58.03
349.379 66 8 -25.00 -15.00 60.00 -25.00 -15.00 60.00 22.32 0.69 43.95
351.951 67 4 -25.00 45.00 20.00 -25.00 45.00 20.00 9.40 62.32 27.21
353.251 68 5 25.00 -45.00 -20.00 25.00 -45.00 -20.00 57.43 -37.42 -22.77
356.275 69 7 75.00 -45.00 -60.00 75.00 -45.00 -60.00 99.28 -16.09 -53.61
358.355 70 3 75.00 45.00 -20.00 75.00 45.00 -20.00 106.84 68.23 -9.81
360.339 71 6 -75.00 15.00 20.00 -75.00 15.00 20.00 -56.97 21.27 27.67
362.060 72 2 25.00 15.00 60.00 25.00 15.00 60.00 60.18 39.28 44.25
363.811 73 1 -75.00 -15.00 -60.00 -75.00 -15.00 -60.00 -50.12 2.50 -72.03
365.388 74 2 25.00 15.00 60.00 25.00 15.00 60.00 66.99 44.66 35.74
367.924 75 4 -25.00 45.00 20.00 -25.00 45.00 20.00 11.52 75.06 13.10
369.180 76 3 75.00 45.00 -20.00 75.00 45.00 -20.00 117.81 73.81 -20.17
371.628 77 6 -75.00 15.00 20.00 -75.00 15.00 20.00 -66.50 17.95 41.85
373.764 78 5 25.00 -45.00 -20.00 25.00 -45.00 -20.00 50.65 -32.73 -1.30
375.548 79 7 75.00 -45.00 -60.00 75.00 -45.00 -60.00 117.80 -19.21 -49.35
377.381 80 8 -25.00 -15.00 60.00 -25.00 -15.00 60.00 -13.17 1.99 73.96
379.452 81 4 -25.00 45.00 20.00 -25.00 45.00 20.00 13.04 67.60 31.38
380.437 82 3 75.00 45.00 -20.00 75.00 45.00 -20.00 97.72 63.42 -6.95
381.645 83 2 25.00 15.00 60.00 25.00 15.00 60.00 41.98 20.90 69.86
382.933 84 6 -75.00 15.00 20.00 -75.00 15.00 20.00 -76.28 33.26 21.17
384.437 85 5 25.00 -45.00 -20.00 25.00 -45.00 -20.00 58.35 -40.27 -3.94
385.517 86 8 -25.00 -15.00 60.00 -25.00 -15.00 60.00 -2.53 10.86 66.11
387.117 87 7 75.00 -45.00 -60.00 75.00 -45.00 -60.00 123.81 -9.01 -60.38
388.669 88 1 -75.00 -15.00 -60.00 -75.00 -15.00 -60.00 -75.59 13.24 -70.60
390.189 89 3 75.00 45.00 -20.00 75.00 45.00 -20.00 118.01 77.01 0.87
392.251 90 8 -25.00 -15.00 60.00 -25.00 -15.00 60.00 -29.09 -37.05 -0.64
393.565 91 1 -75.00 -15.00 -60.00 -75.00 -15.00 -60.00 -66.97 12.78 -97.77
394.693 92 2 25.00 15.00 60.00 25.00 15.00 60.00 69.33 51.19 40.62
396.346 93 7 75.00 -45.00 -60.00 75.00 -45.00 -60.00 119.35 -30.94 -81.66
396.771 94 6 -75.00 15.00 20.00 -75.00 15.00 20.00 96.70 -20.69 -59.87
400.442 95 5 25.00 -45.00 -20.00 25.00 -45.00 -20.00 86.68 -29.71 -42.78
402.238 96 4 -25.00 45.00 20.00 -25.00 45.00 20.00 -1.87 74.28 15.64
403.427 97 1 -75.00 -15.00 -60.00 -75.00 -15.00 -60.00 -56.88 -1.44 -85.12
405.235 98 3 75.00 45.00 -20.00 75.00 45.00 -20.00 126.54 76.26 9.78
407.339 99 6 -75.00 15.00 20.00 -75.00 15.00 20.00 -72.80 28.32 13.53
408.844 100 7 75.00 -45.00 -60.00 75.00 -45.00 -60.00 121.48 -26.22 -27.36
411.250 101 4 -25.00 45.00 20.00 -25.00 45.00 20.00 -4.48 60.31 34.87
412.516 102 5 25.00 -45.00 -20.00 25.00 -45.00 -20.00 50.98 -26.23 -27.80
413.843 103 8 -25.00 -15.00 60.00 -25.00 -15.00 60.00 -19.30 12.31 63.98
415.195 104 2 25.00 15.00 60.00 25.00 15.00 60.00 65.52 49.97 5.87
416.403 105 5 25.00 -45.00 -20.00 25.00 -45.00 -20.00 65.36 -26.62 -44.27
417.763 106 6 -75.00 15.00 20.00 -75.00 15.00 20.00 -78.66 55.99 22.64
419.391 107 4 -25.00 45.00 20.00 -25.00 45.00 20.00 -1.55 68.59 22.10
420.628 108 1 -75.00 -15.00 -60.00 -75.00 -15.00 -60.00 -60.60 6.69 -87.94
422.020 109 8 -25.00 -15.00 60.00 -25.00 -15.00 60.00 -6.77 -11.24 43.02
423.220 110 7 75.00 -45.00 -60.00 75.00 -45.00 -60.00 123.05 -18.82 -56.10
424.484 111 3 75.00 45.00 -20.00 75.00 45.00 -20.00 109.19 77.84 4.16
426.156 112 2 25.00 15.00 60.00 25.00 15.00 60.00 37.37 21.35 49.99
427.572 113 1 -75.00 -15.00 -60.00 -75.00 -15.00 -60.00 -73.97 18.41 -79.33
428.900 114 6 -75.00 15.00 20.00 -75.00 15.00 20.00 -57.86 47.90 46.37
430.421 115 5 25.00 -45.00 -20.00 25.00 -45.00 -20.00 64.38 -35.30 -0.75
431.860 116 3 75.00 45.00 -20.00 75.00 45.00 -20.00 120.60 87.80 12.13
433.245 117 2 25.00 15.00 60.00 25.00 15.00 60.00 43.68 21.74 64.32
434.772 118 7 75.00 -45.00 -60.00 75.00 -45.00 -60.00 110.81 -30.76 -27.79
436.116 119 8 -25.00 -15.00 60.00 -25.00 -15.00 60.00 -34.22 16.51 51.84
438.368 120 4 -25.00 45.00 20.00 -25.00 45.00 20.00 -0.75 61.87 29.68
439.340 121 5 25.00 -45.00 -20.00 25.00 -45.00 -20.00 55.58 -28.80 -24.97
440.668 122 6 -75.00 15.00 20.00 -75.00 15.00 20.00 -70.75 57.45 33.56
441.757 123 1 -75.00 -15.00 -60.00 -75.00 -15.00 -60.00 -63.98 6.47 -62.41
442.893 124 2 25.00 15.00 60.00 25.00 15.00 60.00 67.04 49.28 55.44
444.348 125 8 -25.00 -15.00 60.00 -25.00 -15.00 60.00 -26.45 -11.87 10.08
445.829 126 7 75.00 -45.00 -60.00 75.00 -45.00 -60.00 116.04 -0.03 -70.40
447.625 127 4 -25.00 45.00 20.00 -25.00 45.00 20.00 9.16 64.61 37.61
448.365 128 3 75.00 45.00 -20.00 75.00 45.00 -20.00 79.75 57.08 6.76
449.853 129 7 75.00 -45.00 -60.00 75.00 -45.00 -60.00 107.31 -25.37 -68.23
451.653 130 6 -75.00 15.00 20.00 -75.00 15.00 20.00 -87.86 52.94 20.29
453.737 131 4 -25.00 45.00 20.00 -25.00 45.00 20.00 -1.64 52.09 45.38
455.014 132 8 -25.00 -15.00 60.00 -25.00 -15.00 60.00 -16.74 -12.28 59.96
456.405 133 1 -75.00 -15.00 -60.00 -75.00 -15.00 -60.00 -77.27 33.90 -59.92
457.981 134 2 25.00 15.00 60.00 25.00 15.00 60.00 85.00 66.93 27.62
459.573 135 5 25.00 -45.00 -20.00 25.00 -45.00 -20.00 58.84 -31.16 -23.54
460.870 136 3 75.00 45.00 -20.00 75.00 45.00 -20.00 116.67 79.94 2.55
462.726 137 4 -25.00 45.00 20.00 -25.00 45.00 20.00 -7.14 58.73 34.89
463.822 138 7 75.00 -45.00 -60.00 75.00 -45.00 -60.00 130.90 -16.32 -39.65
464.966 139 3 75.00 45.00 -20.00 75.00 45.00 -20.00 118.37 92.10 11.89
466.334 140 2 25.00 15.00 60.00 25.00 15.00 60.00 33.59 23.70 55.39
467.686 141 5 25.00 -45.00 -20.00 25.00 -45.00 -20.00 45.49 -21.30 -48.21
469.182 142 1 -75.00 -15.00 -60.00 -75.00 -15.00 -60.00 -68.70 31.25 -71.20
470.526 143 6 -75.00 15.00 20.00 -75.00 15.00 20.00 -64.54 44.94 51.62
472.174 144 8 -25.00 -15.00 60.00 -25.00 -15.00 60.00 -10.03 1.66 67.63
474.238 145 4 -25.00 45.00 20.00 -25.00 45.00 20.00 3.99 61.38 31.03
475.815 146 7 75.00 -45.00 -60.00 75.00 -45.00 -60.00 114.21 -19.06 -56.69
477.207 147 3 75.00 45.00 -20.00 75.00 45.00 -20.00 107.75 93.29 8.52
478.559 148 6 -75.00 15.00 20.00 -75.00 15.00 20.00 -68.81 22.96 46.26
479.847 149 1 -75.00 -15.00 -60.00 -75.00 -15.00 -60.00 -56.95 29.38 -61.18
481.127 150 2 25.00 15.00 60.00 25.00 15.00 60.00 62.23 44.02 64.91
482.575 151 8 -25.00 -15.00 60.00 -25.00 -15.00 60.00 -25.87 -16.52 -8.50
483.879 152 5 25.00 -45.00 -20.00 25.00 -45.00 -20.00 55.56 -40.81 -17.56
485.271 153 8 -25.00 -15.00 60.00 -25.00 -15.00 60.00 -24.36 1.46 58.14
486.567 154 6 -75.00 15.00 20.00 -75.00 15.00 20.00 -80.98 55.35 29.40
488.047 155 7 75.00 -45.00 -60.00 75.00 -45.00 -60.00 127.31 -35.12 -38.94
489.743 156 2 25.00 15.00 60.00 25.00 15.00 60.00 42.64 40.15 60.60
491.008 157 5 25.00 -45.00 -20.00 25.00 -45.00 -20.00 62.21 -35.66 -67.88
492.820 158 4 -25.00 45.00 20.00 -25.00 45.00 20.00 2.47 59.82 33.52
494.512 159 3 75.00 45.00 -20.00 75.00 45.00 -20.00 119.25 64.96 -19.63
496.096 160 1 -75.00 -15.00 -60.00 -75.00 -15.00 -60.00 -81.40 -7.20 -45.81
